# Supplementary material for: Genomic Architecture of Yield Performance of an Elite Rice Hybrid Revealed by its Derived Recombinant Inbred Line and Their Backcross Hybrid Populations
Source: Rice (N Y). 2022 Oct 1;15:49. doi: 10.1186/s12284-022-00595-z (PMC9526777; doi:10.1186/s12284-022-00595-z)
Supplement: Supplementary file 1 — Additional file 1: Table S1. Phenotypic performance and heterosis of traits in Q9311B/WSSM RILs and backcross F1s (Q9311A × RIL). [file 12284_2022_595_MOESM1_ESM.xlsx]

## Sheet: Table S1
Table S1. Phenotypic performance and heterosis of traits in Q9311B/WSSM RILs and backcross F1s (Q9311A × RIL)
Environment	Item†	GYP‡		PN		TGW		FGNP		TGNP		SF		HD		PH		FLL		FLW		FLA		PL
Hefei	P1 (Q9311B)	26.0±2.3	a§	5.9±0.4	a	30.9±1.5	a	156.9±16.4	a	194.4±9.8	a	81.5±5.4	a	85.3±1.1	b	101.2±0.4	c	25.6±0.3	b	2.0±0	a	39.1±0	a	24.7±0.7	b
	P2 (WSSM)	26.0±3.1	a	5.6±0.4	a	27.6±7.1	a	190.8±53.6	a	224.8±67.8	a	83.5±0.2	a	90.3±0.4	a	117.4±0.7	a	29.5±1.7	a	1.9±0	b	41.3±2.0	a	24.8±0.3	b
	(Q9311A × WSSM) F1	29.2±1.0	a	5.5±0	a	26.4±0.1	a	209.9±3.6	a	249.4±5.0	a	84.2±0.2	a	89.4±0	a	115.3±0.5	b	28.5±0.1	ab	1.9±0	ab	40.3±0.3	a	26.4±0.1	a
	(Q9311A × WSSM) HMP (%)	12.1826		-4.61133		-9.60422		20.7505		18.9828		2.05685		1.9166		5.46175		3.55163		-4.31325		0.183389		6.50936
	RILs	25.1±4.1		5.9±0.8		25.2±2.5		191.7±35.9		224.8±38.9		85.4±9.6		86.0±7.0		115.1±6.5		28±2.7		1.8±0.2		37.7±6.1		25.4±1.8
	Range	5.0−40.0		3.7−10.0		18.5−32.2		58.8−316.4		115.7−397.4		26.9−98.3		57.5−102.5		83.7−134.4		20.3−38.4		1.3−3.2		24.0−70.6		20.6−30.6
	(Q9311A × RILs) BCF1s	23.3±7.3		5.5±0.7		27.8±1.6		164.3±51.5		225.0±27.9		72.4±18.7		87.5±3.4		115.6±5.5		27.8±2.7		1.9±0.1		38.9±6.1		26.1±1.1
	Range	2.2−46.2		3.7−8.5		19.9−33.2		16.0−310.4		139.7−329.3		9.8−97.6		71.5−99.0		88.9−131.3		21.3−46.8		1.5−3.2		25.0−64.8		22.0−29.8
	(Q9311A × RILs) HMP (%)	-8.3±29.7		-7.1±13.9		-0.6±4.7		-5.7±28.8		7.6±11.8		-12.8±23.8		2.3±4.5		7.1±6.1		4.1±10.7		-2.9±7.3		1.7±15.7		4.1±4.2
	Range	-90.8−106.7		-44.2−52.7		-34.5−23.1		-90.4−90.4		-33.5−79.1		-88.6−66.2		-17.1−20.6		-13.5−24.6		-22.5−80.1		-31.8−66.7		-38.6−67.9		-13.7−16.8
	(Q9311A × RILs) Standard heterosis (%)	-20.1±25.0		-0.1±13.4		5.3±6.1		-21.7±24.5		-9.8±11.2		-14.0±22.3		-2.2±3.8		0.3±4.8		-2.4±9.4		-0.5±7.6		-3.4±15.2		-1.1±4.0
	Range	-92.6−58.1		-33.1−55.0		-24.8−25.6		-92.4−47.9		-44.0−32.0		-88.4−15.9		-20.1−10.7		-22.9−13.9		-25.3−64.0		-19.4−71.4		-37.8−60.9		-16.7−12.9
	P-VALUE	0.0491315		0.400724		0.455322		0.114765		0.195898		0.453282		0.0215611		0.0043272		0.204579		0.00281046		0.926843		0.0108928
Nanning	P1 (Q9311B)	41.3±1.8	a	8.8±0.1	b	27.6±1.6	ab	131.1±4.4	a	183.5±4.3	a	70.7±1.8	ab	74.5±0.2	a	102.3±2.3	a	24.9±2.7	a	1.8±0.1	a	34.1±5.2	a	24.5±0.1	b
	P2 (WSSM)	49.1±4.2	a	10.0±0.6	a	24.0±2.6	b	143.0±10.3	a	185.9±1.4	a	76.9±3.2	a	74.7±0.9	a	104.8±1.1	a	29.6±0.7	a	1.7±0.1	a	36.7±0.3	a	24.0±0.1	c
	(Q9311A × WSSM) F1	47.7±1.5	a	7.3±0.2	c	30.1±0.6	a	128.4±3.4	a	184.1±3.0	a	69.7±0.5	b	74.8±0.5	a	104.8±0.6	a	26.8±0.9	a	1.9±0	a	37.5±0.9	a	25.0±0	a
	(Q9311A × WSSM) HMP (%)	5.64125		-21.963		16.6044		-6.29743		-0.320904		-5.48579		0.345353		1.24791		-1.67925		6.47784		5.78006		2.91473
	RILs	42.1±8		8.3±1.5		27.8±2.5		126.1±22.5		170.1±25.9		74.9±11.9		73.9±3.5		105.5±5.5		27.9±3.8		1.7±0.2		36.7±7.2		23.7±1.6
	Range	18.5−98.6		4.5−14		19.1−37.4		53.9−227.5		105.4−287.5		32.6−97.2		63−85.5		82.7−125.5		19.1−41.1		1.4−3.4		22.4−67.7		19.3−28.4
	(Q9311A × RILs) BCF1s	41.3±12.4		7.7±1.4		31.3±2.3		112.9±27.3		177.7±23.8		63.5±12.5		74.4±2		103.4±4.3		26.6±2.7		1.9±0.1		38.6±5.4		25±1
	Range	4.1−92.0		4−13.5		20.6−38		10.5−205.3		98.8−302		6.2−93.6		66.5−80		75.7−118.4		20.2−36.9		1.6−2.4		24.8−66.2		16.5−28.6
	(Q9311A × WSSM) HMP (%)	0.2±32.4		-9.8±17.3		13.1±8.2		-11.5±22.8		0.8±13.1		-12±19.3		0.3±3.2		-0.4±4.1		0.8±9		8.3±6.4		9.6±14.5		3.6±4.5
	Range	-90.1−115.3		-51.3−64.5		-18−38.4		-91.1−66.3		-43.6−55		-90.5−38.9		-10.2−9.5		-28.4−15.2		-19.7−36.6		-28.1−30.3		-23−71.1		-31.1−21.1
	(Q9311A × RILs) Standard heterosis (%)	-13.4±26		4.7±19.5		4.1±7.8		-12±21.3		-3.5±12.9		-8.9±18		-0.6±2.7		-1.4±4.1		-0.9±10.2		3.9±5.8		3.2±14.5		0±4.2
	Range	-91.5−92.8		-45.6−83.7		-31.6−26.4		-91.8−59.9		-46.4−64		-91.1−34.2		-11.1−6.9		-27.8−13		-24.8−37.7		-15.8−28.1		-33.8−76.8		-33.9−14.6
	P-VALUE	0.198175		0.0120527		0.108954		0.270289		0.859272		0.15509		0.67953		0.151346		0.769598		0.0197468		0.379582		0.0102492
Deyang	P1 (Q9311B)	33.4±4.6	b	8.1±1.1	b	27.9±0.2	a	201.1±12.8	b	229.1±12.6	b	87.4±1.1	a	90.5±1.2	b	101.9±0	c	23.6±0.3	b	2.1±0	a	36.8±0.1	c	24.1±0	c
	P2 (WSSM)	47.5±1.0	a	11.5±0.5	a	22.4±0.4	b	260.7±18.3	a	293.8±12.4	a	88.7±2.6	a	98.3±0.9	a	116.9±2.9	b	30.4±0.5	a	1.8±0	b	40.6±1	b	26.5±0	b
	(Q9311A × WSSM) F1	54.4±1.4	a	10.6±0.8	ab	27.6±0	a	249.3±3.8	a	275.8±2.5	a	90.3±0.6	a	99.5±0.7	a	123±0.8	a	30.1±0.5	a	2.1±0	a	47±0.7	a	27.3±0.3	a
	(Q9311A × WSSM) HMP (%)	34.5		8		9.8		8		5.5		2.6		5.4		12.4		11.4		8.2		21.6		7.7
	RILs	40.9±6.6		9.5±2		27.2±2.6		215.7±33.4		248.7±37.3		86.9±6		96.2±5.8		118.6±7.3		30±4.4		1.9±0.2		42.7±8.3		25.5±2.1
	Range	15.7−75.8		4.7−17.3		16−32.9		124−347.3		147.5−394.5		55−96.7		80.5−114		93.5−137.7		19−42.9		1.4−2.4		21.9−75.5		20.6−31.5
	(Q9311A × RILs) BCF1s	41.3±10.5		9.8±1.8		29.4±2.1		184.6±53.8		246.3±31.6		74.6±18.3		97±3.1		117.6±7.5		28.9±2.9		2.1±0.2		44.9±6.4		26.3±1.4
	Range	4.3−69.8		4.3−17.8		20−33.9		8.8−319.3		150.3−354		3.2−97.1		85−105		72.2−137.8		19.5−38.5		1.4−3.5		28.5−72.6		21.2−29.6
	(Q9311A × RILs) HMP (%)	11.8±29.9		12.4±22.9		7±6.5		-11.5±24.8		3.3±12.5		-14.5±20.7		4±3.4		6.7±6.5		8.1±10.6		4.4±8.1		13.6±16.3		5.9±5.3
	Range	-89.3−143.5		-47.4−128.5		-27.2−25.8		-95.2−68		-34.5−58.6		-96.3−16.2		-10.4−12.3		-31.7−22.9		-26.1−57.3		-28.6−68.8		-29.2−82		-16.4−21.1
	(Q9311A × RILs) Standard heterosis (%)	-24.1±19.3		-7.3±16.7		6.7±7.5		-26±21.6		-10.7±11.5		-17.4±20.2		-2.5±3.1		-4.4±6.1		-4.1±9.6		-0.5±8.3		-4.5±13.6		-3.7±5.1
	Range	-92.2−28.2		-59.1−68.4		-27.5−22.9		-96.5−28		-45.5−28.4		-96.4−7.5		-14.6−5.5		-41.3−12.1		-35.2−27.9		-32.6−70.5		-39.5−54.3		-22.3−8.6
	P-VALUE	0.0126007		0.33394		0.00582994		0.24531		0.251214		0.245399		0.0300338		0.00748964		0.0118963		0.0114358		0.00490875		0.0103078
†Q9311B, Quan9311B; WSSM, Wu-shan-si-miao; HMP, Mid-parent heterosis; Standard heterosis, over the commercial check hybrid, Quan-you-si-miao.
‡HD, heading date; PH, plant height; FLL, flag leaf length; FLW, flag leaf width, FLA, flag leaf area; PL, panicle length, PN, panicle number per plant; TGNP, total grain number per panicle; FGNP, filled grain number per panicle; SF, spikelet fertility; TGW, 1000-grain weight; GYP, grain yield per plant.
§Different letters represent significantly differences at P < 0.05 based on Duncan’s multiple range test.
