# Supplementary material for: Genomic Architecture of Yield Performance of an Elite Rice Hybrid Revealed by its Derived Recombinant Inbred Line and Their Backcross Hybrid Populations
Source: Rice (N Y). 2022 Oct 1;15:49. doi: 10.1186/s12284-022-00595-z (PMC9526777; doi:10.1186/s12284-022-00595-z)
Supplement: Supplementary file 2 — Additional file 2: Table S2. Some summary statistics from two-way analysis of variance of 12 traits of rice hybrid QYSM, derived RIL and BCF1 hybrid (RIL × Q9311) populations evaluated in three environments (Hefei, Nanning and Deyang). [file 12284_2022_595_MOESM2_ESM.xlsx]

## Sheet: Table S2
Table S2. Some summary statistics from two-way analysis of variance of 12 traits of rice hybrid QYSM, derived RIL and BCF1 hybrid (RIL × Q9311) populations evaluated in three environments (Hefei, Nanning and Deyang)
a: The parents (Q9311B and WSSM) and their F1 hybrid, QYSM
Trait	Genotype (G)		Environment (E)		G × E
	P-value	R2 (%)	P-value	R2 (%)	P-value	R2 (%)
HD	3.29e-06	5.07641	9.55e-12	91.589	0.000146	3.01088
PH	1.14e-07	50.673	1.39e-06	28.4183	3.61e-05	19.412
PN	0.00462	8.08455	9.53e-07	72.9401	0.00236	15.4645
FLL	8.12e-05	75.6189	0.382	2.53696	0.13	11.2064
FLW	8.63e-05	50	0.000535	30.9524	0.046169	11.9048
FLA	0.00513	29.1992	0.00223	37.7855	0.05819	19.9042
PL	4.98e-06	43.3197	2.96e-05	28.1573	0.000223	25.446
FGNP	0.0276	10.8561	4.25e-05	74.4022	0.2865	5.84846
TGNP	0.059024	13.6022	0.000743	61.4906	0.322016	9.36973
SF	0.129	3.09062	2.73e-06	86.7575	0.174	4.8088
TGW	0.0522	33.1915	0.3638	9.01974	0.3143	21.9934
GYP	0.000238	16.7801	7e-07	69.5641	0.005791	10.5416
b: 1,061 Q9311/WSSM RILs
Trait	Genotype (G)		Environment (E)		G × E
	P-value	R2 (%)	P-value	R2 (%)	P-value	R2 (%)
HD	<2e-16	21.9	<2e-16	69.1	<2e-16	8.1
PH	<2e-16	32.3	<2e-16	35.5	<2e-16	23.8
PN	<2e-16	18.3	<2e-16	38.4	8.13e-13	20.4
FLL	<2e-16	42.8	<2e-16	3.9	<2e-16	34
FLW	<2e-16	34.6	<2e-16	5.9	<2e-16	32.2
FLA	<2e-16	39.6	<2e-16	6.4	<2e-16	33
PL	<2e-16	52	<2e-16	13	<2e-16	21
FGNP	<2e-16	19.3	<2e-16	52.2	<2e-16	17.4
TGNP	<2e-16	28.5	<2e-16	43	<2e-16	15
SF	<2e-16	38.4	<2e-16	16.9	<2e-16	28.5
TGW	<2e-16	53	<2e-16	15.1	<2e-16	18.9
GYP	<2e-16	14.9	<2e-16	59.7	<2e-16	18.5
		32.9667		29.925		22.5667
c: 1061 (RILs × Q9311) BCF1 hybrids
Trait	Genotype (G)		Environment (E)		G × E
	P-value	R2 (%)	P-value	R2 (%)	P-value	R2 (%)
HD	<2e-16	12.6	<2e-16	82.6	<2e-16	4
PH	<2e-16	21.7	<2e-16	52.1	<2e-16	17.5
PN	<2e-16	17.5	<2e-16	48.9	<2e-16	18
FLL	<2e-16	36	<2e-16	7.6	<2e-16	31.8
FLW	<2e-16	25	<2e-16	18.6	<2e-16	34
FLA	<2e-16	31.3	<2e-16	12.1	<2e-16	33.8
PL	<2e-16	35	<2e-16	13.7	1.95e-14	26.6
FGNP	<2e-16	40.7	<2e-16	31.4	<2e-16	17.2
TGNP	<2e-16	23.8	<2e-16	44.2	<2e-16	15
SF	<2e-16	52.9	<2e-16	9.1	<2e-16	23.5
TGW	<2e-16	32.3	<2e-16	30.4	<2e-16	20.3
GYP	<2e-16	32.5	<2e-16	39.3	<2e-16	15.4
