# Supplementary material for: Genomic Architecture of Yield Performance of an Elite Rice Hybrid Revealed by its Derived Recombinant Inbred Line and Their Backcross Hybrid Populations
Source: Rice (N Y). 2022 Oct 1;15:49. doi: 10.1186/s12284-022-00595-z (PMC9526777; doi:10.1186/s12284-022-00595-z)
Supplement: Supplementary file 6 — Additional file 6: Table S3. Summary of 639 main-effect QTL affecting 12 traits identified in the combined population across three environments by inclusive composite interval mapping. [file 12284_2022_595_MOESM6_ESM.xlsx]

## Sheet: Table S3
Table S3. Summary of 639 main-effect QTL affecting 12 traits identified in the combined population across three environments by inclusive composite interval mapping
QTL	Environment	TraitName	Chromosome	Position (cM)	Interval (bp)	LOD	PVE(%)	Additive effect (a)	Dominant effect (d)	Heterotic QTL action	Known trait-related gene
PL1q1	Nanning	PL	1	1	4167514-4309933	20.2003	2.3328	-0.2505	-0.0775	Incomplete recessive
SF1q2	Nanning	SF	1	2	4667309-4919224	23.7935	0.9899	-2.483	0.2231	Additive
FLW1q7	Hefei	FLW	1	7	5099555-5243998	8.6906	2.2309	0.0001	0.0405	Overdominance
TGW1q8	Hefei	TGW	1	8	5236643-5275585	18.5062	1.2728	-0.3249	0.0215	Additive	Gn1a|OsCKX2
HD1q10	Hefei	HD	1	10	5270449-5387420	87.3596	2.4319	-2.2813	0.0672	Additive	Gn1a|OsCKX2
SF1q12	Nanning	SF	1	12	5398321-5455667	99.4165	4.5265	5.2478	0.3009	Additive
FGNP1q13	Nanning	FGNP	1	13	5498215-5671467	6.2847	0.5948	2.8941	0.2645	Additive
GYP1q14	Deyang	GYP	1	14	6139624-6173186	77.3328	1.4458	0.3264	-10.0518	Underdominance
FLA1q15	Nanning	FLA	1	15	6172143-6391467	5.0576	0.8542	0.3007	0.953	Overdominance
GYP1q18	Deyang	GYP	1	18	6172143-6391467	24.8794	0.4674	0.3747	5.57	Overdominance
HD1q19	Deyang	HD	1	19	6172143-6391467	29.0907	1.6842	0.0297	2.055	Overdominance
TGNP1q20	Hefei	TGNP	1	20	6463296-6587107	9.7878	1.5342	0.2965	8.2972	Overdominance
TGNP1q21	Deyang	TGNP	1	21	6463296-6587107	16.6487	3.3647	8.3503	1.9362	Additive
SF1q22	Nanning	SF	1	22	6663533-6704746	24.6323	1.0513	-2.6198	0.2622	Additive
FGNP1q22	Deyang	FGNP	1	22	6663533-6704746	21.0676	0.2939	10.9947	-0.7963	Additive
FGNP1q23	Hefei	FGNP	1	23	6765268-8333267	14.584	1.1496	6.3396	0.2277	Additive	OsSRLK
TGW1q23	Deyang	TGW	1	23	6765268-8333267	13.4736	5.2828	-0.4479	0.1309	Complete-incomplete dominance	OsSRLK
TGNP1q24	Hefei	TGNP	1	24	6765268-8333267	40.9033	6.615	8.7451	0.4962	Additive	OsSRLK
GYP1q24	Hefei	GYP	1	24	6765268-8333267	11.4377	0.8302	0.0299	1.6916	Overdominance	OsSRLK
PH1q24	Nanning	PH	1	24	6765268-8333267	19.489	2.281	0.0099	2.0641	Overdominance	OsSRLK
TGNP1q24	Nanning	TGNP	1	24	6765268-8333267	21.2869	4.8849	5.4211	0.9869	Additive	OsSRLK
PH1q24	Deyang	PH	1	24	6765268-8333267	14.041	1.3081	0.0866	3.2069	Overdominance	OsSRLK
TGNP1q24	Deyang	TGNP	1	24	6765268-8333267	7.4612	1.4936	0.8877	11.4141	Overdominance	OsSRLK
HD1q25	Hefei	HD	1	25	8331441-8763457	30.5786	0.8314	1.3579	-0.0381	Additive	OsGT1
FGNP1q25	Hefei	FGNP	1	25	8331441-8763457	54.6768	4.6829	-0.166	25.0549	Overdominance	OsGT1
SF1q25	Hefei	SF	1	25	8331441-8763457	29.031	0.7377	-0.0645	6.2203	Overdominance	OsGT1
TGW1q25	Hefei	TGW	1	25	8331441-8763457	18.0792	1.2217	-0.328	0.0991	Complete-incomplete dominance	OsGT1
FGNP1q25	Nanning	FGNP	1	25	8331441-8763457	104.352	11.3344	-0.3531	25.4494	Overdominance	OsGT1
GYP1q25	Nanning	GYP	1	25	8331441-8763457	50.9277	7.8492	0.0027	7.9892	Overdominance	OsGT1
FGNP1q25	Deyang	FGNP	1	25	8331441-8763457	83.5347	1.3737	0.7557	48.0741	Overdominance	OsGT1
SF1q25	Deyang	SF	1	25	8331441-8763457	97.2952	4.9155	0.1018	16.3891	Overdominance	OsGT1
GYP1q25	Deyang	GYP	1	25	8331441-8763457	79.0804	1.5483	0.2966	10.4665	Overdominance	OsGT1
TGW1q28	Nanning	TGW	1	28	8331441-8763457	11.6849	1.8699	-0.3841	0.032	Additive
HD1q30	Nanning	HD	1	30	8979005-9323331	22.3136	1.6722	0.5683	0.1259	Additive
PL1q31	Nanning	PL	1	31	8979005-9323331	21.4114	2.8117	0.2849	0.0085	Additive
PL1q31	Deyang	PL	1	31	8979005-9323331	13.9052	0.398	0.3006	-0.0157	Additive
HD1q33	Deyang	HD	1	33	8979005-9323331	8.7618	0.5548	-0.0424	-1.0614	Underdominance
SF1q36	Hefei	SF	1	36	8979005-9323331	75.7913	2.2593	0.2156	11.1417	Overdominance
PL1q37	Hefei	PL	1	37	8979005-9323331	11.5001	0.9547	0.1974	0.0051	Additive
SF1q39	Hefei	SF	1	39	9370627-9383262	115.192	3.1644	0.1723	-13.2835	Underdominance
FLL1q39	Nanning	FLL	1	39	9370627-9383262	8.9185	2.1587	0.4093	0.0555	Additive
GYP1q39	Nanning	GYP	1	39	9370627-9383262	33.0627	4.7873	0.4991	-6.5138	Underdominance
SF1q39	Deyang	SF	1	39	9370627-9383262	23.3813	0.9504	0.2567	-6.7762	Underdominance
HD1q68	Hefei	HD	1	68	9386202-20156094	4.0818	0.1039	-0.4953	0.1049	Additive
SF1q71	Hefei	SF	1	71	20153653-20462027	17.2837	0.423	0.4265	-5.2388	Underdominance
FLA1q94	Nanning	FLA	1	94	22185305-25724624	20.3938	3.6375	1.2815	-0.3025	Additive
TGW1q113	Hefei	TGW	1	113	30214447-32272354	5.7974	0.3916	0.1793	0.0405	Additive
TGNP1q174	Hefei	TGNP	1	174	32270047-35074488	12.8782	2.0256	4.7957	0.5478	Additive
TGNP1q174	Nanning	TGNP	1	174	32270047-35074488	12.6809	2.8565	0.0144	8.3729	Overdominance
PH1q175	Hefei	PH	1	175	32270047-35074488	11.7903	1.7294	0.2226	-2.2359	Underdominance
FLL1q176	Deyang	FLL	1	176	32270047-35074488	25.7975	4.1788	1.0217	-0.2502	Additive
PN1q177	Deyang	PN	1	177	35069269-35378462	26.1726	9.345	-0.6219	0.0491	Additive
FGNP1q177	Deyang	FGNP	1	177	35069269-35378462	4.6631	0.0635	4.516	0.5676	Additive
FLA1q178	Nanning	FLA	1	178	35832991-36013033	7.3472	1.2331	-0.7393	0.1522	Additive
FLL1q179	Hefei	FLL	1	179	36011627-36233540	7.4758	1.3543	-0.0664	-0.7068	Underdominance
FGNP1q180	Hefei	FGNP	1	180	36287282-41366543	36.7407	3.1309	10.3675	-0.0363	Additive
SF1q180	Hefei	SF	1	180	36287282-41366543	12.9824	0.3226	2.1051	-0.5062	Additive
FLL1q181	Deyang	FLL	1	181	36287282-41366543	42.5358	7.5075	-1.3219	-0.2026	Additive
FLL1q183	Nanning	FLL	1	183	36287282-41366543	18.4894	5.4	-0.6596	-0.0163	Additive
TGNP1q188	Nanning	TGNP	1	188	36287282-41366543	5.5137	1.4552	2.9064	0.8029	Complete-incomplete dominance
FLW1q192	Hefei	FLW	1	192	41698428-41729581	4.7332	1.1897	-0.0029	-0.0296	Underdominance
FGNP1q193	Nanning	FGNP	1	193	41728692-43186282	23.5779	2.2513	5.6765	0.7081	Additive
PL1q211	Hefei	PL	1	211	41728692-43186282	8.4424	0.7987	0.1741	0.0539	Complete-incomplete dominance
FGNP2q0	Hefei	FGNP	2	0	2372240-3182639	15.271	1.1998	0.8142	12.7436	Overdominance
PL2q15	Nanning	PL	2	15	3196192-4544874	6.0817	0.887	0.0752	0.2621	Overdominance
SF2q26	Nanning	SF	2	26	4843988-4952351	4.3665	0.186	1.0666	0.0369	Additive
GYP2q29	Nanning	GYP	2	29	5237732-5324083	6.9844	0.9882	-0.1295	-2.8982	Underdominance
HD2q30	Deyang	HD	2	30	5316388-5689609	24.0474	1.3342	-0.7867	-0.0196	Additive
PN2q37	Nanning	PN	2	37	6259006-6588245	11.5282	3.0419	0.269	0.0082	Additive
HD2q39	Deyang	HD	2	39	6587377-6720422	56.564	3.3513	1.2493	-0.0319	Additive
PL2q40	Hefei	PL	2	40	6716992-6795032	28.0153	2.3772	-0.0239	-0.6107	Underdominance
PL2q40	Nanning	PL	2	40	6716992-6795032	6.3352	0.7096	-0.0027	-0.2858	Underdominance
FGNP2q40	Nanning	FGNP	2	40	6716992-6795032	8.8398	0.824	-0.4861	-6.6936	Underdominance
TGNP2q40	Nanning	TGNP	2	40	6716992-6795032	21.4653	4.8445	-5.3159	-0.6736	Additive
TGNP2q41	Hefei	TGNP	2	41	6791027-6805314	15.4111	2.4568	-5.1581	-0.806	Additive
FLL2q41	Nanning	FLL	2	41	6791027-6805314	8.0082	1.8929	-0.3858	0.0314	Additive
HD2q49	Nanning	HD	2	49	6791027-6805314	16.0525	1.1171	-0.4814	0.1077	Additive
HD2q49	Deyang	HD	2	49	6791027-6805314	24.5093	1.357	-0.8374	0.1421	Additive
HD2q51	Hefei	HD	2	51	6831023-7513592	6.324	0.1733	-0.6167	0.0718	Additive
HD2q55	Deyang	HD	2	55	6831023-7513592	3.8633	0.256	-0.0869	-0.7174	Underdominance
GYP2q86	Hefei	GYP	2	86	10858501-11361527	22.2922	1.6025	0.0329	2.3776	Overdominance
FLW2q87	Hefei	FLW	2	87	11357264-11736527	6.6578	1.7342	-0.0189	0	Additive
HD2q89	Nanning	HD	2	89	11357264-11736527	10.2952	0.7799	-0.0779	-0.7477	Underdominance
FLA2q91	Hefei	FLA	2	91	11357264-11736527	10.4961	1.6656	-0.9137	-0.2779	Incomplete recessive
FGNP2q92	Deyang	FGNP	2	92	11716855-12046981	7.3359	0.0994	0.2784	-12.6774	Underdominance
PH2q93	Deyang	PH	2	93	12494315-12589326	37.1959	3.5973	-0.0977	5.1653	Overdominance
HD2q94	Hefei	HD	2	94	15539547-15679460	8.708	0.2212	-0.6984	0.1559	Additive
GYP2q101	Nanning	GYP	2	101	18658003-19163191	4.0044	0.5878	0.0246	2.2341	Overdominance
SF2q102	Hefei	SF	2	102	18658003-19163191	5.7903	0.1401	0.3341	2.5619	Overdominance
PH2q102	Deyang	PH	2	102	18658003-19163191	17.5587	1.6716	-0.2752	-3.37	Underdominance
TGNP2q107	Hefei	TGNP	2	107	19376511-20186136	8.9636	1.4131	-3.9657	-0.2338	Additive
FGNP2q110	Nanning	FGNP	2	110	20665484-21228707	4.7063	0.485	0.0615	5.057	Overdominance
HD2q145	Hefei	HD	2	145	21949904-22074671	22.2607	0.5852	-1.1292	0.1069	Additive
PL2q166	Deyang	PL	2	166	21949904-22074671	22.5173	0.5838	-0.3668	0.0085	Additive
FGNP2q167	Hefei	FGNP	2	167	22102488-22216729	9.6304	0.7657	5.1369	-0.5648	Additive
TGNP2q168	Hefei	TGNP	2	168	22215072-22573341	6.8792	1.0644	1.4994	5.7287	Overdominance
GYP2q168	Hefei	GYP	2	168	22215072-22573341	9.7405	0.6995	0.3216	1.3103	Overdominance
PH2q168	Deyang	PH	2	168	22215072-22573341	4.8169	0.4336	0.3493	1.402	Overdominance
PL2q172	Deyang	PL	2	172	22215072-22573341	42.351	1.1441	0.513	0.0049	Additive
FGNP2q174	Deyang	FGNP	2	174	22716606-23062459	4.1216	0.0624	1.0551	9.0606	Overdominance
TGNP2q175	Deyang	TGNP	2	175	22716606-23062459	4.4875	0.97	1.3272	8.0494	Overdominance
FGNP2q178	Deyang	FGNP	2	178	23562830-24280992	7.1262	0.1005	1.454	11.402	Overdominance
HD2q179	Deyang	HD	2	179	24276488-24775040	8.2501	0.4367	0.0562	0.9693	Overdominance
PL2q182	Hefei	PL	2	182	25527702-25998747	16.0433	1.3804	0.2345	0.0291	Additive
PL2q182	Nanning	PL	2	182	25527702-25998747	11.203	1.3186	0.1967	-0.0317	Additive
PH2q193	Deyang	PH	2	193	27316157-27341732	7.4642	0.7242	0.4923	1.7327	Overdominance	SID1|OsIDD4
GYP2q194	Deyang	GYP	2	194	27330175-27475332	3.8778	0.0637	0.952	0.0747	Additive	SID1|OsIDD4
TGW2q198	Hefei	TGW	2	198	29483433-29956021	13.7328	0.8956	-0.2764	0.0273	Additive
HD2q198	Nanning	HD	2	198	29483433-29956021	153.398	12.5468	-1.5912	-0.0049	Additive
SF2q198	Deyang	SF	2	198	29483433-29956021	25.0991	1.0165	0.5406	6.5383	Overdominance
PL2q200	Hefei	PL	2	200	30636023-31269935	47.1179	4.0758	-0.4089	0.0108	Additive	TGW2
PL2q200	Nanning	PL	2	200	30636023-31269935	33.1128	3.8968	-0.3381	0.0168	Additive	TGW2
TGW2q200	Deyang	TGW	2	200	30636023-31269935	29.3767	12.0204	-0.6085	0.0349	Additive	TGW2
GYP2q201	Nanning	GYP	2	201	31266328-32462832	4.7317	0.6464	-1.1716	0.3594	Complete-incomplete dominance	TGW2
HD2q202	Hefei	HD	2	202	32723403-33034608	28.9849	0.7468	1.2805	-0.1647	Additive	TGW2
TGW2q202	Nanning	TGW	2	202	32723403-33034608	21.4706	3.4172	-0.5176	-0.0103	Additive	TGW2
PL2q206	Deyang	PL	2	206	33084470-35118793	5.8046	0.206	0.1332	0.2963	Overdominance
FGNP2q208	Nanning	FGNP	2	208	33084470-35118793	12.0159	1.5093	-0.4126	9.1335	Overdominance
HD2q224	Deyang	HD	2	224	35334956-35570398	5.6003	0.3072	-0.1796	-0.6329	Underdominance
SF2q225	Deyang	SF	2	225	35567756-35710799	10.8013	0.4281	0.3738	-4.3691	Underdominance
FLW2q227	Deyang	FLW	2	227	35705713-35885672	14.2174	6.0253	-0.0407	0.001	Additive
PL2q227	Deyang	PL	2	227	35705713-35885672	6.8873	0.1775	-0.1972	-0.0157	Additive
FLA2q245	Deyang	FLA	2	245	35705713-35885672	5.2484	2.3506	-1.2263	0.0134	Additive
FLW2q254	Hefei	FLW	2	254	35705713-35885672	5.2935	1.4322	0.0001	-0.0334	Underdominance
FLA2q254	Hefei	FLA	2	254	35705713-35885672	10.7427	1.7018	0.0251	-1.8755	Underdominance
TGW3q0	Hefei	TGW	3	0	36513-514744	5.2805	0.3384	0.1626	0.0519	Complete-incomplete dominance
GYP3q0	Nanning	GYP	3	0	36513-514744	6.6169	0.904	0.1776	-2.6467	Underdominance
GYP3q1	Hefei	GYP	3	1	36513-514744	17.6648	1.2871	0.0853	-2.0676	Underdominance
PL3q1	Deyang	PL	3	1	36513-514744	15.2349	0.4027	-0.1901	0.4868	Overdominance
SF3q1	Deyang	SF	3	1	36513-514744	6.6404	0.2579	0.3558	-3.2041	Underdominance
TGW3q6	Hefei	TGW	3	6	1685564-1839772	12.4418	0.8291	-0.0049	-0.5093	Underdominance
TGW3q9	Hefei	TGW	3	9	2516859-2924744	34.1083	2.2993	0.0209	0.8286	Overdominance
TGW3q26	Hefei	TGW	3	26	4652930-5779292	6.2841	0.4151	0.1871	-0.0491	Incomplete recessive
PH3q27	Nanning	PH	3	27	5777776-7475442	26.5166	3.0461	1.2041	-0.1539	Additive
TGW3q30	Nanning	TGW	3	30	7469617-7895883	6.1669	1.0047	0.073	0.5136	Overdominance
GYP3q69	Hefei	GYP	3	69	8196070-8609105	6.1172	0.4779	0.1475	1.1744	Overdominance
PH3q72	Deyang	PH	3	72	8603939-8838527	21.2244	1.9467	1.7055	0.2247	Additive
FGNP3q75	Nanning	FGNP	3	75	9270240-9458843	3.7913	0.3759	0.6379	4.1689	Overdominance
FLL3q78	Hefei	FLL	3	78	10187429-10295620	29.3031	5.4231	-0.0543	1.4129	Overdominance
FLA3q78	Hefei	FLA	3	78	10187429-10295620	96.1306	15.7177	-0.0591	5.5037	Overdominance
FLW3q80	Hefei	FLW	3	80	10292291-10951832	13.621	3.9139	-0.004	0.0542	Overdominance
SF3q83	Hefei	SF	3	83	10292291-10951832	20.5261	0.544	0.04	5.2676	Overdominance
FGNP3q85	Hefei	FGNP	3	85	10949519-11602775	11.1274	0.8752	0.2062	10.7744	Overdominance
PN3q85	Deyang	PN	3	85	10949519-11602775	4.576	1.5691	0.2772	-0.085	Incomplete recessive
FLL3q92	Nanning	FLL	3	92	11699307-12138706	10.8779	2.5864	-0.4562	0.1477	Complete-incomplete dominance
FLL3q103	Hefei	FLL	3	103	12647152-14170408	7.014	1.3307	-0.0323	-0.7239	Underdominance
TGNP3q105	Deyang	TGNP	3	105	12647152-14170408	11.3572	2.6529	-0.174	14.5168	Overdominance
TGW3q117	Hefei	TGW	3	117	14165596-15621437	16.4248	1.1859	0.3149	-0.0021	Additive
TGW3q134	Hefei	TGW	3	134	17809791-20803480	15.881	1.0407	-0.2942	0.0057	Additive
FLW3q134	Deyang	FLW	3	134	17809791-20803480	7.8306	3.1941	-0.0296	0.0023	Additive
HD3q135	Deyang	HD	3	135	21082861-21641223	6.6368	0.3542	-0.0201	0.8717	Overdominance
FGNP3q135	Deyang	FGNP	3	135	21082861-21641223	137.306	2.443	-0.5185	-58.9949	Underdominance
TGNP3q136	Deyang	TGNP	3	136	22204030-22267677	13.7366	2.687	-7.1174	1.2395	Additive
PH3q137	Deyang	PH	3	137	22267255-22567101	4.406	0.4026	-0.227	-1.472	Underdominance
FGNP3q138	Deyang	FGNP	3	138	22267255-22567101	73.6108	1.1493	-0.6952	40.7495	Overdominance
FLL3q139	Nanning	FLL	3	139	22566793-22705531	14.5636	3.3903	-0.5156	-0.0517	Additive
HD3q140	Deyang	HD	3	140	23036335-23090241	14.975	0.8193	-0.0035	-1.3197	Underdominance
PH3q142	Hefei	PH	3	142	23850245-23902191	9.4668	1.3567	0.9762	-0.0483	Additive
FLA3q143	Nanning	FLA	3	143	23925619-24629502	17.7993	3.1019	-1.1549	0.03	Additive
TGW3q146	Nanning	TGW	3	146	25003873-26451465	20.0579	3.2657	-0.4863	-0.1705	Incomplete recessive	OsSh1
PL3q170	Nanning	PL	3	170	25003873-26451465	102.98	14.8539	-0.6561	0.015	Additive	OsSh1
SF3q172	Hefei	SF	3	172	25003873-26451465	508.239	22.6321	-0.0504	-35.4259	Underdominance	OsSh1
FGNP3q173	Hefei	FGNP	3	173	26448864-26461156	87.0405	7.5715	0.6113	-33.6634	Underdominance
FLL3q173	Nanning	FLL	3	173	26448864-26461156	16.3257	3.7901	0.5477	0.0138	Additive
FGNP3q173	Nanning	FGNP	3	173	26448864-26461156	6.1931	0.5693	0.4243	-6.0628	Underdominance
SF3q173	Nanning	SF	3	173	26448864-26461156	17.5857	0.7258	0.0413	-4.4394	Underdominance
SF3q173	Deyang	SF	3	173	26448864-26461156	16.0654	0.6181	0.2158	-5.5179	Underdominance
PL3q206	Nanning	PL	3	206	28151940-28185952	19.774	2.318	-0.2544	-0.0624	Additive
SF3q210	Nanning	SF	3	210	28151940-28185952	8.6985	0.381	0.432	2.7536	Overdominance
TGW3q211	Nanning	TGW	3	211	28248757-28259877	10.2297	1.6236	-0.3529	-0.0437	Additive
FLW3q216	Hefei	FLW	3	216	28254433-28732934	5.4772	1.4735	0.0015	0.034	Overdominance
FLL3q216	Nanning	FLL	3	216	28254433-28732934	5.1779	1.2026	0.0446	0.6009	Overdominance
FLA3q216	Nanning	FLA	3	216	28254433-28732934	26.8657	4.5639	1.4133	-0.0234	Additive
HD3q216	Deyang	HD	3	216	28254433-28732934	13.4669	0.7269	0.6277	-0.0327	Additive
PH3q218	Hefei	PH	3	218	29315930-29930644	6.79	0.986	-0.8395	0.0756	Additive
SF3q220	Nanning	SF	3	220	30003190-30425386	7.4973	0.3824	-0.0111	-3.0763	Underdominance
PH3q222	Nanning	PH	3	222	30945220-31155280	9.4302	1.0463	-0.0363	-1.3991	Underdominance
FLL3q222	Nanning	FLL	3	222	30945220-31155280	12.5278	2.9036	0.4746	0.0768	Additive
HD3q225	Hefei	HD	3	225	31325921-31528069	4.5232	0.115	0.047	-1.02	Underdominance
FLL3q225	Deyang	FLL	3	225	31325921-31528069	7.9077	1.2666	0.5856	-0.2605	Incomplete recessive
SF3q226	Hefei	SF	3	226	31662332-31725857	5.3374	0.1253	-1.3142	0.1609	Additive
TGW3q228	Hefei	TGW	3	228	32017648-32515995	296.136	27.9263	1.535	0.0543	Additive
HD3q232	Deyang	HD	3	232	32017648-32515995	13.8864	0.8734	0.6773	-0.0943	Additive
HD3q234	Nanning	HD	3	234	32017648-32515995	15.1414	1.0558	0.4649	-0.0658	Additive
TGW3q247	Deyang	TGW	3	247	33259405-33480206	13.446	5.5791	-0.4347	-0.0024	Additive
FLL3q249	Deyang	FLL	3	249	33259405-33480206	5.8254	0.9528	-0.5039	-0.0655	Additive
FGNP3q260	Deyang	FGNP	3	260	33693171-34275371	13.9207	0.1895	-0.1875	15.3767	Overdominance
SF3q260	Deyang	SF	3	260	33693171-34275371	31.6438	1.2471	0.3855	6.881	Overdominance
HD3q261	Hefei	HD	3	261	34350604-34560851	20.0859	0.532	-1.0748	-0.0196	Additive
SF3q261	Hefei	SF	3	261	34350604-34560851	18.4382	0.4537	2.4467	0.363	Additive
TGW3q261	Nanning	TGW	3	261	34350604-34560851	29.5435	4.8043	-0.6187	0.1273	Additive
FLW3q262	Hefei	FLW	3	262	34700840-34964122	8.3765	2.155	-0.0207	-0.0042	Additive	OsGATA12
FLA3q262	Hefei	FLA	3	262	34700840-34964122	5.7285	0.8615	-0.6721	-0.1337	Additive	OsGATA12
TGW3q262	Hefei	TGW	3	262	34700840-34964122	51.2906	3.4882	-0.545	0.0998	Additive	OsGATA12
PH3q262	Nanning	PH	3	262	34700840-34964122	16.4707	1.8433	-0.9395	0.0412	Additive	OsGATA12
SF3q262	Nanning	SF	3	262	34700840-34964122	9.0127	0.3721	1.5328	-0.1167	Additive	OsGATA12
HD3q262	Deyang	HD	3	262	34700840-34964122	27.2875	1.4879	-0.857	0.1265	Additive	OsGATA12
HD3q263	Hefei	HD	3	263	34960967-35153148	9.1389	0.2361	0.0622	1.3267	Overdominance
FGNP3q264	Hefei	FGNP	3	264	35168425-35295528	5.2397	0.4172	3.7957	-0.2313	Additive
HD3q266	Nanning	HD	3	266	35294108-35391982	14.38	0.9945	-0.4495	-0.0124	Additive	qTGW3|TGW3|GL3.3|OsGSK5|OsSK41
PH3q266	Nanning	PH	3	266	35294108-35391982	9.9263	1.1245	0.0199	1.3601	Overdominance	qTGW3|TGW3|GL3.3|OsGSK5|OsSK41
FLA4q0	Hefei	FLA	4	0	219768-355463	9.4846	1.3995	-0.8624	0.063	Additive
FLL4q0	Nanning	FLL	4	0	219768-355463	16.2505	3.7686	0.5406	0.0672	Additive
FLW4q2	Hefei	FLW	4	2	586142-998883	17.3526	4.4304	-0.03	0.0052	Additive
FGNP4q4	Nanning	FGNP	4	4	997304-1412422	13.3972	1.2705	-4.3175	1.6587	Complete-incomplete dominance
TGNP4q12	Nanning	TGNP	4	12	1443646-1854234	10.8921	2.4469	-3.8625	-0.0936	Additive
FLW4q12	Deyang	FLW	4	12	1443646-1854234	12.524	5.2063	-0.0361	-0.0191	Incomplete recessive
FLL4q13	Hefei	FLL	4	13	1853746-2256295	7.1262	1.3492	-0.3661	-0.0467	Additive
FLA4q13	Deyang	FLA	4	13	1853746-2256295	7.821	2.3855	-0.0617	-2.7013	Underdominance
TGW4q27	Nanning	TGW	4	27	2255933-4644996	9.9368	1.9156	0.1229	0.7001	Overdominance
GYP4q46	Nanning	GYP	4	46	5307247-5849005	4.5244	0.6576	0.0371	2.2242	Overdominance
SF4q47	Nanning	SF	4	47	5307247-5849005	11.04	0.4992	0.1004	3.3337	Overdominance
PN4q48	Hefei	PN	4	48	5307247-5849005	15.0328	3.1244	0.0027	-0.3109	Underdominance
PL4q49	Hefei	PL	4	49	6382346-6693010	30.8677	2.5774	-0.3243	0.0337	Additive
SF4q50	Hefei	SF	4	50	6382346-6693010	44.2083	1.0905	0.1817	-7.346	Underdominance
PN4q51	Hefei	PN	4	51	7141593-10023628	4.7739	0.9825	0.0914	-0.0068	Additive
TGW4q52	Hefei	TGW	4	52	7141593-10023628	17.8856	1.2074	-0.3169	-0.0047	Additive
PL4q52	Nanning	PL	4	52	7141593-10023628	25.8845	3.066	-0.2941	-0.0403	Additive
HD4q53	Deyang	HD	4	53	10019877-12662937	28.9038	1.6756	-0.0551	-1.9461	Underdominance
PH4q53	Deyang	PH	4	53	10019877-12662937	12.4348	1.1733	-0.3229	-2.6948	Underdominance
TGW4q53	Deyang	TGW	4	53	10019877-12662937	11.118	4.4858	-0.3667	-0.0323	Additive
FLL4q54	Deyang	FLL	4	54	13173357-13401045	14.6447	2.3257	0.7573	0.0797	Additive
PN4q56	Nanning	PN	4	56	13465193-13894411	3.8188	1.0091	0.0069	-0.3047	Underdominance
PL4q57	Deyang	PL	4	57	13890220-14454811	10.256	0.2634	-0.2434	0.0074	Additive
HD4q63	Deyang	HD	4	63	14453617-18984448	11.2145	1.1152	-0.0617	1.493	Overdominance
FGNP4q125	Nanning	FGNP	4	125	18979922-19575929	8.3315	0.7915	0.6957	-6.3685	Underdominance	Gnp4|LAX2
FLL4q127	Nanning	FLL	4	127	18979922-19575929	6.6027	1.5252	-0.3361	-0.1207	Incomplete recessive	Gnp4|LAX2
HD4q128	Hefei	HD	4	128	19563980-19963556	9.4788	0.2446	-0.7263	0.2308	Complete-incomplete dominance	Gnp4|LAX2
HD4q128	Nanning	HD	4	128	19563980-19963556	4.6559	0.3167	-0.068	0.4776	Overdominance	Gnp4|LAX2
FLL4q129	Deyang	FLL	4	129	19563980-19963556	5.3079	0.8185	0.0826	-0.845	Underdominance	Gnp4|LAX2
TGW4q134	Nanning	TGW	4	134	19962993-29338260	4.8547	1.0581	-0.0027	0.5428	Overdominance
PH4q146	Nanning	PH	4	146	19962993-29338260	9.3145	1.4376	0.8005	0.298	Complete-incomplete dominance
TGNP4q154	Deyang	TGNP	4	154	29331563-30584308	6.0669	1.247	4.7547	-0.2423	Additive
FLA4q155	Nanning	FLA	4	155	29331563-30584308	11.7336	2.0673	0.9295	0.146	Additive
PH4q160	Deyang	PH	4	160	30642129-31092608	4.2355	0.4108	0.7432	0.3632	Complete-incomplete dominance	OsKS2;FC1;NAL1; GSD1
PL4q162	Nanning	PL	4	162	30642129-31092608	5.8218	0.6711	-0.1397	-0.0303	Additive	OsKS2;FC1;NAL1; GSD1
SF4q182	Nanning	SF	4	182	34402956-34517165	45.3511	1.9354	-3.4622	0.1374	Additive
FLL4q182	Deyang	FLL	4	182	34402956-34517165	8.1259	1.24	0.0186	1.1557	Overdominance
FGNP4q182	Deyang	FGNP	4	182	34402956-34517165	38.0149	0.5458	2.3	27.1906	Overdominance
FLL4q183	Nanning	FLL	4	183	34992137-35315659	4.2567	1.0247	0.1215	0.475	Overdominance
PL4q187	Deyang	PL	4	187	34992137-35315659	7.9527	0.2201	0.2249	-0.0503	Additive
SF4q189	Nanning	SF	4	189	35310316-35402551	6.5977	0.2775	-0.0844	2.6317	Overdominance
PH4q190	Hefei	PH	4	190	35310316-35402551	8.7158	1.264	-0.9386	0.1333	Additive
GYP4q190	Hefei	GYP	4	190	35310316-35402551	9.6543	0.7091	0.1762	-1.6093	Underdominance
HD4q190	Nanning	HD	4	190	35310316-35402551	14.9971	1.0422	0.4485	0.0672	Additive
FGNP4q190	Deyang	FGNP	4	190	35310316-35402551	20.3787	0.2873	1.2118	-21.8025	Underdominance
SF5q13	Nanning	SF	5	13	1115776-1147106	23.2515	0.9967	1.7399	-4.0441	Underdominance
SF5q14	Deyang	SF	5	14	1115776-1147106	18.8987	0.7675	0.2303	-5.6593	Underdominance
PL5q16	Hefei	PL	5	16	1156300-1190803	19.5156	1.6881	-0.2612	-0.0156	Additive
FLA5q16	Nanning	FLA	5	16	1156300-1190803	8.1746	1.4086	-0.787	0.1874	Additive
TGW5q20	Deyang	TGW	5	20	1547307-1901173	7.8887	3.2088	-0.2924	-0.1012	Incomplete recessive
FLA5q42	Nanning	FLA	5	42	5254254-5946854	12.3372	2.0753	-0.9449	0.155	Additive	JMJ703|OsJMJ703
TGW5q42	Nanning	TGW	5	42	5254254-5946854	11.1552	1.7816	-0.3704	-0.033	Additive	JMJ703|OsJMJ703
PL5q50	Nanning	PL	5	50	11692959-18114580	17.3773	1.9868	0.051	0.4379	Overdominance
SF5q51	Deyang	SF	5	51	11692959-18114580	20.9153	0.8429	0.3446	5.6313	Overdominance
HD5q53	Deyang	HD	5	53	18113231-18773587	30.8162	1.7354	-0.9089	-0.0096	Additive
SF5q55	Deyang	SF	5	55	19137251-21529742	60.9697	2.6984	0.3008	-10.0691	Underdominance
SF5q56	Hefei	SF	5	56	19137251-21529742	23.5828	0.601	2.0326	-3.8435	Underdominance
PL5q58	Hefei	PL	5	58	19137251-21529742	5.8496	0.5121	0.1408	0.0545	Complete-incomplete dominance
FGNP5q61	Hefei	FGNP	5	61	21529083-27286581	12.5381	1.0423	5.9752	-0.9353	Additive
HD5q78	Nanning	HD	5	78	21529083-27286581	10.8766	0.8242	-0.408	0.0398	Additive
HD5q80	Hefei	HD	5	80	21529083-27286581	4.5417	0.1134	-0.0116	-1.0043	Underdominance
PH5q84	Hefei	PH	5	84	27320573-28339606	26.7461	4.7663	1.8322	-1.1056	Incomplete recessive
SF5q86	Deyang	SF	5	86	27320573-28339606	17.5269	1.0512	-0.0252	-6.5014	Underdominance
FGNP5q95	Deyang	FGNP	5	95	27320573-28339606	453.808	14.545	0.2148	-136.282	Underdominance
FLW5q98	Deyang	FLW	5	98	28349165-28488200	10.1749	4.1548	-0.0334	0.0129	Complete-incomplete dominance
TGW5q98	Deyang	TGW	5	98	28349165-28488200	9.6079	3.7214	0.0017	0.6395	Overdominance
FLW5q125	Hefei	FLW	5	125	29012546-29049580	11.9359	3.0146	-0.0247	0.0004	Additive	OsGH3-5
SF5q126	Hefei	SF	5	126	29012546-29049580	6.3684	0.1525	1.398	0.393	Complete-incomplete dominance	OsGH3-5
FLA5q130	Nanning	FLA	5	130	29048746-29546639	5.135	0.8795	0.0186	1.1427	Overdominance	OsGH3-5
FLL6q0	Hefei	FLL	6	0	486085-826951	9.5869	1.7361	-0.0724	0.7818	Overdominance
FLA6q0	Hefei	FLA	6	0	486085-826951	11.9133	1.7694	-0.0828	1.8223	Overdominance
PL6q0	Hefei	PL	6	0	486085-826951	18.1012	1.4773	-0.2461	0.0417	Additive
PH6q0	Nanning	PH	6	0	486085-826951	12.2517	1.3564	0.8014	0.0272	Additive
SF6q1	Nanning	SF	6	1	825521-1384884	156.178	7.6657	0.0368	-12.8407	Underdominance
HD6q2	Nanning	HD	6	2	1383405-1527491	20.3599	1.393	0.0644	-0.9824	Underdominance	DLT|OsGRAS-32|D62|GS6|SMOS2
FLA6q6	Deyang	FLA	6	6	2018053-2762127	6.2876	2.0764	-1.0902	-0.4859	Incomplete recessive
FLL6q9	Deyang	FLL	6	9	2018053-2762127	15.3887	2.4522	-0.7588	-0.1104	Additive
FGNP6q10	Nanning	FGNP	6	10	2845574-2859559	5.074	0.4743	-0.3232	5.2457	Overdominance
HD6q13	Nanning	HD	6	13	2926823-3514396	10.7205	0.739	0.0027	-0.7403	Underdominance	RFT1
TGW6q18	Hefei	TGW	6	18	4401651-4802509	89.3162	6.3999	-0.7236	-0.0569	Additive
HD6q23	Deyang	HD	6	23	5227416-5406650	110.046	7.263	-1.9004	0.0271	Additive
PH6q28	Hefei	PH	6	28	5393252-5583890	7.668	1.1891	-0.0668	-1.7783	Underdominance
GYP6q29	Hefei	GYP	6	29	5393252-5583890	10.5085	0.76	0.2076	-1.6148	Underdominance
FLA6q30	Nanning	FLA	6	30	5575897-5597825	5.4812	0.9248	0.6302	-0.1414	Additive
HD6q30	Deyang	HD	6	30	5575897-5597825	74.3324	4.4992	1.4652	-0.066	Additive
FGNP6q33	Hefei	FGNP	6	33	6153344-6538140	6.488	0.5047	4.1416	-0.9716	Additive
TGNP6q33	Hefei	TGNP	6	33	6153344-6538140	22.9167	3.5795	6.3501	0.3441	Additive
TGNP6q33	Nanning	TGNP	6	33	6153344-6538140	6.9312	1.5244	3.0304	0.2711	Additive
FGNP6q34	Deyang	FGNP	6	34	6537868-7593322	22.2319	0.3145	10.0058	0.4585	Additive	OsBU1
TGNP6q34	Deyang	TGNP	6	34	6537868-7593322	20.4739	4.1611	8.4473	1.8858	Additive	OsBU1
PH6q57	Deyang	PH	6	57	6537868-7593322	7.3177	1.3017	-0.5259	-2.3671	Underdominance	OsBU1
HD6q64	Deyang	HD	6	64	6537868-7593322	64.8256	4.5461	-1.4608	-0.0858	Additive	OsBU1
TGNP6q69	Hefei	TGNP	6	69	9190930-9265322	6.9417	1.0649	-3.3894	-0.7722	Additive
HD6q76	Nanning	HD	6	76	11170411-12071541	13.0858	0.9161	-0.0255	-0.8452	Underdominance
HD6q81	Deyang	HD	6	81	12071149-12714551	32.891	1.879	0.9529	-0.081	Additive
TGW6q109	Hefei	TGW	6	109	13674054-14874455	17.5703	1.1624	0.3107	0.0397	Additive
TGW6q109	Deyang	TGW	6	109	13674054-14874455	13.2994	5.2235	0.378	0.1352	Complete-incomplete dominance
SF6q114	Deyang	SF	6	114	16793652-17010230	6.4429	0.2442	1.5273	0.5568	Complete-incomplete dominance
FLL6q118	Hefei	FLL	6	118	17003636-17079583	4.026	0.734	0.1754	-0.5008	Underdominance
FLA6q120	Deyang	FLA	6	120	17003636-17079583	4.5737	1.4361	0.1918	-1.934	Underdominance
PL6q121	Deyang	PL	6	121	17003636-17079583	8.1121	0.2181	0.2087	0.0821	Complete-incomplete dominance
PN6q124	Nanning	PN	6	124	17240858-17428339	9.5219	2.4823	-0.2405	-0.0542	Additive
PL6q124	Nanning	PL	6	124	17240858-17428339	6.6418	0.7391	0.0167	0.2741	Overdominance
TGW6q124	Nanning	TGW	6	124	17240858-17428339	26.7247	4.2715	0.0041	1.1013	Overdominance
HD6q180	Nanning	HD	6	180	22081888-22944079	15.2261	1.158	-0.4803	-0.0458	Additive
HD6q184	Deyang	HD	6	184	24206659-24493907	6.5735	0.3499	-0.0216	-0.9145	Underdominance
PL6q193	Deyang	PL	6	193	24574396-25028105	23.8258	0.9946	0.0032	-1.0086	Underdominance
PH6q196	Deyang	PH	6	196	24574396-25028105	20.1958	3.1609	-0.2702	-4.5258	Underdominance
HD6q199	Deyang	HD	6	199	24574396-25028105	7.1444	0.5718	0.0205	-1.1305	Underdominance
PN6q204	Hefei	PN	6	204	24574396-25028105	27.2369	5.915	-0.1085	-0.3608	Underdominance
TGW6q204	Nanning	TGW	6	204	24574396-25028105	11.8101	1.9243	0.3952	-0.1614	Incomplete recessive
PL6q207	Deyang	PL	6	207	25718152-25757948	10.121	0.2595	0.0388	0.492	Overdominance
FLL6q208	Nanning	FLL	6	208	25718152-25757948	10.2729	2.4674	0.4426	0	Additive
TGNP6q208	Nanning	TGNP	6	208	25718152-25757948	4.4675	1.0348	2.5206	-0.2924	Additive
PH6q208	Deyang	PH	6	208	25718152-25757948	14.6962	1.4147	0.0336	3.0931	Overdominance
HD6q215	Deyang	HD	6	215	25789329-26161453	24.5085	1.4722	0.8528	-0.1096	Additive
HD6q218	Nanning	HD	6	218	26159547-26312412	47.3666	3.4023	0.8272	-0.0755	Additive
PN6q219	Hefei	PN	6	219	26159547-26312412	24.5569	5.0375	0.2061	-0.0096	Additive
SF6q219	Nanning	SF	6	219	26159547-26312412	24.9187	1.0467	-0.147	4.938	Overdominance
FLL6q219	Deyang	FLL	6	219	26159547-26312412	7.8221	1.1939	-0.0849	-1.0769	Underdominance
FLA6q225	Hefei	FLA	6	225	26575128-26635363	6.1018	0.9082	0.0993	1.3271	Overdominance	SDT; OsglHAT1|GW6a
FLW6q226	Hefei	FLW	6	226	26659966-26757596	8.5053	2.1286	-0.0025	0.0408	Overdominance	SDT; OsglHAT1|GW6a
FLA6q227	Nanning	FLA	6	227	26829535-27459557	12.4749	2.0957	0.9413	-0.0322	Additive	SDT; OsglHAT1|GW6a
PH6q241	Hefei	PH	6	241	27705641-27878195	4.7998	0.702	0.0388	1.4213	Overdominance	GL6|SG6
PH6q242	Deyang	PH	6	242	27705641-27878195	11.3586	1.0366	1.2797	0.0175	Additive	GL6|SG6
HD6q251	Nanning	HD	6	251	27967268-28641587	13.7233	1.0388	0.4485	-0.4186	Incomplete recessive
PH6q255	Hefei	PH	6	255	29184407-29703207	4.2646	0.6369	-0.0618	-1.323	Underdominance
PH6q256	Deyang	PH	6	256	29184407-29703207	42.5923	4.0865	-2.5326	-0.0241	Additive
GYP7q8	Hefei	GYP	7	8	1640079-3674413	17.7217	1.628	0.0711	-2.3329	Underdominance
SF7q9	Deyang	SF	7	9	1640079-3674413	15.7546	0.7742	-0.0508	-5.5452	Underdominance
FGNP7q13	Hefei	FGNP	7	13	3690095-6093428	5.2502	0.4114	3.7744	-0.4912	Additive
FGNP7q14	Deyang	FGNP	7	14	3690095-6093428	8.887	0.1251	6.4338	-0.8111	Additive
TGNP7q14	Deyang	TGNP	7	14	3690095-6093428	20.1858	4.2044	8.5714	1.3152	Additive
TGNP7q15	Hefei	TGNP	7	15	3690095-6093428	9.1865	1.579	4.2285	0.1286	Additive
SF7q15	Nanning	SF	7	15	3690095-6093428	16.6118	0.7533	0.0568	-4.3314	Underdominance
PH7q18	Deyang	PH	7	18	3690095-6093428	4.9652	0.4937	0.1971	1.6221	Overdominance
PH7q20	Nanning	PH	7	20	3690095-6093428	9.3589	1.055	0.7102	-0.1074	Additive
PL7q20	Nanning	PL	7	20	3690095-6093428	6.5718	0.748	0.1476	-0.0146	Additive	OsLLB|OsMTS1
HD7q22	Nanning	HD	7	22	6088484-7351531	27.2136	1.8766	0.0369	1.2036	Overdominance	OsLLB|OsMTS1
HD7q23	Deyang	HD	7	23	8535823-8970880	67.0039	3.9245	1.3722	-0.0255	Additive	OsLLB|OsMTS1
PH7q23	Deyang	PH	7	23	8535823-8970880	16.4506	1.5131	1.4867	0.1956	Additive	OsLLB|OsMTS1
PL7q23	Deyang	PL	7	23	8535823-8970880	87.0739	2.5094	-0.0068	1.4783	Overdominance	OsLLB|OsMTS1
FLA7q24	Deyang	FLA	7	24	8966025-11073080	21.506	6.4476	0.2624	3.8756	Overdominance
TGNP7q24	Deyang	TGNP	7	24	8966025-11073080	16.2937	3.2021	0.4365	14.7343	Overdominance
TGNP7q26	Hefei	TGNP	7	26	16932181-17129929	12.5837	1.9706	-0.0602	9.2114	Overdominance
HD7q27	Nanning	HD	7	27	16932181-17129929	16.5316	1.1239	0.4677	0.0723	Additive
PL7q27	Deyang	PL	7	27	16932181-17129929	44.642	1.1882	0.5065	0.0253	Additive
HD7q28	Deyang	HD	7	28	17198555-17826623	61.9493	3.7211	1.3312	0.0114	Additive
PH7q29	Nanning	PH	7	29	17198555-17826623	5.708	0.6463	-0.0638	-1.0568	Underdominance
GYP7q30	Hefei	GYP	7	30	17826563-18410191	11.1194	0.806	0.8462	-0.1061	Additive
FLL7q30	Deyang	FLL	7	30	17826563-18410191	16.6042	2.7119	0.6752	0.6968	Complete-incomplete dominance
TGNP7q34	Nanning	TGNP	7	34	18479190-21073720	11.9688	2.9733	-0.6545	-7.9323	Underdominance
PL7q35	Deyang	PL	7	35	18479190-21073720	18.8411	0.5447	-0.0252	-0.6597	Underdominance
SF7q38	Nanning	SF	7	38	18479190-21073720	7.4133	0.3228	1.3903	0.3147	Additive
HD7q38	Deyang	HD	7	38	18479190-21073720	48.5454	2.9018	-1.1816	0.0989	Additive
SF7q39	Hefei	SF	7	39	21054353-22059701	19.4497	0.4702	0.4513	-4.7626	Underdominance
FLA7q39	Nanning	FLA	7	39	21054353-22059701	27.3049	4.6224	-1.4062	0.0717	Additive
FGNP7q40	Hefei	FGNP	7	40	21054353-22059701	11.6035	0.9222	0.503	-10.7012	Underdominance
FLA7q51	Nanning	FLA	7	51	26044575-26530892	17.3052	2.9516	1.1202	0.1299	Additive
HD7q83	Deyang	HD	7	83	28698841-28851245	23.1188	1.4111	-0.0349	-1.6898	Underdominance
PL7q84	Hefei	PL	7	84	28850592-28886338	189.034	19.1105	-0.8881	0.029	Additive	CYP714B1
FLL7q84	Deyang	FLL	7	84	28850592-28886338	36.9077	5.9343	1.2186	-0.1257	Additive	CYP714B1
TGNP7q85	Hefei	TGNP	7	85	29004217-29009943	5.3171	0.8141	3.0789	-0.3987	Additive
HD7q85	Deyang	HD	7	85	29004217-29009943	20.3855	1.101	0.7392	0.005	Additive
FGNP7q85	Deyang	FGNP	7	85	29004217-29009943	23.1028	0.3201	10.4022	-0.4321	Additive
TGNP7q85	Deyang	TGNP	7	85	29004217-29009943	19.9893	3.9468	8.2803	2.229	Complete-incomplete dominance
SF7q86	Nanning	SF	7	86	29025685-29042297	25.1367	1.0484	-2.5488	-0.1019	Additive
TGNP7q87	Hefei	TGNP	7	87	29130273-29188369	4.1204	0.639	-0.4412	5.3381	Overdominance
GYP7q89	Hefei	GYP	7	89	29512230-29558039	26.0415	1.8973	1.2953	0.0266	Additive
HD7q90	Hefei	HD	7	90	29512230-29558039	90.8059	2.5691	2.3825	-0.137	Additive
HD7q90	Deyang	HD	7	90	29512230-29558039	96.4333	6.0994	1.7559	-0.0188	Additive
PH7q90	Deyang	PH	7	90	29512230-29558039	42.4854	4.06	2.5306	-0.0373	Additive
FLW8q6	Hefei	FLW	8	6	496929-693733	8.5509	2.1302	-0.0205	-0.0032	Additive
FLA8q9	Nanning	FLA	8	9	768552-858238	10.4434	1.7494	-0.8546	-0.1015	Additive
FLL8q16	Hefei	FLL	8	16	906891-2026643	12.3239	2.5603	-0.5112	-0.0355	Additive	OsHT|OsLHT1
FLA8q16	Hefei	FLA	8	16	906891-2026643	11.1602	1.8754	-1.0022	-0.0978	Additive	OsHT|OsLHT1
PL8q20	Deyang	PL	8	20	2019190-4323366	15.902	0.4257	-0.3058	0.1126	Complete-incomplete dominance	OsHT|OsLHT1
TGNP8q20	Deyang	TGNP	8	20	2019190-4323366	5.1663	1.068	-1.7164	8.1281	Overdominance	OsHT|OsLHT1
HD8q21	Deyang	HD	8	21	2019190-4323366	34.321	1.9772	-0.9761	0.0723	Additive	OsHT|OsLHT1
HD8q29	Deyang	HD	8	29	4322932-5465343	28.0481	1.7112	-0.8862	0.8632	Complete-incomplete dominance	Ghd8
HD8q39	Nanning	HD	8	39	6161997-8120253	55.266	4.2163	-0.7849	1.1714	Overdominance
HD8q40	Hefei	HD	8	40	6161997-8120253	483.312	22.4701	-6.9693	0.3241	Additive	OsXTH8
FGNP8q40	Hefei	FGNP	8	40	6161997-8120253	10.592	0.846	5.4078	-1.2899	Additive	OsXTH8
FGNP8q40	Nanning	FGNP	8	40	6161997-8120253	5.2595	0.4947	2.6911	-0.5808	Additive	OsXTH8
TGNP8q40	Nanning	TGNP	8	40	6161997-8120253	6.113	1.3861	2.7985	0.9099	Complete-incomplete dominance	OsXTH8
SF8q40	Nanning	SF	8	40	6161997-8120253	19.6721	0.8282	2.2816	-0.4701	Additive	OsXTH8
HD8q42	Hefei	HD	8	42	8390973-16240262	356.632	14.268	5.5254	0.257	Additive
HD8q42	Deyang	HD	8	42	8390973-16240262	43.3219	3.0127	-0.0249	2.5245	Overdominance
GYP8q68	Deyang	GYP	8	68	8390973-16240262	18.5129	0.3847	0.2242	4.3334	Overdominance
SF8q71	Deyang	SF	8	71	16237710-16914695	58.9617	2.4907	0.4606	9.5627	Overdominance
HD8q72	Hefei	HD	8	72	16237710-16914695	20.0051	0.5352	1.0772	-0.0474	Additive
HD8q72	Nanning	HD	8	72	16237710-16914695	18.7769	1.3248	0.5129	0.0813	Additive
PN8q72	Nanning	PN	8	72	16237710-16914695	12.9114	3.4695	-0.0594	-0.5244	Underdominance
SF8q72	Nanning	SF	8	72	16237710-16914695	10.3621	0.4351	-1.6466	0.3064	Additive
PH8q72	Deyang	PH	8	72	16237710-16914695	52.1749	5.1696	0.0758	5.2902	Overdominance
HD8q86	Hefei	HD	8	86	16911718-19432690	15.4575	0.7307	1.2123	-0.7301	Incomplete recessive
SF8q95	Nanning	SF	8	95	16911718-19432690	7.833	0.8578	-1.5337	3.3773	Overdominance
HD8q111	Deyang	HD	8	111	16911718-19432690	8.8617	0.953	0.0773	1.3531	Overdominance
PL8q118	Deyang	PL	8	118	19490442-19533149	15.5874	0.4296	-0.0858	-0.6253	Underdominance	OsERF48|OsDRAP1
GYP8q118	Deyang	GYP	8	118	19490442-19533149	9.606	0.1611	0.0336	-3.3931	Underdominance	OsERF48|OsDRAP1
SF8q120	Deyang	SF	8	120	19490442-19533149	60.5298	2.9182	0.5731	12.3405	Overdominance	OsERF48|OsDRAP1
HD8q122	Nanning	HD	8	122	19532162-19645012	6.0251	0.4019	0.3005	-0.1077	Incomplete recessive	OsERF48|OsDRAP1
FLA8q123	Nanning	FLA	8	123	19641846-20947979	10.2988	1.7622	0.8663	0.1906	Additive	OsERF48|OsDRAP1
SF8q152	Hefei	SF	8	152	21218225-21631908	16.0161	0.3852	0.3785	-4.6923	Underdominance
PL8q154	Hefei	PL	8	154	21631309-22161424	9.7715	0.8324	-0.188	0.0332	Additive
FGNP8q154	Hefei	FGNP	8	154	21631309-22161424	10.6375	0.8923	0.0912	-11.3353	Underdominance
TGW8q155	Hefei	TGW	8	155	21631309-22161424	4.4351	0.2944	-0.0595	-0.2772	Underdominance
TGW8q155	Nanning	TGW	8	155	21631309-22161424	5.7958	0.9447	0.0284	-0.5642	Underdominance
PH8q156	Nanning	PH	8	156	22719307-22851227	18.3987	2.0549	-0.9837	-0.0965	Additive
HD8q156	Deyang	HD	8	156	22719307-22851227	35.8765	1.9914	-0.9775	-0.0811	Additive
FLL8q156	Deyang	FLL	8	156	22719307-22851227	23.7942	3.7656	-0.9566	0.0509	Additive
FLA8q156	Deyang	FLA	8	156	22719307-22851227	11.906	3.527	-1.5167	0.0712	Additive
PH8q157	Deyang	PH	8	157	22849771-23070600	6.0001	0.5475	0.0003	-1.9195	Underdominance
PN8q158	Nanning	PN	8	158	23069303-23468392	10.3005	2.8528	-0.264	-0.0152	Additive
PH8q163	Nanning	PH	8	163	23069303-23468392	43.9639	5.2285	1.5494	0.1774	Additive
FGNP8q172	Deyang	FGNP	8	172	23670942-24256532	13.6497	0.23	0.1528	-17.383	Underdominance
TGW8q174	Hefei	TGW	8	174	23670942-24256532	41.1721	3.065	-0.0187	-0.988	Underdominance
FGNP8q177	Hefei	FGNP	8	177	24367369-24645616	19.4294	1.5417	7.2356	0.2596	Additive
HD8q177	Deyang	HD	8	177	24367369-24645616	14.7937	0.7951	0.6271	-0.0825	Additive
PL8q180	Nanning	PL	8	180	24639010-25273628	5.1768	0.6445	-0.139	0.0474	Complete-incomplete dominance
FGNP8q193	Hefei	FGNP	8	193	25270058-25629637	11.4722	0.9099	0.4405	-11.9551	Underdominance
GYP8q193	Deyang	GYP	8	193	25270058-25629637	5.3239	0.0889	0.0765	-2.5847	Underdominance
TGNP8q219	Hefei	TGNP	8	219	27479062-27669043	19.8052	3.2419	-6.0768	-0.1936	Additive
PH8q219	Nanning	PH	8	219	27479062-27669043	12.9275	1.5216	-0.0844	1.6956	Overdominance
FLA8q219	Nanning	FLA	8	219	27479062-27669043	36.0063	6.3565	-1.6355	-0.2034	Additive
PL9q0	Hefei	PL	9	0	244493-1015128	44.8967	3.7829	-0.3921	0.0329	Additive
TGW9q0	Hefei	TGW	9	0	244493-1015128	7.2102	0.4611	-0.1947	-0.0242	Additive
SF9q0	Deyang	SF	9	0	244493-1015128	14.6667	0.5622	2.4257	-0.0959	Additive
FLL9q19	Deyang	FLL	9	19	6443091-7523188	9.594	1.5195	0.5848	0.1124	Additive
PL9q20	Hefei	PL	9	20	7519040-7892173	9.7405	0.7966	0.1799	-0.0226	Additive
GYP9q20	Nanning	GYP	9	20	7519040-7892173	4.4812	0.6188	1.1057	0.2122	Additive
FLA9q23	Nanning	FLA	9	23	8066658-8609484	6.6663	1.1012	0.6674	0.1527	Additive
SF9q36	Nanning	SF	9	36	8603014-9323077	10.6665	0.4436	1.6534	0.0414	Additive
FGNP9q37	Hefei	FGNP	9	37	9322662-9460255	6.0117	0.4812	0.4357	-8.1698	Underdominance
SF9q51	Hefei	SF	9	51	9634476-10204857	6.2808	0.148	1.3952	0.1669	Additive
HD9q61	Hefei	HD	9	61	10526028-11661304	21.002	0.5355	-1.0807	0.2219	Additive
PL9q64	Hefei	PL	9	64	11779486-11925930	26.0439	2.1559	0.2957	-0.0128	Additive	ONI3
FGNP9q64	Hefei	FGNP	9	64	11779486-11925930	21.9834	1.7441	1.4421	14.9259	Overdominance	ONI3
HD9q64	Nanning	HD	9	64	11779486-11925930	33.8595	2.3432	-0.6608	0.6262	Complete-incomplete dominance	ONI3
FGNP9q64	Nanning	FGNP	9	64	11779486-11925930	16.3547	1.5264	4.5514	1.2303	Complete-incomplete dominance	ONI3
FLW9q67	Deyang	FLW	9	67	12263316-12539847	6.6942	2.7181	-0.0262	-0.0083	Incomplete recessive
FLL9q72	Hefei	FLL	9	72	14046728-14619069	12.0182	2.2493	-0.0486	-0.926	Underdominance
FLA9q72	Hefei	FLA	9	72	14046728-14619069	12.0132	1.868	-0.0412	-1.9624	Underdominance
HD9q72	Deyang	HD	9	72	14046728-14619069	18.609	1.027	-0.7206	0.0376	Additive
HD9q80	Nanning	HD	9	80	14046728-14619069	60.2261	4.4956	-0.9493	0.1052	Additive
TGW9q82	Hefei	TGW	9	82	14843939-14870846	17.0588	1.142	0.3065	-0.0045	Additive
SF9q82	Nanning	SF	9	82	14843939-14870846	24.801	1.0521	-0.0971	-4.96	Underdominance
FLL9q83	Hefei	FLL	9	83	14867389-14994888	3.9546	0.7138	0.2518	0.1326	Complete-incomplete dominance
FGNP9q83	Nanning	FGNP	9	83	14867389-14994888	9.3872	0.8795	0.573	-6.9213	Underdominance
TGW9q84	Nanning	TGW	9	84	14992918-15267990	14.9841	2.4474	-0.4356	0.0545	Additive
TGNP9q85	Hefei	TGNP	9	85	15267430-15616608	64.7554	10.7772	10.8725	1.4685	Additive	Bc6|OsCesA9
HD9q85	Nanning	HD	9	85	15267430-15616608	33.798	2.384	0.6814	0.0845	Additive	Bc6|OsCesA9
FGNP9q85	Deyang	FGNP	9	85	15267430-15616608	19.3813	0.2703	9.0869	1.9692	Additive	Bc6|OsCesA9
TGNP9q85	Deyang	TGNP	9	85	15267430-15616608	13.8633	2.7656	6.7797	1.9393	Complete-incomplete dominance	Bc6|OsCesA9
TGW9q86	Hefei	TGW	9	86	15781382-16408069	89.9316	6.6248	-0.7368	-0.0396	Additive
PL9q86	Deyang	PL	9	86	15781382-16408069	8.4901	0.2232	0.0659	0.4101	Overdominance
TGNP9q89	Hefei	TGNP	9	89	15781382-16408069	28.0928	4.7071	-7.3524	1.1668	Additive	DEP1|DN1|qPE9-1|OsDEP1
FGNP9q92	Deyang	FGNP	9	92	16403633-16983867	6.6365	0.0911	-0.6455	-11.2954	Underdominance	DEP1|DN1|qPE9-1|OsDEP1
TGW9q92	Deyang	TGW	9	92	16403633-16983867	15.916	6.2991	-0.4321	0.0474	Additive	DEP1|DN1|qPE9-1|OsDEP1
GYP9q94	Deyang	GYP	9	94	17421207-17904549	29.636	0.5165	0.1895	-5.7456	Underdominance
TGNP9q97	Hefei	TGNP	9	97	18464265-18643998	13.3733	2.0854	4.5469	2.386	Complete-incomplete dominance
FGNP9q98	Hefei	FGNP	9	98	18642413-18877573	12.6443	0.9975	5.8821	-0.183	Additive
FLL9q98	Deyang	FLL	9	98	18642413-18877573	31.0789	4.9847	1.0922	-0.0074	Additive
HD9q101	Deyang	HD	9	101	18868479-19078617	4.1021	0.229	0.0856	0.6439	Overdominance
PH9q104	Nanning	PH	9	104	19507194-19575158	10.3281	1.1622	0.1465	-1.505	Underdominance
FGNP9q106	Hefei	FGNP	9	106	19572019-19815059	5.4045	0.4389	0.3398	-7.6807	Underdominance	OsSPL18; OsBC1
SF9q106	Hefei	SF	9	106	19572019-19815059	7.6711	0.1914	-0.0662	-3.1265	Underdominance	OsSPL18; OsBC1
PH9q106	Nanning	PH	9	106	19572019-19815059	8.4629	0.9593	0.1758	1.2341	Overdominance	OsSPL18; OsBC1
FLL9q110	Deyang	FLL	9	110	19878398-20240616	15.0856	2.4108	-0.7555	-0.03	Additive
PH9q121	Nanning	PH	9	121	20236499-20790463	22.7607	2.6085	-1.1062	-0.0739	Additive
TGNP9q123	Hefei	TGNP	9	123	21059594-21255108	10.3005	1.6099	4.221	0.7145	Additive
PH9q124	Hefei	PH	9	124	21059594-21255108	9.9602	1.5184	-1.0337	0.2927	Complete-incomplete dominance
FGNP9q124	Hefei	FGNP	9	124	21059594-21255108	14.5215	1.221	1.0072	12.0467	Overdominance
PH9q130	Nanning	PH	9	130	21254336-21350949	6.073	0.8782	0.0787	1.2028	Overdominance
FLA9q130	Nanning	FLA	9	130	21254336-21350949	5.0994	1.0795	0.244	1.1585	Overdominance
SF9q132	Hefei	SF	9	132	21254336-21350949	9.802	0.3285	0.631	3.6743	Overdominance
TGW9q137	Hefei	TGW	9	137	21254336-21350949	13.0752	0.9089	-0.281	0.0564	Additive
PL9q139	Hefei	PL	9	139	21347264-22084928	18.0507	1.5427	-0.2525	0.0074	Additive
TGNP9q160	Nanning	TGNP	9	160	21347264-22084928	4.4824	1.3995	2.8775	0.7302	Complete-incomplete dominance
GYP9q167	Hefei	GYP	9	167	21347264-22084928	9.989	0.7096	0.8006	-0.1483	Additive
FLL9q167	Nanning	FLL	9	167	21347264-22084928	23.056	5.4536	0.6668	-0.0633	Additive
PL9q167	Nanning	PL	9	167	21347264-22084928	52.0619	6.5725	-0.0728	0.8519	Overdominance
TGNP9q168	Hefei	TGNP	9	168	22082886-22260398	4.4519	0.7176	0.5496	5.3009	Overdominance
PH9q168	Nanning	PH	9	168	22082886-22260398	10.9824	1.2463	-0.0865	-1.4609	Underdominance
FLW9q168	Deyang	FLW	9	168	22082886-22260398	13.0263	5.5742	0.0041	0.0742	Overdominance
SF9q170	Hefei	SF	9	170	22082886-22260398	9.791	0.2463	0.2794	-3.612	Underdominance
HD10q0	Hefei	HD	10	0	94937-103204	8.3479	0.2091	0.668	-0.0154	Additive
FLA10q0	Hefei	FLA	10	0	94937-103204	5.6843	0.8346	0.6462	0.1928	Complete-incomplete dominance
HD10q0	Nanning	HD	10	0	94937-103204	6.6173	0.4427	0.2956	-0.124	Incomplete recessive
FGNP10q1	Hefei	FGNP	10	1	100797-444696	7.8169	0.6343	1.8678	7.8463	Overdominance
PL10q6	Deyang	PL	10	6	100797-444696	582.604	48.0972	-3.3253	-0.0773	Additive
GYP10q6	Deyang	GYP	10	6	100797-444696	18.8101	0.322	0.2375	4.4587	Overdominance
SF10q10	Hefei	SF	10	10	1000086-1215803	29.6799	0.7633	0.2769	6.3307	Overdominance
GYP10q10	Hefei	GYP	10	10	1000086-1215803	17.7166	1.325	-0.0519	2.1981	Overdominance
FGNP10q17	Deyang	FGNP	10	17	1000086-1215803	6.77	0.0944	2.5803	8.9396	Overdominance
SF10q18	Deyang	SF	10	18	1215204-1547070	18.835	0.745	0.0869	5.3182	Overdominance
PN10q19	Hefei	PN	10	19	1215204-1547070	4.6258	0.9534	0.0134	0.1661	Overdominance
TGW10q25	Hefei	TGW	10	25	2743360-2839946	12.543	0.8107	0.2566	0.0476	Additive
GYP10q25	Hefei	GYP	10	25	2743360-2839946	6.8679	0.4817	0.6494	0.0119	Additive
TGW10q25	Nanning	TGW	10	25	2743360-2839946	16.4144	2.5869	0.4462	0.0499	Additive
FLL10q29	Nanning	FLL	10	29	3393943-5376610	4.6289	1.1265	0.2976	-0.1805	Incomplete recessive
SF10q35	Hefei	SF	10	35	11543109-11798087	17.9817	0.4358	0.3413	-4.7385	Underdominance
GYP10q35	Hefei	GYP	10	35	11543109-11798087	36.8108	2.7272	-0.0141	-3.024	Underdominance
GYP10q37	Nanning	GYP	10	37	12015873-12928284	4.6467	0.6345	1.15	-0.3932	Incomplete recessive
PL10q71	Hefei	PL	10	71	15670942-15926032	17.7408	1.4879	-0.249	0.0071	Additive
GYP10q71	Hefei	GYP	10	71	15670942-15926032	13.8291	0.991	0.9444	-0.0237	Additive
TGW10q76	Deyang	TGW	10	76	16768975-17592697	8.3177	3.2295	0.2955	0.0953	Complete-incomplete dominance
SF10q89	Nanning	SF	10	89	17584547-17689465	9.3545	0.4386	1.5547	0.8078	Complete-incomplete dominance
FGNP10q91	Hefei	FGNP	10	91	17682792-17872546	15.2429	1.2184	0.914	-12.6418	Underdominance	OsDCL3b; OsPKS1
SF10q95	Hefei	SF	10	95	17857988-18304745	130.831	3.742	0.1115	-13.4294	Underdominance	OsDCL3b; OsPKS1
GYP10q95	Hefei	GYP	10	95	17857988-18304745	72.1448	5.6851	-0.013	-4.2472	Underdominance	OsDCL3b; OsPKS1
GYP10q95	Deyang	GYP	10	95	17857988-18304745	454.624	17.8575	0.4568	-29.8213	Underdominance	OsDCL3b; OsPKS1
TGW10q96	Nanning	TGW	10	96	18301439-18496730	6.1642	0.96	-0.2792	0.0492	Additive
SF10q96	Deyang	SF	10	96	18301439-18496730	106.435	4.7908	0.1393	-13.3165	Underdominance
SF10q97	Nanning	SF	10	97	18486477-18590938	133.964	6.6152	-0.0665	-12.0915	Underdominance
FGNP10q98	Nanning	FGNP	10	98	18486477-18590938	6.8645	0.6656	3.1473	-1.0249	Incomplete recessive
SF10q99	Hefei	SF	10	99	18631316-18644861	64.5125	1.6526	0.1862	8.7776	Overdominance
SF10q100	Deyang	SF	10	100	18642323-18722354	122.862	5.9492	1.9309	13.8971	Overdominance
FGNP10q101	Hefei	FGNP	10	101	18642323-18722354	18.8333	1.5085	1.4385	12.8664	Overdominance
SF10q101	Hefei	SF	10	101	18642323-18722354	43.0388	1.0608	0.2281	6.9696	Overdominance
GYP10q101	Nanning	GYP	10	101	18642323-18722354	11.1475	1.5546	0.4814	3.1496	Overdominance
GYP10q102	Deyang	GYP	10	102	18718071-18851149	104.183	2.054	0.2788	9.8207	Overdominance
GYP10q104	Hefei	GYP	10	104	18981364-19114168	132.959	11.0535	-0.0056	5.7837	Overdominance	Rf1a|Rf5; Rf1b
FGNP10q104	Nanning	FGNP	10	104	18981364-19114168	15.8545	1.5035	-0.0666	8.6312	Overdominance	Rf1a|Rf5; Rf1b
TGW10q104	Nanning	TGW	10	104	18981364-19114168	4.0575	0.6473	-0.0196	0.4185	Overdominance	Rf1a|Rf5; Rf1b
SF10q104	Deyang	SF	10	104	18981364-19114168	216.585	12.433	-0.0382	20.9375	Overdominance	Rf1a|Rf5; Rf1b
FGNP10q108	Deyang	FGNP	10	108	19112236-19206783	78.7371	1.2359	0.0956	37.0916	Overdominance
PL10q109	Nanning	PL	10	109	19307415-19330970	24.4603	2.794	-0.0196	0.5332	Overdominance
TGNP10q109	Nanning	TGNP	10	109	19307415-19330970	8.0718	1.7795	-3.3348	0.5149	Additive
FGNP10q115	Deyang	FGNP	10	115	19543841-19803765	60.4678	0.8968	0.2284	-34.4073	Underdominance
SF10q117	Hefei	SF	10	117	20001168-20214302	58.4583	1.5066	0.1521	8.8645	Overdominance
FGNP10q118	Hefei	FGNP	10	118	20001168-20214302	161.12	16.3744	0.2933	47.1814	Overdominance
FGNP10q118	Deyang	FGNP	10	118	20001168-20214302	225.352	4.706	0.6252	78.9997	Overdominance
SF10q118	Deyang	SF	10	118	20001168-20214302	107.291	5.3009	0.4038	14.8338	Overdominance
HD10q122	Nanning	HD	10	122	20271867-20435650	8.8037	0.613	-0.355	0.1595	Complete-incomplete dominance
FLW10q122	Deyang	FLW	10	122	20271867-20435650	8.7369	3.6912	-0.0312	-0.0039	Additive
PL10q122	Deyang	PL	10	122	20271867-20435650	15.1046	0.3922	-0.2948	0.024	Additive
SF10q124	Hefei	SF	10	124	20271867-20435650	86.4734	2.3875	0.2778	-11.1764	Underdominance
FLA10q124	Deyang	FLA	10	124	20271867-20435650	8.4548	2.693	-1.2848	-0.2302	Additive
FLW10q125	Hefei	FLW	10	125	20271867-20435650	4.5751	1.155	-0.0064	-0.0258	Underdominance
FGNP10q125	Nanning	FGNP	10	125	20271867-20435650	61.1074	6.1185	-0.2571	-18.5019	Underdominance
SF10q125	Nanning	SF	10	125	20271867-20435650	198.466	10.4967	-0.2581	-15.8573	Underdominance
GYP10q126	Hefei	GYP	10	126	20434654-20795881	76.2822	5.9554	0.0165	-4.5312	Underdominance
TGW10q128	Nanning	TGW	10	128	20434654-20795881	8.806	1.4046	0.3175	0.1249	Complete-incomplete dominance
FLL10q128	Deyang	FLL	10	128	20434654-20795881	8.0265	1.2547	-0.5476	-0.0183	Additive
TGNP10q138	Deyang	TGNP	10	138	20900293-21736815	4.5034	1.4839	-3.5238	-6.434	Underdominance
SF10q154	Hefei	SF	10	154	20900293-21736815	25.5691	0.8876	0.2719	6.508	Overdominance
FLW10q159	Hefei	FLW	10	159	21884416-22136769	9.4037	2.3909	-0.0217	-0.0032	Additive
PL10q160	Hefei	PL	10	160	22552753-22631252	8.0541	0.6512	0.1633	-0.0206	Additive
FLA10q161	Deyang	FLA	10	161	22629803-22822941	14.3687	4.2714	-0.2633	-3.3943	Underdominance
FLA11q7	Hefei	FLA	11	7	359312-421210	5.1882	0.7635	-0.6265	-0.1404	Additive
TGW11q7	Hefei	TGW	11	7	359312-421210	7.4355	0.4815	-0.0024	0.3976	Overdominance
SF11q7	Nanning	SF	11	7	359312-421210	11.2983	0.4736	-0.079	-3.3633	Underdominance
PH11q8	Deyang	PH	11	8	417575-470169	25.5441	2.5269	-0.1407	-4.1946	Underdominance
SF11q21	Hefei	SF	11	21	739296-1245394	8.2778	0.1975	0.2063	3.1331	Overdominance
PH11q22	Deyang	PH	11	22	1240063-1343536	83.5444	8.6748	-0.0356	8.0861	Overdominance
FLL11q24	Hefei	FLL	11	24	1240063-1343536	21.3837	3.998	0.0142	-1.2485	Underdominance
FLW11q24	Hefei	FLW	11	24	1240063-1343536	11.518	2.9536	-0.0029	-0.0466	Underdominance
FLA11q24	Hefei	FLA	11	24	1240063-1343536	15.3604	2.3449	-0.002	-2.1851	Underdominance
FGNP11q24	Hefei	FGNP	11	24	1240063-1343536	8.9297	0.7273	0.8414	9.3556	Overdominance
TGNP11q24	Nanning	TGNP	11	24	1240063-1343536	4.0842	0.9387	0.7356	4.2484	Overdominance
TGW11q25	Hefei	TGW	11	25	1341914-1865302	35.4189	2.3994	-0.449	-0.0089	Additive	OsPK1
TGW11q25	Deyang	TGW	11	25	1341914-1865302	20.8057	8.216	-0.5232	0.1832	Complete-incomplete dominance	OsPK1
FLL11q27	Nanning	FLL	11	27	2437763-2538283	17.0088	3.9648	0.5672	-0.0887	Additive
SF11q27	Nanning	SF	11	27	2437763-2538283	10.8103	0.4469	-0.3396	3.1553	Overdominance
PL11q31	Hefei	PL	11	31	2536922-2739463	21.0709	1.7576	-0.2687	-0.0023	Additive
HD11q31	Nanning	HD	11	31	2536922-2739463	16.3711	1.1137	0.4818	-0.104	Additive
GYP11q33	Hefei	GYP	11	33	2904929-3045301	31.6514	2.5212	0.2046	2.8159	Overdominance
PL11q39	Hefei	PL	11	39	3040360-3388990	11.7797	0.9568	0.023	0.3755	Overdominance
PH11q42	Hefei	PH	11	42	3385345-3570337	15.6528	2.4393	1.282	0.2434	Additive
PH11q46	Nanning	PH	11	46	3801750-3857863	14.3723	1.5941	0.8636	0.0614	Additive
TGW11q56	Deyang	TGW	11	56	3857376-4326364	11.097	4.3376	-0.3804	0.0967	Complete-incomplete dominance	OsGATA28
PL11q58	Hefei	PL	11	58	4334460-4893134	9.0013	0.7861	-0.0042	-0.3518	Underdominance	OsGATA28
SF11q65	Nanning	SF	11	65	5137231-5172260	28.752	1.2042	-0.0848	-5.2085	Underdominance
SF11q73	Hefei	SF	11	73	5745005-5891844	243.563	7.7544	0.2406	20.1675	Overdominance	OsSMK1
TGNP11q73	Nanning	TGNP	11	73	5745005-5891844	4.6638	1.0348	1.2485	3.9533	Overdominance	OsSMK1
GYP11q75	Deyang	GYP	11	75	5889439-8248342	174.301	4.2787	0.5021	16.002	Overdominance	OsSMK1
SF11q81	Deyang	SF	11	81	5889439-8248342	9.5371	0.7306	0.87	4.8827	Overdominance
SF11q85	Hefei	SF	11	85	5889439-8248342	47.8193	2.3181	0.8757	10.31	Overdominance
SF11q87	Nanning	SF	11	87	5889439-8248342	19.1162	1.7097	-0.0529	6.1101	Overdominance
GYP11q88	Nanning	GYP	11	88	5889439-8248342	3.7324	1.2312	0.0769	2.9593	Overdominance
HD11q106	Deyang	HD	11	106	8243782-9022910	17.8358	0.9587	-0.6833	-0.0683	Additive	TID1|SRS5
SF11q110	Nanning	SF	11	110	9423621-16992234	6.2927	0.2975	-0.3052	-2.4217	Underdominance
TGW11q113	Hefei	TGW	11	113	17616598-17726943	9.0126	0.5858	0.0513	0.3934	Overdominance	RBG1
FGNP11q115	Nanning	FGNP	11	115	17985037-18521065	4.022	0.3726	2.3311	-0.8645	Incomplete recessive
TGW11q134	Hefei	TGW	11	134	19709715-20654076	40.4749	2.7583	-0.4787	-0.044	Additive
PL11q141	Hefei	PL	11	141	20683795-20839321	13.4855	1.1212	0.213	-0.0012	Additive
FGNP11q144	Hefei	FGNP	11	144	21297839-21818201	14.7275	1.2361	1.0995	12.7772	Overdominance
TGNP11q145	Hefei	TGNP	11	145	21817647-22029748	5.6104	0.871	0.6023	6.2391	Overdominance
TGW11q145	Hefei	TGW	11	145	21817647-22029748	12.4866	0.8097	0.2698	-0.0993	Incomplete recessive
PL11q145	Deyang	PL	11	145	21817647-22029748	3.9692	0.0995	-0.0005	-0.3221	Underdominance
TGW11q152	Nanning	TGW	11	152	23128535-25293951	4.1177	0.6516	-0.2166	-0.0811	Incomplete recessive
HD11q171	Nanning	HD	11	171	23128535-25293951	9.1885	0.7186	-0.377	0.1285	Complete-incomplete dominance
GYP11q182	Hefei	GYP	11	182	25289129-27797821	6.1289	0.4465	0.618	-0.0157	Additive	DHD1
FGNP12q0	Hefei	FGNP	12	0	1675882-2097950	21.5735	1.7075	0.7268	-14.6802	Underdominance
FLA12q1	Hefei	FLA	12	1	2094887-2395274	8.4111	1.2477	-0.8113	-0.0488	Additive
GYP12q1	Deyang	GYP	12	1	2094887-2395274	9.5566	0.1581	0.1921	-2.9996	Underdominance
HD12q2	Deyang	HD	12	2	2389854-2645314	27.25	1.5049	-0.8538	0.0506	Additive
PL12q2	Deyang	PL	12	2	2389854-2645314	9.4464	0.2439	-0.2332	0.0754	Complete-incomplete dominance
FLL12q3	Nanning	FLL	12	3	2643975-2752429	8.5507	2.0247	-0.403	0.0612	Additive
FGNP12q4	Hefei	FGNP	12	4	2643975-2752429	7.0649	0.5555	0.5559	-8.5534	Underdominance
FLL12q4	Deyang	FLL	12	4	2643975-2752429	7.5487	1.1744	-0.5308	0.0317	Additive
PL12q7	Nanning	PL	12	7	2934769-3597468	9.0643	1.0585	-0.1757	0.0199	Additive
TGW12q8	Nanning	TGW	12	8	3634846-3758484	67.5856	11.4785	0.2836	1.6908	Overdominance
TGW12q12	Nanning	TGW	12	12	3853810-3994495	52.0817	8.6345	-0.0269	-1.6297	Underdominance
HD12q16	Deyang	HD	12	16	4028028-4760834	12.2483	0.66	0.5716	0.025	Additive
SF12q17	Hefei	SF	12	17	4796480-4822111	4.5493	0.1087	0.0845	-2.4315	Underdominance
SF12q18	Deyang	SF	12	18	4818369-5080820	19.6482	0.7676	0.1364	5.6869	Overdominance
GYP12q18	Deyang	GYP	12	18	4818369-5080820	19.4221	0.3313	2.1875	-0.0151	Additive
FLA12q19	Nanning	FLA	12	19	5387790-6134632	10.9575	1.83	-0.893	0.5079	Complete-incomplete dominance
PL12q32	Deyang	PL	12	32	7630598-7710951	16.1874	0.4312	0.31	-0.0361	Additive
FLL12q33	Deyang	FLL	12	33	7921635-8689117	17.3002	2.6871	0.8021	-0.2805	Incomplete recessive
PH12q38	Nanning	PH	12	38	12305767-13982902	14.8647	1.6694	-0.0616	-1.7139	Underdominance
FGNP12q71	Deyang	FGNP	12	71	15262097-19414736	20.1633	0.301	-0.8604	-19.6188	Underdominance
SF12q73	Deyang	SF	12	73	19642566-20127360	73.5537	3.3449	-0.0926	-11.8673	Underdominance	RIF4
PH12q77	Hefei	PH	12	77	20125264-21253370	14.731	2.1218	-0.1379	2.3129	Overdominance
SF12q78	Nanning	SF	12	78	21780275-22169820	30.8743	1.3382	-0.1884	-5.4529	Underdominance
HD12q80	Nanning	HD	12	80	21780275-22169820	8.0781	0.5585	0.0571	0.619	Overdominance
PL12q81	Nanning	PL	12	81	22163667-22449195	8.7666	1.0289	0.0203	0.3211	Overdominance
FLW12q83	Deyang	FLW	12	83	22163667-22449195	12.1001	5.1329	-0.0377	0.0074	Additive	OsCD1|OsCSLD4|NRL1|ND1|sle1|DNL1
FGNP12q83	Deyang	FGNP	12	83	22163667-22449195	553.494	22.3464	-0.8999	-177.995	Underdominance	OsCD1|OsCSLD4|NRL1|ND1|sle1|DNL1
FGNP12q88	Nanning	FGNP	12	88	22710855-24047098	18.9048	1.8636	-5.101	-1.1021	Additive	OsCD1|OsCSLD4|NRL1|ND1|sle1|DNL1
SF12q89	Hefei	SF	12	89	22710855-24047098	13.1697	0.3128	-2.0617	0.0902	Additive	OsCD1|OsCSLD4|NRL1|ND1|sle1|DNL1
TGNP12q89	Nanning	TGNP	12	89	22710855-24047098	7.0642	1.5558	-3.1118	0.199	Additive	OsCD1|OsCSLD4|NRL1|ND1|sle1|DNL1
SF12q97	Deyang	SF	12	97	24070744-25506810	21.3826	1.0143	0.6955	6.3733	Overdominance
PL12q98	Nanning	PL	12	98	24070744-25506810	10.0349	1.1619	0.1847	-0.0107	Additive
PN12q98	Deyang	PN	12	98	24070744-25506810	5.1963	1.8399	0.283	-0.0367	Additive
FGNP12q99	Hefei	FGNP	12	99	25692111-25885917	13.0276	1.0371	0.7494	11.2528	Overdominance
FLL12q99	Nanning	FLL	12	99	25692111-25885917	10.4851	2.462	0.439	0.0624	Additive
FLA12q99	Nanning	FLA	12	99	25692111-25885917	8.7314	1.458	0.7806	0.1156	Additive
HD12q99	Deyang	HD	12	99	25692111-25885917	41.5859	2.4125	0.0193	-2.2863	Underdominance
PL12q104	Hefei	PL	12	104	26513858-26637314	20.1918	1.6839	0.2653	-0.0199	Additive
PH12q105	Deyang	PH	12	105	26698650-27009616	16.941	1.5541	1.535	0.4593	Complete-incomplete dominance
PH12q111	Nanning	PH	12	111	27007607-27254871	8.21	0.9738	0.6889	-0.0645	Additive
FLL12q121	Hefei	FLL	12	121	27254623-27307145	12.2737	2.3134	-0.084	-0.8949	Underdominance	OsPAP10c
FLW12q121	Hefei	FLW	12	121	27254623-27307145	6.331	1.6748	-0.0074	-0.0308	Underdominance	OsPAP10c
FLA12q121	Hefei	FLA	12	121	27254623-27307145	9.6619	1.4809	-0.0073	-1.6944	Underdominance	OsPAP10c
TGW12q121	Hefei	TGW	12	121	27254623-27307145	6.4158	0.4253	0.013	0.3565	Overdominance	OsPAP10c
