# Supplementary material for: Genomic Architecture of Yield Performance of an Elite Rice Hybrid Revealed by its Derived Recombinant Inbred Line and Their Backcross Hybrid Populations
Source: Rice (N Y). 2022 Oct 1;15:49. doi: 10.1186/s12284-022-00595-z (PMC9526777; doi:10.1186/s12284-022-00595-z)
Supplement: Supplementary file 7 — Additional file 7: Table S4. Epistasis QTLs for 12 traits in the three environments. [file 12284_2022_595_MOESM7_ESM.xlsx]

## Sheet: Table S4
Table S4. Epistasis QTLs for 12 traits in the three environments
Environment	Trait	Chromosome1	Position1 (cM)	Interval_1 (bp)	Chromosome2	Position2 (cM)	Interval_2 (bp)	LOD	PVE(%)	Add1	Add2	Dom1	Dom2	AddbyAdd	AddbyDom	DombyAdd	DombyDom
Hefei	HD	1	105	28193378-29992636	1	125	30214447-32272354	20.7388	0.8752	-1.7467	1.7941	2.9481	7.2205	2.9261	5.7083	-1.4885	-7.4214
Hefei	HD	1	15	6172143-6391467	2	15	3196192-4544874	24.5447	0.4824	0.4112	-0.4771	8.9877	-5.4577	0.0619	-6.1977	9.7476	-3.2918
Hefei	HD	2	55	6831023-7513592	2	205	33084470-35118793	27.1628	0.6079	-0.8829	0.3595	-5.7267	8.1302	0.1027	8.9695	-6.1249	-2.3789
Hefei	HD	1	105	28193378-29992636	3	35	7895120-8201999	25.0444	0.7108	0.6739	-0.3865	6.6019	-4.9397	0.3241	-5.84	6.9418	-1.9067
Hefei	HD	2	55	6831023-7513592	3	120	14165596-15621437	26.3567	0.6296	-0.8896	0.3771	-5.2153	7.4501	0.3609	8.054	-6.0435	-2.1161
Hefei	HD	3	110	12647152-14170408	3	120	14165596-15621437	25.874	0.7823	1.6347	-1.442	7.4932	-4.8129	1.101	-8.1044	7.9318	-2.0949
Hefei	HD	4	20	2255933-4644996	4	80	14453617-18984448	23.2239	0.8874	-1.6376	1.2442	1.8786	5.5011	2.1624	5.0733	-1.1635	-5.5234
Hefei	HD	1	10	5270449-5387420	4	90	14453617-18984448	25.3838	1.4647	-1.0088	-1.2826	-1.8344	-4.6453	-1.3061	-3.8928	1.5457	5.5146
Hefei	HD	2	210	33084470-35118793	4	90	14453617-18984448	24.3086	0.8641	-1.5191	1.3316	1.527	5.2727	1.9333	4.2579	-1.2934	-5.1596
Hefei	HD	3	155	25003873-26451465	4	90	14453617-18984448	27.6379	1.1249	-1.5372	1.2654	1.842	5.2361	2.2077	4.9743	-1.0138	-5.2208
Hefei	HD	3	125	14165596-15621437	5	20	1547307-1901173	25.6553	0.4324	0.0008	0.1772	-7.0506	9.6079	0.2418	9.4722	-7.2895	-2.8217
Hefei	HD	2	205	33084470-35118793	5	30	1910293-3122906	24.1692	0.5359	0.3033	-0.0776	8.0623	-5.7052	0.4488	-6.2392	8.1819	-2.6837
Hefei	HD	5	25	1547307-1901173	5	30	1910293-3122906	18.9495	0.4289	1.222	-1.3079	8.731	-7.8684	-0.7314	-8.6498	10.7234	-1.5678
Hefei	HD	1	105	28193378-29992636	5	75	21529083-27286581	22.5669	0.7022	0.5909	-0.2854	6.7344	-5.3094	0.2044	-4.8957	7.0411	-2.5094
Hefei	HD	4	185	34992137-35315659	5	75	21529083-27286581	21.8628	0.6263	0.2692	-0.265	7.3554	-5.4046	-0.0677	-4.8655	7.5801	-3.2553
Hefei	HD	4	85	14453617-18984448	6	10	2845574-2859559	26.1023	0.676	-1.2893	1.4256	-4.1437	-1.6376	-1.1699	1.6631	-4.5482	4.5006
Hefei	HD	3	180	26738579-27956438	6	130	17617486-18068240	25.3462	0.8005	0.5402	0.0635	4.8785	-4.8467	0.5443	-5.287	4.4687	-0.1819
Hefei	HD	2	205	33084470-35118793	6	150	17617486-18068240	24.5173	0.5937	0.2365	0.0106	6.6716	-6.0581	0.0478	-6.28	7.0148	-0.8202
Hefei	HD	5	20	1547307-1901173	6	180	22081888-22944079	26.3992	0.4407	0.2505	0.0061	9.2939	-7.2682	0.422	-7.5779	9.2854	-2.1395
Hefei	HD	1	105	28193378-29992636	6	195	24574396-25028105	26.4382	0.7573	0.7445	-0.431	6.7941	-4.7663	0.6969	-5.0421	6.9022	-2.3389
Hefei	HD	6	235	26829535-27459557	6	250	27967268-28641587	24.5972	0.4909	-0.3951	0.4559	-6.2119	8.1192	0.3985	8.9666	-7.1983	-1.8978
Hefei	HD	4	115	14453617-18984448	7	10	1640079-3674413	12.1858	0.4721	0.0993	-0.3803	4.447	0.2336	0.2516	0.2167	4.4775	-4.0553
Hefei	HD	5	75	21529083-27286581	7	10	1640079-3674413	18.2395	0.6226	-0.4186	0.3339	-5.9461	7.6929	-0.0119	8.6449	-4.972	-2.8015
Hefei	HD	7	5	1640079-3674413	7	10	1640079-3674413	16.4277	0.5587	1.8899	-1.8789	10.8103	2.2887	3.2454	-1.3571	8.8577	-9.9866
Hefei	HD	3	155	25003873-26451465	7	65	26527934-28330230	24.2383	0.9487	-0.1102	0.5995	-3.8696	5.2772	0.808	5.1324	-5.3797	-1.3506
Hefei	HD	6	185	24206659-24493907	7	65	26527934-28330230	21.7974	0.4039	-0.2813	0.4417	0.5307	5.933	0.7894	5.5165	-0.9214	-6.0109
Hefei	HD	1	15	6172143-6391467	7	70	26527934-28330230	15.9055	0.3692	-0.2902	0.3215	1.1801	5.1438	0.4331	5.0202	0.3105	-6.0786
Hefei	HD	2	55	6831023-7513592	7	75	26527934-28330230	19.8591	0.6036	-0.9235	0.4658	-4.8214	6.4622	0.2181	6.7187	-5.8915	-1.5545
Hefei	HD	1	125	30214447-32272354	8	65	8390973-16240262	32.3267	4.156	1.1133	4.557	-3.9443	-0.6895	1.657	1.5808	-5.6722	5.454
Hefei	HD	2	70	8389827-10011169	8	70	8390973-16240262	44.8547	2.1673	0.5406	2.581	0.2864	3.0484	2.4066	5.1201	1.3822	-3.0935
Hefei	HD	4	115	14453617-18984448	8	70	8390973-16240262	20.8149	2.1091	-0.0535	3.4136	-5.148	-1.6626	-1.7914	0.0559	-4.7183	3.9968
Hefei	HD	6	220	26442731-26560758	8	70	8390973-16240262	30.9058	1.7262	-0.0587	2.9611	-1.6639	3.4755	1.9459	5.2408	-0.8101	-2.2131
Hefei	HD	7	85	29004217-29009943	8	70	8390973-16240262	22.3557	1.4683	0.6229	2.5611	-2.4059	-2.8405	1.5375	-1.0849	-1.0098	4.8786
Hefei	HD	3	160	25003873-26451465	8	100	16911718-19432690	24.1426	1.0023	0.8061	1.4575	-2.025	-5.1079	0.7241	-4.2055	-2.2458	6.3446
Hefei	HD	8	65	8390973-16240262	8	105	16911718-19432690	48.7454	5.381	6.2082	-0.0971	-1.2895	-4.42	2.0709	-6.4057	2.0849	6.377
Hefei	HD	5	75	21529083-27286581	8	210	26406032-27401077	26.8809	0.775	-0.2017	0.3712	-5.3873	6.211	0.2731	6.1948	-4.9852	-2.0694
Hefei	HD	1	45	9386202-20156094	9	10	5700906-5905364	20.4563	0.6424	-0.1378	-0.3815	5.4207	-5.6981	-0.1841	-5.9162	5.5534	0.6218
Hefei	HD	2	75	8389827-10011169	9	10	5700906-5905364	24.6362	0.6163	0.3722	-0.2434	7.0411	-5.8814	0.1989	-5.9309	7.2185	-0.8377
Hefei	HD	4	85	14453617-18984448	9	30	8603014-9323077	21.0122	0.5734	0.8615	-1.2766	3.8445	1.1005	1.1514	-0.6216	4.541	-3.5218
Hefei	HD	7	60	26527934-28330230	9	30	8603014-9323077	16.9314	0.3533	0.3987	-0.2998	5.1248	0.2631	0.3284	-1.208	5.1094	-5.2831
Hefei	HD	3	120	14165596-15621437	9	35	8603014-9323077	20.2527	0.4811	0.187	-0.327	6.1159	-7.3049	0.2343	-7.9645	6.6141	1.3626
Hefei	HD	9	35	8603014-9323077	9	45	9459302-9638003	24.0823	0.4646	-0.7309	0.6863	-6.6735	9.0188	0.9834	9.0552	-8.7671	-1.3205
Hefei	HD	5	20	1547307-1901173	9	75	14046728-14619069	28.1421	0.4423	0.2983	-0.0083	9.6311	-6.7728	0.5873	-7.1693	9.5821	-3.2025
Hefei	HD	8	65	8390973-16240262	9	150	21347264-22084928	29.4871	4.0254	5.4118	-0.1364	1.82	-4.274	0.2621	-6.7712	4.3614	1.8273
Hefei	HD	6	195	24574396-25028105	9	155	21347264-22084928	24.4856	0.9179	-0.4387	0.4757	-4.7998	5.0269	0.6701	4.8285	-4.9122	-0.2776
Hefei	HD	8	70	8390973-16240262	10	0	94937-103204	34.0095	2.3895	2.5252	1.7037	3.4235	-0.9182	2.0056	-0.5753	4.8102	-2.3621
Hefei	HD	2	55	6831023-7513592	10	65	14739603-14877074	27.2334	0.622	-0.9655	0.55	-5.4049	8.0426	0.1241	8.6084	-6.2736	-2.5643
Hefei	HD	3	35	7895120-8201999	10	65	14739603-14877074	24.6748	0.631	-0.3554	0.4989	-5.1124	7.6155	0.0043	8.0608	-5.6287	-2.7719
Hefei	HD	5	75	21529083-27286581	10	65	14739603-14877074	24.7312	0.6631	-0.1832	0.4593	-5.6463	7.7053	0.2392	7.905	-5.088	-3.2154
Hefei	HD	9	35	8603014-9323077	10	65	14739603-14877074	23.5559	0.4682	-0.2718	0.4308	-7.2032	6.379	0.3581	6.5423	-8.1658	0.9501
Hefei	HD	10	40	12940631-12989640	10	65	14739603-14877074	19.8477	0.4325	-0.1942	0.3445	-7.5413	7.3128	-0.0683	7.1493	-8.1807	-0.0131
Hefei	HD	1	65	9386202-20156094	10	85	17584547-17689465	20.5186	0.6947	-0.6682	0.5158	-4.9102	7.2961	0.711	7.6349	-5.67	-2.1964
Hefei	HD	4	85	14453617-18984448	10	150	20900293-21736815	25.4749	1.1742	1.2234	-1.5267	5.7769	1.7014	2.4325	-1.0655	4.6649	-5.6469
Hefei	HD	6	190	24574396-25028105	10	155	20900293-21736815	25.9636	0.7098	-0.3281	0.253	-5.4511	5.9479	0.3656	6.5384	-5.523	-0.7543
Hefei	HD	7	70	26527934-28330230	10	160	22552753-22631252	18.7544	0.4117	0.0053	0.2944	-4.9655	-0.7726	-0.6237	-0.3834	-5.0592	5.0635
Hefei	HD	7	70	26527934-28330230	11	30	2536922-2739463	14.5684	0.352	0.0038	0.3507	-4.8748	-0.2155	-0.1843	0.0159	-5.2604	4.5514
Hefei	HD	1	45	9386202-20156094	11	35	2904929-3045301	18.239	0.6318	-0.4783	0.4862	-4.5874	6.7367	0.3453	7.3659	-5.6431	-2.1183
Hefei	HD	2	55	6831023-7513592	11	35	2904929-3045301	22.866	0.5794	-0.8183	0.3793	-5.5399	7.8512	0.2876	8.4151	-6.2357	-2.2731
Hefei	HD	3	125	14165596-15621437	11	35	2904929-3045301	22.468	0.4696	-0.2303	0.224	-7.0138	7.4076	0.0723	7.9911	-7.0784	-0.4865
Hefei	HD	4	25	2255933-4644996	11	35	2904929-3045301	18.0535	0.5723	-0.3504	0.4043	-5.4823	7.0389	0.0751	7.7393	-6.0254	-1.6521
Hefei	HD	5	65	21529083-27286581	11	35	2904929-3045301	22.2683	0.6454	-0.1666	0.2886	-5.7872	7.3476	0.4129	7.5478	-5.3638	-2.5499
Hefei	HD	9	80	14046728-14619069	11	35	2904929-3045301	17.4575	0.3644	-0.2153	0.193	-7.5397	7.4797	0.0482	7.9494	-8.0437	0.0791
Hefei	HD	6	65	6537868-7593322	11	50	3801750-3857863	26.3127	0.4961	-0.0565	0.2663	-6.7514	9.9641	0.6197	9.6827	-7.1033	-3.712
Hefei	HD	10	155	20900293-21736815	11	75	5889439-8248342	15.5056	0.5733	-0.1137	0.3421	-5.802	6.3705	0.1161	6.6867	-5.8451	-0.7196
Hefei	HD	11	50	3801750-3857863	11	75	5889439-8248342	12.9333	0.4374	-0.5974	0.7083	-6.0784	8.5229	-0.5164	9.14	-6.7797	-2.9621
Hefei	HD	8	70	8390973-16240262	11	140	20683795-20839321	33.1292	1.7008	2.3768	0.3762	-3.5148	-2.0209	1.9376	-0.1722	-1.163	5.2679
Hefei	HD	1	30	8979005-9323331	12	5	2934769-3597468	21.6882	0.3632	0.2086	-0.1993	9.0749	-10.6982	0.2738	-10.8568	8.9103	1.543
Hefei	HD	4	10	1443646-1854234	12	5	2934769-3597468	17.2063	0.2656	0.0939	-0.2302	8.4958	0.4566	0.1459	0.0305	8.1378	-9.1769
Hefei	HD	7	45	22056455-25682333	12	5	2934769-3597468	16.3184	0.3056	0.422	-0.4401	8.8807	0.858	0.4531	-0.0939	8.3856	-9.6102
Hefei	HD	10	65	14739603-14877074	12	5	2934769-3597468	19.6133	0.2793	0.2614	-0.1986	8.7887	0.2642	0.3483	-0.2867	8.3941	-9.2898
Hefei	HD	8	210	26406032-27401077	12	10	3853810-3994495	17.8203	0.3182	0.0725	-0.175	7.0835	0.4371	0.2697	0.0784	6.6355	-7.948
Hefei	HD	11	155	23128535-25293951	12	10	3853810-3994495	16.7175	0.3142	-0.0299	-0.2313	6.7051	1.0286	0.263	0.851	6.4914	-8.0091
Hefei	HD	2	205	33084470-35118793	12	15	4028028-4760834	22.3054	0.3999	0.1324	-0.0444	8.4902	-6.8824	-0.203	-7.3738	8.2685	-2.1679
Hefei	HD	3	125	14165596-15621437	12	15	4028028-4760834	22.0215	0.3825	-0.0976	0.0756	-7.1812	9.5669	-0.0304	9.6822	-7.3395	-2.6681
Hefei	HD	9	75	14046728-14619069	12	15	4028028-4760834	23.1257	0.3821	-0.0479	0.2175	-6.7599	10.2178	0.3427	10.101	-7.3606	-3.9763
Hefei	HD	6	190	24574396-25028105	12	25	6760060-7117102	24.7876	0.5371	-0.0133	0.28	-5.9773	9.357	0.3929	9.5247	-5.7282	-3.8
Hefei	HD	5	75	21529083-27286581	12	65	15262097-19414736	23.2632	0.7838	-0.227	0.3975	-5.2993	5.7999	0.3727	5.8435	-5.0076	-1.8672
Hefei	HD	12	5	2934769-3597468	12	110	27007607-27254871	21.9333	0.3624	-0.211	0.1082	-10.6919	9.215	-0.0051	8.9967	-11.041	1.0314
Hefei	PH	1	85	20738654-22186028	1	90	22185305-25724624	7.8608	0.5341	-4.8339	4.761	-3.9857	3.5542	2.5127	9.2479	-7.4759	3.196
Hefei	PH	1	150	30214447-32272354	2	15	3196192-4544874	6.4634	0.6835	0.232	0.9875	-3.95	-0.4909	-1.3118	-0.2205	-4.9152	4.0052
Hefei	PH	2	195	27843795-27979810	2	210	33084470-35118793	5.6152	0.1946	0.0036	-0.1322	-1.4165	-6.2162	-0.5999	-4.4985	0.1588	7.3997
Hefei	PH	1	145	30214447-32272354	3	130	15614227-16840754	7.0247	0.7856	0.9912	-1.8325	1.8807	0.1485	1.3833	-0.3823	5.7959	-1.0801
Hefei	PH	3	200	26738579-27956438	3	205	26738579-27956438	9.0466	0.8798	1.6797	-1.2722	3.5566	5.1869	5.4222	-2.1212	-6.1784	-3.5707
Hefei	PH	2	110	20665484-21228707	3	230	32017648-32515995	7.7883	0.2969	0.2486	-0.0224	-8.4834	-5.8344	-0.2155	-6.581	-8.2169	14.1531
Hefei	PH	1	85	20738654-22186028	4	65	14453617-18984448	6.9946	0.4418	0.4256	-0.672	-1.2451	-5.7182	-0.6755	-4.9569	1.4616	7.1955
Hefei	PH	2	15	3196192-4544874	4	65	14453617-18984448	7.353	0.476	0.5673	-0.6185	-0.5433	-5.4844	-0.4537	-5.7076	1.6875	5.6674
Hefei	PH	3	155	25003873-26451465	4	75	14453617-18984448	9.1106	0.8166	1.0766	-1.0859	-1.8685	-5.1453	0.1241	-5.5979	2.5206	6.6648
Hefei	PH	4	15	2255933-4644996	4	85	14453617-18984448	8.7444	1.1185	-0.0273	-0.4071	-2.1713	-7.8482	-0.7195	-1.1838	0.7103	8.4132
Hefei	PH	3	150	25003873-26451465	5	45	5986015-11697141	8.0349	0.3688	-0.0691	0.2112	-6.852	-1.0596	0.1136	-0.265	-6.0778	7.7739
Hefei	PH	1	45	9386202-20156094	5	90	27320573-28339606	9.1753	0.9713	0.0011	1.8966	-5.4453	-7.2801	-0.3588	-5.4848	-5.5547	11.8901
Hefei	PH	2	45	6791027-6805314	5	90	27320573-28339606	7.9946	0.7648	-0.278	1.7743	-4.4011	-7.1249	-0.3428	-4.9861	-4.319	10.9953
Hefei	PH	4	105	14453617-18984448	5	95	27320573-28339606	9.5403	0.5877	2.0031	0.1467	2.3965	-0.2697	1.6546	-2.8446	2.2358	-1.9746
Hefei	PH	5	95	27320573-28339606	5	110	28672187-28948383	11.6506	0.6406	0.6551	1.1748	-0.9324	-5.6933	0.8865	-5.5758	-3.8484	5.7536
Hefei	PH	4	85	14453617-18984448	6	0	486085-826951	11.3005	1.1675	-0.9454	0.178	-7.6403	-2.0426	-0.3014	1.3788	-0.5409	8.3122
Hefei	PH	3	185	26738579-27956438	6	100	13161181-13591992	7.6592	0.4704	-0.1092	0.6156	-5.789	-0.5167	-0.4043	0.3866	-6.258	5.473
Hefei	PH	2	75	8389827-10011169	6	130	17617486-18068240	7.238	0.4206	-0.1871	0.1565	-0.6186	-6.79	0.1172	-5.4077	0.2875	7.4464
Hefei	PH	6	125	17565550-17593980	6	130	17617486-18068240	7.51	0.5716	-2.1738	2.2164	1.6784	-3.097	2.1116	7.7089	-2.5583	2.9135
Hefei	PH	1	40	9386202-20156094	6	150	17617486-18068240	7.4021	0.2746	0.0274	0.1969	-0.4598	-9.1755	-0.144	-8.3076	-0.7057	9.5863
Hefei	PH	5	90	27320573-28339606	6	150	17617486-18068240	9.1167	0.7422	1.5371	0.4635	-7.0594	0.6598	0.314	1.388	-6.3135	5.1854
Hefei	PH	5	95	27320573-28339606	7	45	22056455-25682333	5.3887	0.4335	0.8089	1.195	-6.7218	-1.0908	0.5791	-1.2041	-7.1912	7.1381
Hefei	PH	6	190	24574396-25028105	7	65	26527934-28330230	7.1682	0.4988	0.0229	0.4684	-0.5866	-6.4988	-0.5835	-6.5089	0.1004	6.5417
Hefei	PH	2	75	8389827-10011169	7	70	26527934-28330230	7.4634	0.4959	-0.1969	0.5384	-1.0073	-6.353	0.0926	-5.4988	-0.6726	7.2959
Hefei	PH	1	30	8979005-9323331	7	75	26527934-28330230	8.1228	0.4237	-0.1353	0.3396	-0.3948	-7.6513	-0.0973	-5.65	0.1483	8.5766
Hefei	PH	3	130	15614227-16840754	7	75	26527934-28330230	7.5823	0.3749	0.1038	0.3548	-0.7351	-6.8745	0.0682	-7.3132	-0.65	7.3716
Hefei	PH	7	75	26527934-28330230	7	80	28324762-28558965	5.1694	0.4325	2.349	-1.9051	-5.7517	-3.055	1.0195	1.7376	-2.5785	9.899
Hefei	PH	4	90	14453617-18984448	8	5	51679-500019	8.2896	1.0873	0.3562	-2.0707	0.3207	-0.313	0.9018	0.0355	7.1537	0.2866
Hefei	PH	8	70	8390973-16240262	8	80	16911718-19432690	12.8408	0.9077	-0.7862	0.9072	-2.056	-10.9878	-1.1851	-0.138	-1.4577	11.212
Hefei	PH	1	80	20738654-22186028	8	90	16911718-19432690	7.6858	0.5167	0.4228	-0.3695	-0.8865	-5.9784	-0.6097	-4.4457	1.1138	6.3063
Hefei	PH	2	75	8389827-10011169	8	90	16911718-19432690	8.8293	0.6229	0.0575	-0.16	-0.8548	-6.006	-0.1383	-4.1451	0.6687	6.342
Hefei	PH	6	45	6537868-7593322	8	95	16911718-19432690	8.3953	0.7277	0.5991	-0.5263	-0.5462	-4.9999	0.362	-4.7796	1.735	4.9007
Hefei	PH	3	170	25003873-26451465	8	145	19641846-20947979	9.3247	0.3773	0.0668	0.3765	-7.811	0.2711	0.1065	0.3587	-7.6326	7.5959
Hefei	PH	5	90	27320573-28339606	8	145	19641846-20947979	8.1516	0.7339	1.6058	0.4443	-7.796	0.8189	0.1602	0.3446	-6.8704	5.8525
Hefei	PH	7	75	26527934-28330230	8	210	26406032-27401077	5.5979	0.4203	0.2175	0.3079	-6.5824	1.1268	0.445	1.5893	-6.6088	5.7742
Hefei	PH	3	160	25003873-26451465	9	35	8603014-9323077	9.1489	0.4926	-0.1862	0.4646	-6.2111	-0.1151	-0.1907	0.9873	-6.0433	5.427
Hefei	PH	5	90	27320573-28339606	9	55	9634476-10204857	10.2742	0.8897	1.7541	0.2056	-7.3675	-7.6767	-0.3436	-7.4145	-5.8798	14.0661
Hefei	PH	6	100	13161181-13591992	9	55	9634476-10204857	5.7976	0.3144	0.3421	-0.1189	4.0196	-9.14	0.1756	-9.563	4.5392	4.7506
Hefei	PH	8	90	16911718-19432690	9	55	9634476-10204857	9.3999	0.5979	-0.127	0.6466	-5.8064	-0.5571	-0.5276	0.6823	-5.2866	5.4601
Hefei	PH	7	70	26527934-28330230	9	60	9634476-10204857	8.3157	0.4443	0.453	0.4622	-5.5842	-0.5234	0.1604	-0.5201	-6.0487	5.7064
Hefei	PH	1	135	30214447-32272354	9	65	11920888-12267430	8.8071	0.5768	-0.0775	1.1624	-4.2049	-0.9886	-0.297	0.3455	-5.3453	4.4229
Hefei	PH	9	60	9634476-10204857	9	75	14046728-14619069	6.6707	0.279	0.1043	-0.2061	-9.5121	3.8918	-0.1831	3.9493	-9.3553	5.437
Hefei	PH	2	210	33084470-35118793	9	110	19878398-20240616	6.1736	0.2762	-0.0128	-0.0558	-6.1843	-6.2659	-0.4437	-6.3232	-5.3246	12.444
Hefei	PH	4	90	14453617-18984448	9	145	21347264-22084928	11.2078	1.2751	0.0952	1.9078	-3.4495	-0.5438	-2.2721	-0.2141	-7.2615	3.3122
Hefei	PH	10	65	14739603-14877074	10	70	14739603-14877074	5.7075	0.3693	-5.1361	5.1498	11.2105	5.5591	5.1425	4.7882	-2.4646	-11.7709
Hefei	PH	6	110	14874144-16795663	10	80	17584547-17689465	5.7969	0.1988	0.4139	0.02	0.2172	-5.4895	-0.6264	-6.5767	0.1719	4.5453
Hefei	PH	3	200	26738579-27956438	10	120	20001168-20214302	5.0608	0.3286	-0.0566	0.2746	-5.9782	-1.0183	-0.3888	-0.2778	-6.5174	6.4281
Hefei	PH	4	140	19962993-29338260	10	120	20001168-20214302	6.6929	0.3373	-0.1276	0.4433	-5.6117	-0.4504	-0.394	0.5274	-5.3631	5.0165
Hefei	PH	5	90	27320573-28339606	10	120	20001168-20214302	7.2739	0.6174	1.6814	0.4257	-7.1314	-2.956	0.282	-2.9523	-6.6031	8.7688
Hefei	PH	8	115	16911718-19432690	10	125	20271867-20435650	5.9626	0.2641	-0.3114	0.3449	-5.7936	-0.4447	0.1235	0.7231	-6.0678	5.8776
Hefei	PH	2	30	5316388-5689609	10	145	20900293-21736815	5.5532	0.339	0.1266	-0.1282	-0.282	-5.7074	-0.0865	-4.9359	-0.3181	5.4179
Hefei	PH	9	30	8603014-9323077	10	150	20900293-21736815	7.1777	0.4338	0.4963	-0.2872	0.6351	-5.9559	-0.1062	-6.1498	1.11	4.2659
Hefei	PH	1	30	8979005-9323331	10	155	20900293-21736815	5.5178	0.3454	0.1014	-0.1421	0.069	-8.03	-0.1206	-6.6652	-0.2921	7.8602
Hefei	PH	4	90	14453617-18984448	11	25	1341914-1865302	7.3674	1.1344	-0.9229	0.1788	-7.543	-2.2312	-0.6158	1.0528	-0.847	7.92
Hefei	PH	1	180	36287282-41366543	11	50	3801750-3857863	6.4556	0.2075	0.1045	-0.2794	3.7138	-8.9433	-0.4228	-8.9197	4.5286	5.4805
Hefei	PH	5	90	27320573-28339606	11	50	3801750-3857863	10.5674	0.801	1.8003	-0.2262	-7.0716	-6.8883	-0.1767	-6.7993	-5.186	13.1603
Hefei	PH	7	35	18479190-21073720	11	50	3801750-3857863	5.6853	0.2531	0.0199	-0.1144	-3.8947	-9.1023	-0.3992	-8.8243	-2.9457	12.974
Hefei	PH	9	60	9634476-10204857	11	95	5889439-8248342	6.3428	0.4037	0.6019	-0.0174	0.1111	-4.9111	-0.3729	-5.3556	0.2889	3.8334
Hefei	PH	11	100	5889439-8248342	11	105	5889439-8248342	5.7085	0.4873	-3.9479	3.7017	3.878	2.0556	2.6509	5.1087	-2.6163	-3.64
Hefei	PH	2	75	8389827-10011169	11	115	17985037-18521065	7.2292	0.2693	-0.4205	0.1736	-7.9654	-0.1113	0.2973	1.0989	-7.2777	8.3142
Hefei	PH	3	150	25003873-26451465	11	115	17985037-18521065	6.3594	0.2916	-0.0106	0.1943	-7.0779	-0.6224	-0.2031	-0.2768	-6.562	7.4354
Hefei	PH	6	100	13161181-13591992	11	115	17985037-18521065	5.7095	0.1907	0.2347	0.0871	-8.7184	-0.7888	-0.0027	-0.8399	-8.0408	9.2063
Hefei	PH	8	85	16911718-19432690	11	155	23128535-25293951	7.2888	0.5181	-0.0491	0.3438	-5.8446	-0.0222	-0.6458	0.4117	-4.7187	5.6213
Hefei	PH	10	150	20900293-21736815	11	155	23128535-25293951	5.3174	0.422	-0.1697	0.288	-6.3442	0.2235	-0.1882	-0.2476	-5.792	5.8763
Hefei	PH	2	190	27316157-27341732	12	25	6760060-7117102	6.5547	0.1649	-0.0029	0.1838	-12.0564	0.9813	0.0674	1.8188	-11.8922	11.501
Hefei	PH	3	120	14165596-15621437	12	25	6760060-7117102	5.699	0.2103	-0.1919	0.2533	-8.6119	-0.3043	0.2521	0.6098	-8.2368	8.9381
Hefei	PH	8	35	6161997-8120253	12	25	6760060-7117102	6.6589	0.1846	-0.2473	0.2446	-11.4368	2.1965	-0.1194	3.4115	-11.1875	9.3402
Hefei	PH	9	60	9634476-10204857	12	25	6760060-7117102	7.0669	0.2067	0.0344	0.188	-11.7221	-2.0496	0.0003	-1.7872	-11.6387	13.626
Hefei	PH	4	10	1443646-1854234	12	30	7630598-7710951	8.5715	0.2458	-0.3525	0.1496	-11.3524	-1.0275	-0.3124	0.1998	-11.2729	12.4629
Hefei	PH	11	75	5889439-8248342	12	30	7630598-7710951	5.4868	0.2354	-0.2521	0.1973	-8.2962	2.0394	-0.2927	2.6931	-8.5953	6.0236
Hefei	PH	12	25	6760060-7117102	12	30	7630598-7710951	5.2258	0.1544	0.6481	-0.49	-11.8875	0.4892	-0.34	0.4831	-11.8219	10.8599
Hefei	PH	1	30	8979005-9323331	12	35	7921635-8689117	5.8281	0.2591	-0.1609	-0.4702	-8.0561	-11.1316	-0.0056	-9.6754	-8.0316	19.596
Hefei	PH	6	150	17617486-18068240	12	35	7921635-8689117	8.0886	0.2971	0.2269	-0.4981	-7.2972	-2.187	-0.3335	-2.7868	-7.4344	8.6792
Hefei	PH	5	90	27320573-28339606	12	80	21780275-22169820	7.5901	0.6215	1.5343	-0.4561	-6.0937	-0.043	-0.638	0.312	-4.0511	5.5714
Hefei	PN	1	115	30214447-32272354	1	120	30214447-32272354	35.1714	0.76	0.5021	-0.5456	0.3658	0.112	-0.5947	0.0583	0.3738	-1.1859
Hefei	PN	1	200	41728692-43186282	2	10	3196192-4544874	28.7726	0.4015	-0.0385	-0.0505	1.0297	0.8246	-0.0646	0.7115	1.0145	-2.0606
Hefei	PN	2	235	35705713-35885672	2	245	35705713-35885672	18.9694	0.4066	-0.0532	0.0506	-0.0006	0.9698	0.0306	0.8645	-0.144	-0.9471
Hefei	PN	1	205	41728692-43186282	3	150	25003873-26451465	32.8549	0.5045	-0.0514	-0.0219	0.9948	0.9437	-0.0727	0.7761	0.9034	-2.1556
Hefei	PN	2	245	35705713-35885672	3	160	25003873-26451465	20.883	0.4012	0.0346	-0.041	0.916	-0.1885	-0.0268	-0.2119	0.9514	-0.6891
Hefei	PN	3	185	26738579-27956438	3	255	33474343-33695957	19.5529	0.4337	-0.0197	-0.0287	0.8261	0.9817	-0.0207	0.9137	0.6999	-1.9109
Hefei	PN	3	235	32582011-32711121	4	65	14453617-18984448	24.7126	0.4695	-0.0342	-0.0208	0.5809	0.9992	0.0187	0.8135	0.7545	-1.663
Hefei	PN	1	155	30214447-32272354	4	75	14453617-18984448	33.4046	0.799	0.058	-0.0784	0.809	0.2837	-0.008	-0.2807	0.792	-1.3884
Hefei	PN	2	210	33084470-35118793	4	75	14453617-18984448	22.5278	0.5819	-0.0435	-0.0143	0.5631	0.9237	-0.0318	0.6935	0.5072	-1.632
Hefei	PN	4	75	14453617-18984448	4	85	14453617-18984448	28.7322	0.6904	-0.0453	0.0115	0.0799	0.8473	-0.0357	0.6812	-0.0635	-1.0565
Hefei	PN	1	170	30214447-32272354	5	55	19137251-21529742	21.8731	0.3937	-0.0239	0.013	0.9284	0.8782	0.0561	0.7852	0.909	-1.8568
Hefei	PN	2	205	33084470-35118793	5	65	21529083-27286581	17.5575	0.3596	-0.0385	0.0076	1.0708	0.8512	0.0025	0.8202	1.0397	-1.9275
Hefei	PN	4	70	14453617-18984448	5	70	21529083-27286581	21.7027	0.5189	-0.0471	0.0376	0.2045	0.8094	0.0004	0.8036	-0.0215	-1.2002
Hefei	PN	3	190	26738579-27956438	5	110	28672187-28948383	23.1616	0.4348	-0.0486	0.0547	-0.002	0.896	0.0146	0.9227	-0.2123	-1.0094
Hefei	PN	5	110	28672187-28948383	5	115	28672187-28948383	21.5202	0.4244	0.0111	-0.0054	-0.1661	1.1069	0.0691	0.7574	0.0838	-0.9285
Hefei	PN	2	160	21949904-22074671	6	40	6537868-7593322	19.5035	0.4679	-0.0347	-0.0275	0.9144	0.749	-0.0458	0.7055	0.8752	-1.7145
Hefei	PN	3	195	26738579-27956438	6	55	6537868-7593322	25.4835	0.5841	-0.0362	0.0048	0.671	0.9882	-0.0017	0.8326	0.5229	-1.7863
Hefei	PN	4	185	34992137-35315659	6	140	17617486-18068240	24.4959	0.4334	-0.0643	-0.0414	0.7039	0.9306	0.0438	0.9477	0.7889	-1.7086
Hefei	PN	1	165	30214447-32272354	6	175	21167583-21617120	23.5281	0.4156	0.0098	-0.0614	0.8729	0.6391	0.0212	0.5062	0.8347	-1.6547
Hefei	PN	5	120	28672187-28948383	6	195	24574396-25028105	18.1445	0.4585	0.0414	-0.1176	1.1093	-0.3899	-0.0106	-0.0663	1.0648	-1.0754
Hefei	PN	6	190	24574396-25028105	6	215	25789329-26161453	22.1034	0.4322	0.0168	-0.1496	0.8519	0.9923	0.0335	1.1395	0.7859	-2.1799
Hefei	PN	1	50	9386202-20156094	7	70	26527934-28330230	20.7059	0.4158	-0.0126	-0.0645	0.8572	-0.1474	0.0515	-0.2764	0.9784	-0.8384
Hefei	PN	2	55	6831023-7513592	7	70	26527934-28330230	20.4673	0.3647	-0.0396	-0.0147	0.8674	0.9307	0.0128	0.8986	0.8433	-1.8715
Hefei	PN	4	65	14453617-18984448	7	70	26527934-28330230	23.5659	0.5767	-0.0426	-0.0432	0.7566	0.7435	0.016	0.8204	0.7434	-1.5815
Hefei	PN	5	75	21529083-27286581	7	70	26527934-28330230	17.2123	0.324	0.0284	-0.0458	0.9549	-0.0136	0.01	-0.0528	0.9871	-0.9856
Hefei	PN	6	40	6537868-7593322	7	70	26527934-28330230	20.1677	0.5125	-0.0294	-0.0181	0.8835	0.831	-0.014	0.7426	0.7686	-1.8132
Hefei	PN	3	200	26738579-27956438	7	75	26527934-28330230	18.9977	0.41	-0.017	-0.0472	0.6223	1.0205	0.0308	1.0252	0.6169	-1.6894
Hefei	PN	7	70	26527934-28330230	7	85	29004217-29009943	16.9773	0.4159	-0.0027	-0.0016	1.3384	0.715	-0.0013	0.6613	0.6585	-2.1088
Hefei	PN	1	165	30214447-32272354	8	15	906891-2026643	22.8702	0.5312	0.0168	-0.0298	1.0407	0.6749	0.0011	0.5206	0.7026	-1.902
Hefei	PN	2	15	3196192-4544874	8	105	16911718-19432690	22.1624	0.4847	-0.091	0.0116	0.6109	0.8902	0.028	0.9734	0.583	-1.6901
Hefei	PN	4	65	14453617-18984448	8	105	16911718-19432690	24.3824	0.6516	-0.0616	0.0139	0.7205	0.8182	0.0082	0.8069	0.4918	-1.7381
Hefei	PN	6	215	25789329-26161453	8	110	16911718-19432690	22.1732	0.417	-0.051	0.001	0.6811	0.9101	0.0521	0.9205	0.5779	-1.7197
Hefei	PN	7	70	26527934-28330230	8	110	16911718-19432690	21.1884	0.5176	-0.0565	-0.0242	0.662	0.8596	0.0174	0.9515	0.6704	-1.6582
Hefei	PN	5	65	21529083-27286581	8	115	16911718-19432690	18.6628	0.3863	0.0104	-0.0163	0.8218	0.9857	0.0241	0.9427	0.7167	-1.9293
Hefei	PN	3	195	26738579-27956438	8	135	19641846-20947979	24.6299	0.5023	-0.0474	-0.025	0.6767	0.9691	0.0187	0.9799	0.5428	-1.8385
Hefei	PN	8	110	16911718-19432690	8	210	26406032-27401077	20.0997	0.427	0.0138	-0.0753	1.0158	0.7063	-0.0049	0.5252	1.0723	-1.8786
Hefei	PN	8	110	16911718-19432690	9	5	5700906-5905364	24.2977	0.4529	-0.0008	-0.059	0.9287	0.7296	0.0066	0.6161	0.8852	-1.8637
Hefei	PN	7	75	26527934-28330230	9	10	5700906-5905364	19.9029	0.3409	-0.0314	-0.0353	1.0344	0.8567	0.0221	0.8605	1.0665	-1.9524
Hefei	PN	5	75	21529083-27286581	9	130	21254336-21350949	19.8572	0.2885	0.0241	-0.0275	1.008	-0.0797	0.0283	-0.1301	1.002	-0.9097
Hefei	PN	1	165	30214447-32272354	9	135	21254336-21350949	27.4707	0.4984	0.0058	-0.0699	0.8659	0.6627	0.0199	0.5843	0.8799	-1.6624
Hefei	PN	2	235	35705713-35885672	9	135	21254336-21350949	21.9152	0.43	-0.0127	-0.0431	0.9305	0.6782	-0.0023	0.7115	0.9106	-1.6064
Hefei	PN	4	65	14453617-18984448	9	145	21347264-22084928	25.4116	0.5687	-0.0487	-0.0344	0.8707	0.5181	-0.0207	0.6297	0.9246	-1.4484
Hefei	PN	6	135	17617486-18068240	9	145	21347264-22084928	23.582	0.4018	-0.0212	-0.0381	0.9113	0.1712	0.0403	0.152	0.9317	-1.0874
Hefei	PN	3	155	25003873-26451465	9	150	21347264-22084928	23.9726	0.5486	-0.0335	-0.0476	0.7855	0.7678	-0.0315	0.7312	0.8094	-1.6223
Hefei	PN	9	145	21347264-22084928	9	150	21347264-22084928	19.7337	0.4749	-0.0131	0.0176	1.2226	-0.1547	0.0184	-0.1301	0.5508	-1.1315
Hefei	PN	7	65	26527934-28330230	10	5	100797-444696	16.2654	0.3411	0.0151	-0.0368	0.9554	0.8123	-0.0103	0.7277	0.8268	-1.8535
Hefei	PN	2	55	6831023-7513592	10	85	17584547-17689465	20.0664	0.3298	-0.0438	-0.052	0.8978	0.9767	0.0008	1.0705	0.9571	-1.8855
Hefei	PN	6	170	20712608-21091328	10	85	17584547-17689465	20.3005	0.3118	-0.0568	-0.0403	0.9148	0.9872	0.0246	1.1319	0.9188	-1.9041
Hefei	PN	9	5	5700906-5905364	10	85	17584547-17689465	18.5713	0.3528	-0.0522	-0.053	0.9243	0.9292	0.0071	1.0077	0.9436	-1.8937
Hefei	PN	3	230	32017648-32515995	10	135	20900293-21736815	21.0457	0.3847	-0.0273	0.0283	0.7694	1.0422	0.0421	0.9057	0.7162	-1.9455
Hefei	PN	1	160	30214447-32272354	10	150	20900293-21736815	24.0532	0.5359	0.0306	-0.0529	0.9108	0.2149	-0.0125	-0.2467	0.8073	-1.3126
Hefei	PN	8	110	16911718-19432690	10	150	20900293-21736815	22.8284	0.5292	-0.0043	-0.0443	0.9119	0.6993	0.0152	0.5625	0.9501	-1.7438
Hefei	PN	10	135	20900293-21736815	10	150	20900293-21736815	18.418	0.4203	0.0904	-0.0779	0.9964	0.1991	0.0484	-0.2221	0.9287	-1.2451
Hefei	PN	4	70	14453617-18984448	10	155	20900293-21736815	22.5538	0.5771	-0.0185	-0.0441	0.8746	0.6446	-0.0022	0.6188	0.7779	-1.6389
Hefei	PN	5	70	21529083-27286581	10	155	20900293-21736815	20.9568	0.446	0.0166	-0.037	0.8775	0.9048	0.016	0.7858	0.8212	-1.8515
Hefei	PN	1	200	41728692-43186282	11	35	2904929-3045301	27.0648	0.368	-0.0523	-0.047	1.0224	0.8302	-0.0201	0.8279	1.0327	-1.9874
Hefei	PN	6	135	17617486-18068240	11	35	2904929-3045301	23.314	0.3936	-0.0151	-0.0365	0.9929	0.7673	0.0017	0.794	0.9419	-1.8196
Hefei	PN	7	75	26527934-28330230	11	50	3801750-3857863	20.4615	0.3194	-0.0434	-0.0031	1.1872	0.7144	0.0361	0.8331	1.1742	-1.9748
Hefei	PN	8	110	16911718-19432690	11	50	3801750-3857863	24.3375	0.421	0.0034	-0.0293	1.0341	0.6729	0.0499	0.642	0.9076	-1.8891
Hefei	PN	4	65	14453617-18984448	11	80	5889439-8248342	26.2372	0.5793	-0.0558	-0.0186	0.9827	0.5835	0.0463	0.7259	0.8277	-1.6896
Hefei	PN	10	80	17584547-17689465	11	80	5889439-8248342	21.4443	0.438	-0.0907	-0.001	0.9711	0.7075	0.0454	0.8718	0.9703	-1.7306
Hefei	PN	2	55	6831023-7513592	11	85	5889439-8248342	24.209	0.4439	-0.0775	-0.0025	0.8824	0.7911	0.0371	0.8994	0.8238	-1.7928
Hefei	PN	5	70	21529083-27286581	11	85	5889439-8248342	24.206	0.4135	0.0182	-0.0155	0.9672	0.0474	0.0051	0.0058	0.8164	-1.1944
Hefei	PN	9	135	21254336-21350949	11	90	5889439-8248342	23.5696	0.4543	-0.0767	0.012	0.6421	0.8388	0.0277	0.9727	0.5713	-1.5665
Hefei	PN	3	200	26738579-27956438	11	95	5889439-8248342	28.0439	0.542	-0.0723	0.0147	0.6954	0.8755	0.062	0.9474	0.6128	-1.6849
Hefei	PN	11	35	2904929-3045301	11	95	5889439-8248342	26.5143	0.4283	-0.062	0.0324	0.7344	0.9599	0.0511	0.9746	0.634	-1.8143
Hefei	PN	5	105	28672187-28948383	12	45	14438167-15262959	18.7836	0.2874	0.0312	-0.0361	1.0317	-0.0543	0.0047	-0.1574	1.0157	-1.0792
Hefei	PN	10	85	17584547-17689465	12	70	15262097-19414736	19.5632	0.335	-0.0232	-0.0305	1.0457	0.9189	-0.0188	0.7655	0.982	-2.0724
Hefei	PN	2	75	8389827-10011169	12	75	19642566-20127360	16.8818	0.2079	-0.0185	-0.0247	1.1928	-0.0124	0.0519	0.0764	1.2938	-1.1132
Hefei	PN	3	255	33474343-33695957	12	75	19642566-20127360	16.8509	0.1777	-0.0057	-0.024	1.4044	-0.0989	0.0537	-0.0598	1.4972	-1.2812
Hefei	PN	1	200	41728692-43186282	12	95	24070744-25506810	24.6838	0.3641	-0.0502	-0.0278	0.9691	0.9674	-0.0191	0.9455	0.9067	-2.1292
Hefei	PN	4	65	14453617-18984448	12	95	24070744-25506810	18.1483	0.4374	-0.0313	-0.0136	0.9917	0.5673	-0.0069	0.6666	0.7972	-1.6731
Hefei	PN	6	195	24574396-25028105	12	95	24070744-25506810	21.3011	0.4906	-0.1191	-0.0072	0.7613	0.9424	0.0634	0.9293	1.0469	-2.0822
Hefei	PN	9	10	5700906-5905364	12	95	24070744-25506810	18.3884	0.2944	-0.0255	-0.0008	1.0401	1.0471	0.022	1.0448	0.9182	-2.1644
Hefei	PN	11	95	5889439-8248342	12	95	24070744-25506810	20.3418	0.4212	0.0195	-0.0453	0.9134	0.7192	0.0843	0.6712	0.9029	-1.782
Hefei	PN	12	30	7630598-7710951	12	95	24070744-25506810	15.5289	0.2136	-0.0153	0.0165	1.2732	1.2794	0.0397	1.3082	1.168	-2.5998
Hefei	PN	7	70	26527934-28330230	12	100	25920652-26103543	15.9752	0.2894	-0.0295	-0.0126	0.9913	0.6609	0.0373	0.7055	0.9277	-1.7412
Hefei	PN	8	110	16911718-19432690	12	100	25920652-26103543	18.4928	0.3295	0.0006	-0.0243	0.9338	0.614	0.066	0.5935	0.8655	-1.6806
Hefei	FLL	1	175	32270047-35074488	1	185	36287282-41366543	19.9359	0.3816	0.0471	-0.0711	7.1954	-1.5092	-0.2772	-1.6945	7.545	-6.0813
Hefei	FLL	2	15	3196192-4544874	2	20	4556983-4601382	24.6832	0.57	0.5019	-0.6672	2.6591	7.5491	-0.1882	6.8535	3.681	-10.4196
Hefei	FLL	1	185	36287282-41366543	2	95	15676320-17315834	21.5239	0.4001	-0.0476	-0.1212	1.4129	7.4966	-0.0093	7.6274	1.5571	-9.0556
Hefei	FLL	2	45	6791027-6805314	3	75	9270240-9458843	24.6801	0.551	-0.1523	-0.0028	3.7654	6.6927	-0.1223	6.8235	2.972	-10.328
Hefei	FLL	1	185	36287282-41366543	3	240	32582011-32711121	21.7499	0.5232	-0.0625	-0.1946	2.3379	7.4594	0.14	7.6678	2.6614	-9.8041
Hefei	FLL	3	255	33474343-33695957	3	260	33693171-34275371	26.0598	0.6303	-0.5544	0.4374	-3.2612	6.8648	-0.653	8.0918	-1.8043	-4.3669
Hefei	FLL	2	100	18658003-19163191	4	20	2255933-4644996	18.6901	0.3243	-0.037	0.0017	7.3816	-0.2774	-0.0759	-0.3165	7.5816	-7.2774
Hefei	FLL	1	175	32270047-35074488	4	170	31448163-33772389	20.9274	0.5571	0.1302	-0.2074	7.2467	-2.0081	-0.122	-1.9025	7.658	-5.6438
Hefei	FLL	4	155	29331563-30584308	4	170	31448163-33772389	23.6875	0.6997	0.5001	-0.5879	6.9644	-2.3896	-0.4372	-2.2542	7.9282	-5.1904
Hefei	FLL	3	5	524008-1689540	4	175	31448163-33772389	24.7734	0.5551	0.0992	-0.1998	7.3532	-1.9008	-0.1266	-1.8848	7.5624	-5.8327
Hefei	FLL	2	95	15676320-17315834	5	30	1910293-3122906	20.6133	0.3726	0.0036	-0.1466	7.5042	-1.3792	0.0249	-1.3398	7.7137	-6.4009
Hefei	FLL	3	225	31325921-31528069	5	30	1910293-3122906	22.8323	0.4802	-0.0118	-0.1393	6.8466	2.7559	0.0285	2.7817	6.9058	-9.8301
Hefei	FLL	4	175	31448163-33772389	5	35	3122619-3631628	20.7566	0.5193	-0.1814	-0.015	-2.194	8.4243	-0.0974	8.8624	-1.9555	-6.5204
Hefei	FLL	1	185	36287282-41366543	5	40	4578959-4667853	19.776	0.4012	0.0138	-0.1735	1.6737	8.6791	0.0951	8.6446	1.8569	-10.3701
Hefei	FLL	5	40	4578959-4667853	5	45	5986015-11697141	19.7375	0.3582	-0.0144	-0.0762	8.0529	-2.4631	-0.1344	-2.3373	9.1496	-5.7319
Hefei	FLL	1	45	9386202-20156094	6	110	14874144-16795663	19.668	0.5295	-0.0464	0.002	2.1725	7.5574	0.1057	7.6215	1.8537	-9.5709
Hefei	FLL	4	170	31448163-33772389	6	115	16793652-17010230	21.4844	0.5474	-0.1492	0.2349	-1.8862	7.3144	0.0698	7.5906	-1.8339	-5.6988
Hefei	FLL	5	85	27320573-28339606	6	115	16793652-17010230	21.1359	0.5382	-0.0063	0.0755	2.753	7.7511	0.1917	7.4678	2.0919	-10.469
Hefei	FLL	6	115	16793652-17010230	6	120	17003636-17079583	18.9166	0.4036	0.3373	-0.1934	7.6015	-0.9756	0.4192	-0.8828	7.598	-6.8165
Hefei	FLL	3	80	10292291-10951832	6	215	25789329-26161453	24.5586	0.4704	-0.0497	-0.0025	5.6476	0.6291	0.0195	0.0159	5.219	-6.4632
Hefei	FLL	2	100	18658003-19163191	6	235	26829535-27459557	20.8232	0.349	-0.0071	-0.0093	7.3792	-1.2451	0.0302	-1.3642	7.6408	-6.2168
Hefei	FLL	4	180	34114249-34154923	7	35	18479190-21073720	19.9059	0.3286	-0.0917	-0.0192	7.4433	0.3335	-0.0258	0.4098	7.5818	-8.0221
Hefei	FLL	7	35	18479190-21073720	7	50	25680593-26047500	17.6986	0.3325	-0.0604	0.0816	-0.2698	7.6522	0.061	7.5134	-0.7695	-7.5036
Hefei	FLL	1	180	36287282-41366543	7	75	26527934-28330230	20.7217	0.6413	-0.1822	0.0408	5.0281	2.2687	0.0906	2.2938	4.8589	-7.33
Hefei	FLL	3	260	33693171-34275371	7	75	26527934-28330230	21.8762	0.5694	-0.2008	0.047	7.5507	2.09	0.0421	2.245	7.5292	-9.6484
Hefei	FLL	6	110	14874144-16795663	7	75	26527934-28330230	20.49	0.5618	-0.0398	0.0324	7.6477	2.3734	0.1592	2.2646	7.4494	-10.0125
Hefei	FLL	2	45	6791027-6805314	7	80	28324762-28558965	19.0571	0.4855	-0.1546	0.0475	2.8297	6.4257	-0.0544	6.3736	2.1957	-9.043
Hefei	FLL	5	5	411095-920499	7	80	28324762-28558965	18.2734	0.3348	-0.1082	-0.0728	0.6213	7.5612	0.027	7.6052	0.7541	-8.4131
Hefei	FLL	5	30	1910293-3122906	8	10	906891-2026643	20.3894	0.5058	-0.2692	-0.3887	-1.1487	7.4987	0.11	7.8356	-0.9786	-6.5163
Hefei	FLL	2	100	18658003-19163191	8	35	6161997-8120253	20.4336	0.3274	-0.0788	0.0562	7.5226	-0.704	0.0626	-0.6621	7.4845	-6.9489
Hefei	FLL	3	25	4652930-5779292	8	95	16911718-19432690	168.027	0.4631	-0.322	0.0365	1.0278	1.6958	-0.0078	1.5535	0.9754	-2.7208
Hefei	FLL	1	45	9386202-20156094	8	155	21631309-22161424	20.6597	0.5369	-0.0771	-0.2011	2.093	7.4137	0.078	7.6718	1.9684	-9.5081
Hefei	FLL	6	40	6537868-7593322	8	155	21631309-22161424	23.9985	0.7393	0.261	-0.2858	2.1687	7.707	0.1779	7.1972	1.8498	-10.0666
Hefei	FLL	7	75	26527934-28330230	8	155	21631309-22161424	23.2059	0.5519	-0.0054	-0.2569	1.94	7.4959	-0.0055	7.6316	2.0227	-9.5632
Hefei	FLL	4	170	31448163-33772389	8	175	23670942-24256532	21.9033	0.6031	-0.2619	0.1539	-1.7715	6.0043	-0.1519	6.6155	-1.8749	-4.7235
Hefei	FLL	8	175	23670942-24256532	8	185	24639010-25273628	23.614	0.6308	0.2444	-0.3162	6.8698	-2.0167	-0.4474	-2.571	7.7192	-5.5333
Hefei	FLL	8	175	23670942-24256532	9	10	5700906-5905364	19.8447	0.3928	-0.0326	-0.0431	5.9702	0.1364	0.1348	-0.1833	6.1863	-6.3453
Hefei	FLL	2	45	6791027-6805314	9	25	8066658-8609484	22.682	0.4851	-0.2169	0.0824	-0.4866	5.7059	-0.2297	5.9696	-0.8265	-4.9719
Hefei	FLL	6	180	22081888-22944079	9	25	8066658-8609484	18.2845	0.3675	-0.0399	0.0346	-1.3205	6.4475	0.01	6.3835	-1.2113	-5.2149
Hefei	FLL	4	175	31448163-33772389	9	40	9322662-9460255	18.3911	0.5195	-0.1876	0.0855	-1.7777	6.2142	-0.0368	6.4295	-1.678	-4.6784
Hefei	FLL	1	185	36287282-41366543	9	80	14046728-14619069	20.7806	0.6051	0.0118	-0.0741	2.6523	8.2317	-0.0887	8.6383	2.8477	-11.7314
Hefei	FLL	7	75	26527934-28330230	9	80	14046728-14619069	21.8608	0.677	-0.0279	-0.0925	2.4667	8.1728	0.1667	8.722	3.0507	-11.2589
Hefei	FLL	9	80	14046728-14619069	9	85	15267430-15616608	20.7314	0.4936	-0.0062	-0.0061	3.113	8.1723	-0.14	8.5931	4.4018	-12.0227
Hefei	FLL	5	20	1547307-1901173	9	110	19878398-20240616	19.49	0.3574	-0.0799	-0.0205	2.1402	8.6317	0.1436	8.6874	2.3798	-10.8999
Hefei	FLL	3	225	31325921-31528069	9	135	21254336-21350949	23.7125	0.503	-0.0317	-0.0541	6.7159	2.3291	0.0651	2.4872	6.9789	-9.0129
Hefei	FLL	7	80	28324762-28558965	10	65	14739603-14877074	20.3873	0.4313	-0.0974	0.0528	6.4643	3.088	0.0109	3.0575	6.2122	-9.6421
Hefei	FLL	10	65	14739603-14877074	10	70	14739603-14877074	21.7336	0.5778	1.6226	-1.5744	5.0083	-0.4587	-1.6315	-1.3877	-6.422	-6.245
Hefei	FLL	4	170	31448163-33772389	10	115	19543841-19803765	21.8933	0.5415	-0.3152	0.2333	-2.0445	8.3283	-0.22	8.9709	-1.8406	-6.6518
Hefei	FLL	5	45	5986015-11697141	10	115	19543841-19803765	19.1343	0.3041	-0.1289	0.0382	-0.8109	8.448	0.0284	8.9168	-0.7423	-7.6296
Hefei	FLL	3	255	33474343-33695957	10	120	20001168-20214302	23.0453	0.4928	-0.1789	0.1182	-2.2039	8.5558	-0.2319	8.6918	-2.1099	-6.6643
Hefei	FLL	1	175	32270047-35074488	10	130	20900293-21736815	21.4412	0.486	-0.1125	-0.0269	7.5771	2.8519	-0.0168	2.9742	7.5573	-10.5931
Hefei	FLL	2	20	4556983-4601382	10	155	20900293-21736815	20.5391	0.554	-0.2789	0.0786	6.6977	2.3765	-0.0886	2.7049	6.4766	-9.2239
Hefei	FLL	6	115	16793652-17010230	10	155	20900293-21736815	18.5789	0.5108	0.1926	-0.1263	7.326	-2.053	-0.0563	-1.9877	7.5667	-5.5417
Hefei	FLL	8	155	21631309-22161424	10	155	20900293-21736815	21.1	0.5228	0.0174	-0.125	7.3291	-1.8579	-0.1927	-1.8626	7.6143	-6.04
Hefei	FLL	9	80	14046728-14619069	10	155	20900293-21736815	19.4302	0.6339	-0.1355	-0.0044	8.249	2.2895	0.024	3.0279	8.5674	-11.4266
Hefei	FLL	11	25	1341914-1865302	11	30	2536922-2739463	20.12	0.5932	0.1855	-0.1931	7.9525	4.4954	0.272	3.2662	8.5385	-13.4747
Hefei	FLL	3	225	31325921-31528069	11	50	3801750-3857863	26.1875	0.4955	-0.0187	0.0652	6.9635	2.8046	0.0757	2.4535	6.665	-9.8855
Hefei	FLL	9	105	19572019-19815059	11	60	4334460-4893134	23.1981	0.4615	-0.0313	0.0584	8.6418	3.5001	0.0742	3.5766	8.6128	-12.0855
Hefei	FLL	1	175	32270047-35074488	11	80	5889439-8248342	22.4095	0.7104	-0.2629	0.2895	7.6403	2.1268	0.1627	2.1384	7.2706	-9.773
Hefei	FLL	6	115	16793652-17010230	11	130	19709715-20654076	21.3302	0.548	-0.0444	0.2151	7.7023	2.1881	0.1557	2.1012	7.2048	-10.0141
Hefei	FLL	8	155	21631309-22161424	11	130	19709715-20654076	23.1946	0.5227	-0.0403	-0.0004	7.2199	-2.049	-0.1812	-1.886	7.6307	-5.5831
Hefei	FLL	10	95	17857988-18304745	11	130	19709715-20654076	22.2717	0.5207	0.2119	0.075	8.6263	-2.1965	-0.0728	-2.2364	8.4229	-6.6476
Hefei	FLL	2	45	6791027-6805314	11	135	20651030-20685811	23.1923	0.5549	-0.2286	0.2037	2.9574	7.4732	-0.1439	7.4569	1.9894	-10.3824
Hefei	FLL	4	25	2255933-4644996	11	135	20651030-20685811	19.4362	0.3441	-0.0213	0.146	-0.0852	6.9585	0.0833	7.0528	-0.4275	-6.9764
Hefei	FLL	7	35	18479190-21073720	11	135	20651030-20685811	19.7379	0.3246	-0.0265	0.1024	0.0312	7.4665	0.0465	7.4972	-0.0476	-7.708
Hefei	FLL	5	30	1910293-3122906	11	140	20683795-20839321	20.3082	0.3921	-0.0806	0.134	-1.5599	7.568	0.0579	7.5363	-1.5858	-6.2865
Hefei	FLL	7	75	26527934-28330230	12	0	1675882-2097950	21.8751	0.5577	0.0379	-0.2211	1.9309	7.598	0.0507	7.4982	2.0401	-9.5928
Hefei	FLL	11	130	19709715-20654076	12	0	1675882-2097950	23.6868	0.5099	0.1971	-0.2056	1.7969	7.5904	0.1107	7.3114	1.943	-9.5451
Hefei	FLL	4	175	31448163-33772389	12	20	6760060-7117102	22.8406	0.5027	-0.2142	0.1182	-1.9644	8.5155	-0.0975	8.8023	-2.1372	-7.0324
Hefei	FLL	6	210	25789329-26161453	12	25	6760060-7117102	20.0577	0.443	-0.0308	0.0132	7.8894	3.7776	0.0685	3.9562	7.5891	-11.8821
Hefei	FLL	9	130	21254336-21350949	12	25	6760060-7117102	20.9983	0.4767	-0.1197	-0.0537	3.1001	8.471	0.0755	8.9122	3.1726	-11.6904
Hefei	FLL	3	225	31325921-31528069	12	30	7630598-7710951	23.3763	0.4179	0.0161	-0.0261	6.932	2.7788	-0.0097	2.7407	6.7243	-10.0683
Hefei	FLL	10	65	14739603-14877074	12	30	7630598-7710951	22.3323	0.5415	0.0052	-0.0754	3.4095	8.604	-0.1045	8.6729	3.3195	-12.2429
Hefei	FLL	2	115	21457944-21738288	12	35	7921635-8689117	20.8635	0.515	-0.0593	-0.068	3.6937	8.6519	-0.0537	8.6916	3.6732	-12.6128
Hefei	FLL	5	25	1547307-1901173	12	35	7921635-8689117	21.1727	0.3541	-0.1086	-0.0099	-1.958	8.6347	0.2249	8.7029	-2.0415	-7.0843
Hefei	FLL	8	15	906891-2026643	12	35	7921635-8689117	20.8278	0.6687	-0.524	-0.0622	3.7597	8.8738	0.035	8.9537	3.7653	-12.8381
Hefei	FLL	12	25	6760060-7117102	12	35	7921635-8689117	22.7437	0.4655	-0.0977	0.0788	4.4999	9.0425	0.2758	8.5416	3.557	-13.6027
Hefei	FLL	1	175	32270047-35074488	12	95	24070744-25506810	19.9296	0.4775	-0.087	-0.0665	7.6157	3.0262	-0.0085	2.9125	7.689	-10.7928
Hefei	FLW	1	95	22185305-25724624	1	100	25718967-28196715	122.526	0.6015	-0.0103	0.0097	0.5853	0.0008	0.0006	-0.0216	0.6094	-0.5811
Hefei	FLW	1	45	9386202-20156094	2	90	11357264-11736527	128.166	0.7447	0.002	-0.0083	-0.0982	0.5907	0.0066	0.6088	-0.1179	-0.4908
Hefei	FLW	2	90	11357264-11736527	2	205	33084470-35118793	129.531	0.6374	-0.0146	-0.0073	0.6001	0.0507	-0.0049	0.0406	0.6125	-0.6559
Hefei	FLW	1	15	6172143-6391467	3	70	8196070-8609105	124.611	0.6009	0.0028	-0.0038	0.6095	-0.0334	-0.003	-0.0357	0.5947	-0.5804
Hefei	FLW	2	90	11357264-11736527	3	150	25003873-26451465	134.332	0.7477	-0.0062	-0.0042	0.6029	-0.0912	0.0001	-0.1416	0.6046	-0.5212
Hefei	FLW	3	80	10292291-10951832	3	150	25003873-26451465	128.148	0.7587	0	0.0036	0.6386	-0.0807	0.0008	-0.1226	0.5746	-0.5139
Hefei	FLW	1	45	9386202-20156094	4	15	2255933-4644996	124.181	0.7019	0.0006	0.0095	-0.0896	0.5913	0.0042	0.6055	-0.1062	-0.4953
Hefei	FLW	3	120	14165596-15621437	4	15	2255933-4644996	126.308	0.6051	-0.0069	0.0029	0.024	0.6076	-0.0054	0.5991	0.0277	-0.6375
Hefei	FLW	2	190	27316157-27341732	4	60	14453617-18984448	124.216	0.661	0.0024	-0.0029	0.6045	-0.1113	-0.0073	-0.128	0.5962	-0.4992
Hefei	FLW	4	175	31448163-33772389	4	185	34992137-35315659	122.2	0.6138	0.0117	-0.0118	0.616	0.0036	-0.0071	0.0009	0.5924	-0.6317
Hefei	FLW	4	25	2255933-4644996	5	5	411095-920499	123.342	0.6205	-0.0017	-0.0061	0.6047	0.0632	0.0014	0.0767	0.6054	-0.6576
Hefei	FLW	5	5	411095-920499	5	10	411095-920499	125.397	0.636	-0.0161	0.0097	0.0592	0.6081	0.0182	0.6271	0.076	-0.6483
Hefei	FLW	3	105	12647152-14170408	5	20	1547307-1901173	126.306	0.6178	-0.004	-0.0046	-0.0923	0.5995	0	0.6049	-0.0858	-0.5153
Hefei	FLW	2	205	33084470-35118793	5	30	1910293-3122906	126.637	0.6244	-0.0028	-0.0057	0.6026	-0.0731	-0.0025	-0.0774	0.6044	-0.5341
Hefei	FLW	1	5	4980670-5020150	5	45	5986015-11697141	125.474	0.6035	-0.0029	-0.0091	0.0073	0.6006	0.0015	0.6038	0.0233	-0.6088
Hefei	FLW	1	45	9386202-20156094	6	65	6537868-7593322	123.475	0.6729	0.0008	0.0002	-0.1023	0.592	-0.0005	0.6058	-0.104	-0.474
Hefei	FLW	2	190	27316157-27341732	6	150	17617486-18068240	128.81	0.6557	-0.002	0.0032	0.5922	-0.1201	0.0029	-0.1123	0.6035	-0.4584
Hefei	FLW	3	80	10292291-10951832	6	200	24574396-25028105	131.837	0.7531	-0.0079	0.0007	0.651	0.1086	-0.0056	0.0714	0.5724	-0.7181
Hefei	FLW	4	10	1443646-1854234	6	200	24574396-25028105	124.027	0.6237	0.0007	-0.0058	0.6066	0.0642	-0.0043	0.0439	0.6039	-0.6734
Hefei	FLW	5	30	1910293-3122906	6	255	29184407-29703207	125.625	0.6018	-0.0066	0	-0.0328	0.6009	-0.0023	0.607	-0.0324	-0.5669
Hefei	FLW	6	130	17617486-18068240	6	255	29184407-29703207	127.573	0.6691	-0.0018	0.0036	-0.1085	0.6005	0.0051	0.5996	-0.1047	-0.4968
Hefei	FLW	1	15	6172143-6391467	7	35	18479190-21073720	122.581	0.6103	0.0007	0.0029	0.6042	-0.0638	0.0052	-0.0587	0.5936	-0.5459
Hefei	FLW	4	10	1443646-1854234	7	35	18479190-21073720	121.678	0.6064	-0.0032	0.0019	0.6026	0.0438	0.0011	0.0545	0.5971	-0.6512
Hefei	FLW	6	5	2018053-2762127	7	35	18479190-21073720	125.885	0.6064	-0.0066	0.0037	0.6039	0.0001	0.0089	0.0147	0.5944	-0.6066
Hefei	FLW	7	35	18479190-21073720	7	45	22056455-25682333	123.05	0.6142	-0.0024	0.0042	0.0463	0.6217	0.0194	0.5969	0.035	-0.6587
Hefei	FLW	2	190	27316157-27341732	7	75	26527934-28330230	126.901	0.6676	-0.0014	-0.0011	0.5974	-0.115	-0.0034	-0.1007	0.6002	-0.4878
Hefei	FLW	3	105	12647152-14170408	7	75	26527934-28330230	125.902	0.6963	0.0039	-0.0019	0.5983	-0.1102	-0.0064	-0.121	0.5987	-0.5046
Hefei	FLW	5	45	5986015-11697141	7	75	26527934-28330230	122.876	0.6523	-0.0037	-0.0008	0.603	-0.0779	-0.002	-0.0758	0.5965	-0.5377
Hefei	FLW	1	45	9386202-20156094	8	15	906891-2026643	128.315	0.726	-0.0014	0.006	-0.0964	0.5827	0.0137	0.6134	-0.1037	-0.4807
Hefei	FLW	3	150	25003873-26451465	8	15	906891-2026643	129.698	0.6993	-0.0023	0.0067	-0.0945	0.5912	0.0029	0.6092	-0.1257	-0.501
Hefei	FLW	2	190	27316157-27341732	8	35	6161997-8120253	130.995	0.6659	0.0031	-0.0059	0.6011	-0.1219	-0.0159	-0.1195	0.5964	-0.4928
Hefei	FLW	7	10	1640079-3674413	8	160	23069303-23468392	127.368	0.6041	0	-0.004	0.6033	-0.0073	0.0069	0.011	0.6052	-0.5877
Hefei	FLW	5	45	5986015-11697141	8	165	23670942-24256532	126.203	0.616	-0.0099	0.0028	0.5977	-0.0259	0.0105	-0.0097	0.6046	-0.5618
Hefei	FLW	6	255	29184407-29703207	8	165	23670942-24256532	128.995	0.5961	-0.0021	0	0.599	0.0036	0.0028	0.0093	0.6031	-0.5956
Hefei	FLW	8	35	6161997-8120253	8	165	23670942-24256532	126.338	0.6027	-0.0037	-0.0015	0.5943	0.0283	0.0046	0.0386	0.608	-0.617
Hefei	FLW	4	10	1443646-1854234	8	170	23670942-24256532	125.481	0.6163	-0.0031	-0.0044	0.5989	0.0635	0.0004	0.0743	0.6073	-0.6601
Hefei	FLW	2	205	33084470-35118793	9	5	5700906-5905364	129.539	0.6628	-0.0016	0.0031	0.6017	-0.071	0.0038	-0.1176	0.5992	-0.5284
Hefei	FLW	6	255	29184407-29703207	9	5	5700906-5905364	128.795	0.6004	0.0003	-0.0015	0.5997	0.0027	-0.0065	-0.0106	0.6041	-0.5975
Hefei	FLW	7	15	3690095-6093428	9	5	5700906-5905364	125.656	0.6	0.0015	-0.0008	0.5974	0	0.0025	-0.0027	0.6056	-0.578
Hefei	FLW	8	180	24639010-25273628	9	5	5700906-5905364	126.86	0.6235	-0.002	-0.0005	0.5938	-0.0638	0.0048	-0.0707	0.6083	-0.5211
Hefei	FLW	5	75	21529083-27286581	9	10	5700906-5905364	125.477	0.6844	-0.001	0.0049	-0.1101	0.5984	-0.008	0.601	-0.1037	-0.4676
Hefei	FLW	3	80	10292291-10951832	9	115	20236499-20790463	126.058	0.7129	0.0017	-0.0101	0.6333	-0.0915	-0.0143	-0.0989	0.5874	-0.5049
Hefei	FLW	4	15	2255933-4644996	9	115	20236499-20790463	127.291	0.6244	0.0061	-0.0122	0.6092	0.0034	-0.0131	-0.0086	0.6016	-0.625
Hefei	FLW	9	115	20236499-20790463	9	120	20236499-20790463	125.789	0.6124	-0.0127	0.0036	0.5757	-0.0322	-0.019	0.0059	0.6056	-0.5614
Hefei	FLW	1	5	4980670-5020150	9	130	21254336-21350949	126.479	0.6062	-0.0016	-0.0037	0.0207	0.6085	-0.0047	0.5939	0.0076	-0.6412
Hefei	FLW	4	185	34992137-35315659	10	40	12940631-12989640	119.146	0.6142	-0.0034	-0.0018	-0.0834	0.6052	-0.0036	0.5992	-0.0815	-0.5312
Hefei	FLW	6	255	29184407-29703207	10	40	12940631-12989640	124.121	0.6155	0.0024	-0.0031	0.6077	-0.1074	0.0022	-0.1203	0.5988	-0.5031
Hefei	FLW	7	35	18479190-21073720	10	40	12940631-12989640	123.949	0.6181	0.0077	-0.006	0.6064	-0.0069	0.0152	-0.0384	0.6076	-0.6007
Hefei	FLW	2	205	33084470-35118793	10	55	13658883-14555547	126.505	0.6223	-0.0095	0.0029	0.6046	0.042	-0.0129	0.0337	0.5934	-0.6575
Hefei	FLW	3	120	14165596-15621437	10	60	13658883-14555547	127.186	0.618	-0.0066	0.0037	0.0144	0.6148	-0.0104	0.59	-0.0037	-0.6451
Hefei	FLW	5	5	411095-920499	10	60	13658883-14555547	122.399	0.6498	-0.0069	0.0032	-0.1176	0.5992	-0.0016	0.6075	-0.1246	-0.488
Hefei	FLW	8	35	6161997-8120253	10	65	14739603-14877074	126.466	0.675	-0.004	0.0062	-0.1274	0.6014	-0.0101	0.5971	-0.1417	-0.4872
Hefei	FLW	10	60	13658883-14555547	10	65	14739603-14877074	123.54	0.6833	0.0227	-0.0221	0.7067	-0.1479	-0.0331	-0.1652	-0.4422	-0.5941
Hefei	FLW	1	45	9386202-20156094	10	155	20900293-21736815	128.821	0.7368	0.0001	0.011	-0.0909	0.5901	0.0133	0.6086	-0.1193	-0.4936
Hefei	FLW	9	5	5700906-5905364	10	155	20900293-21736815	125.292	0.6123	-0.0037	0.0063	-0.0038	0.5959	-0.0027	0.609	-0.0427	-0.5947
Hefei	FLW	7	75	26527934-28330230	11	5	305050-362626	128.98	0.6832	-0.0017	0.0015	-0.1084	0.5969	0.0008	0.6021	-0.1177	-0.502
Hefei	FLW	1	45	9386202-20156094	11	20	739296-1245394	124.778	0.7135	0.0025	0.0083	-0.0968	0.5894	0.0079	0.6054	-0.1215	-0.4931
Hefei	FLW	5	105	28672187-28948383	11	30	2536922-2739463	125.941	0.7127	-0.0028	0.0054	-0.1042	0.5863	-0.0061	0.6101	-0.1006	-0.4763
Hefei	FLW	4	15	2255933-4644996	11	50	3801750-3857863	123.032	0.6278	0.0034	-0.0004	0.5976	-0.1229	0.0001	-0.1375	0.6042	-0.471
Hefei	FLW	6	215	25789329-26161453	11	50	3801750-3857863	126.277	0.6534	-0.0028	0.002	-0.0962	0.6159	0.0002	0.5904	-0.0859	-0.5413
Hefei	FLW	8	160	23069303-23468392	11	50	3801750-3857863	127.589	0.5981	-0.0037	-0.0003	-0.0153	0.6036	-0.0029	0.6025	-0.0064	-0.58
Hefei	FLW	9	75	14046728-14619069	11	50	3801750-3857863	127.078	0.6362	-0.0029	0.004	-0.0765	0.6114	0.0098	0.5938	-0.0639	-0.5371
Hefei	FLW	10	155	20900293-21736815	11	60	4334460-4893134	123.245	0.599	0.003	-0.0016	0.5947	0.0098	0.0027	-0.0071	0.6092	-0.6038
Hefei	FLW	2	205	33084470-35118793	11	75	5889439-8248342	126.796	0.6409	-0.0044	0.003	0.6006	-0.0961	-0.0071	-0.1013	0.5945	-0.512
Hefei	FLW	3	75	9270240-9458843	11	75	5889439-8248342	127.792	0.6349	-0.0044	0.0027	-0.1364	0.6038	-0.0061	0.599	-0.1379	-0.4741
Hefei	FLW	11	60	4334460-4893134	11	75	5889439-8248342	126.093	0.5988	0.0009	0.0004	0.005	0.5988	-0.0043	0.5999	-0.0185	-0.6056
Hefei	FLW	1	5	4980670-5020150	12	25	6760060-7117102	126.51	0.6005	-0.0045	-0.0043	-0.0047	0.5973	0.0021	0.6084	-0.0023	-0.6012
Hefei	FLW	3	70	8196070-8609105	12	25	6760060-7117102	129.488	0.605	-0.0034	-0.0031	-0.0679	0.5954	-0.0003	0.6082	-0.0676	-0.5355
Hefei	FLW	4	175	31448163-33772389	12	25	6760060-7117102	124.864	0.6064	-0.0006	-0.0028	-0.0392	0.5989	-0.0044	0.6005	-0.0411	-0.5733
Hefei	FLW	7	75	26527934-28330230	12	25	6760060-7117102	125.254	0.5991	-0.0028	-0.0039	-0.01	0.5985	-0.0007	0.605	-0.0092	-0.5999
Hefei	FLW	9	5	5700906-5905364	12	25	6760060-7117102	129.25	0.605	-0.0013	-0.0032	-0.0035	0.5915	0.004	0.6122	-0.0119	-0.5832
Hefei	FLW	2	190	27316157-27341732	12	80	21780275-22169820	129.222	0.605	0.0002	-0.0093	0.6086	-0.0048	-0.0065	-0.0042	0.6001	-0.6109
Hefei	FLW	8	160	23069303-23468392	12	80	21780275-22169820	127.41	0.6088	-0.0051	-0.0094	0.5997	-0.0071	0.007	-0.0007	0.6101	-0.6002
Hefei	FLW	10	155	20900293-21736815	12	80	21780275-22169820	127.654	0.6142	0.0093	-0.0126	0.6046	0.0018	-0.0074	-0.0158	0.6062	-0.6201
Hefei	FLW	12	25	6760060-7117102	12	80	21780275-22169820	130.295	0.6065	-0.0026	-0.0097	0.596	-0.0258	0.0013	-0.0248	0.6141	-0.5787
Hefei	FLW	5	45	5986015-11697141	12	90	24070744-25506810	126.137	0.6096	-0.0086	-0.0091	0.603	-0.0083	0.0022	0.005	0.6082	-0.5986
Hefei	FLW	6	255	29184407-29703207	12	90	24070744-25506810	128.833	0.6064	0.0017	-0.0092	0.6109	-0.0058	-0.0042	-0.0086	0.6003	-0.6137
Hefei	FLW	11	50	3801750-3857863	12	90	24070744-25506810	128.736	0.6192	0.0073	-0.0121	0.6095	-0.0582	-0.007	-0.0518	0.602	-0.5537
Hefei	FLA	1	45	9386202-20156094	1	185	36287282-41366543	28.8865	0.7104	0.1284	-0.2463	3.7458	11.5577	0.0013	11.3379	3.8763	-15.3141
Hefei	FLA	1	185	36287282-41366543	2	210	33084470-35118793	31.636	0.6037	-0.1942	-0.2514	-0.4631	11.4132	0.2505	12.3708	0.1832	-10.84
Hefei	FLA	2	205	33084470-35118793	2	220	35334956-35570398	36.5149	0.5943	0.0812	-0.1523	0.1464	12.732	-0.0759	11.6876	-2.1838	-13.3656
Hefei	FLA	2	205	33084470-35118793	3	75	9270240-9458843	36.3542	0.613	-0.0287	-0.2167	9.5205	11.0189	-0.1314	11.3348	10.0407	-20.7551
Hefei	FLA	1	180	36287282-41366543	3	105	12647152-14170408	32.8965	0.652	-0.1233	-0.1132	11.4569	7.448	0.2272	7.8607	11.3438	-19.4791
Hefei	FLA	3	105	12647152-14170408	3	110	12647152-14170408	36.7971	0.6205	0.087	-0.2	11.7089	-0.0232	0.4963	-1.4636	11.7572	-11.6665
Hefei	FLA	1	170	30214447-32272354	4	60	14453617-18984448	29.2119	0.6685	-0.0015	-0.3078	0.8889	9.7021	0.1263	10.3727	1.7134	-10.1643
Hefei	FLA	2	210	33084470-35118793	4	60	14453617-18984448	33.2581	0.5943	-0.0256	-0.1521	-0.3852	11.2352	-0.0461	11.0258	-0.1201	-11.1551
Hefei	FLA	3	240	32582011-32711121	4	175	31448163-33772389	34.2947	0.6484	-0.0379	0.0238	12.3741	11.3283	0.7618	11.1442	11.6437	-23.8225
Hefei	FLA	4	175	31448163-33772389	4	180	34114249-34154923	32.677	0.8216	-1.5993	1.672	3.4215	13.5137	1.1154	14.1351	-5.6406	-16.2023
Hefei	FLA	3	75	9270240-9458843	5	30	1910293-3122906	33.4705	0.6021	-0.2376	-0.1534	10.0834	10.5154	0.2399	11.1093	10.3385	-20.9689
Hefei	FLA	4	175	31448163-33772389	5	45	5986015-11697141	33.6067	0.7523	0.2585	-0.5965	4.0407	11.9309	0.2377	11.4921	5.2857	-15.8538
Hefei	FLA	2	210	33084470-35118793	5	65	21529083-27286581	32.3713	0.6066	-0.1795	-0.1426	10.3187	-0.3982	-0.0616	-0.0114	11.2579	-9.9482
Hefei	FLA	5	30	1910293-3122906	5	75	21529083-27286581	28.4695	0.5763	-0.2127	0.0737	11.2447	-0.7651	0.0737	-0.0596	12.4854	-10.3296
Hefei	FLA	1	170	30214447-32272354	5	90	27320573-28339606	27.4998	0.6265	0.085	0.0586	10.0494	0.2369	-0.3369	-0.1905	10.0875	-10.3876
Hefei	FLA	1	180	36287282-41366543	6	40	6537868-7593322	34.0496	0.8609	-0.4486	0.4652	11.6858	3.9636	0.6345	4.0437	10.7155	-15.4318
Hefei	FLA	5	45	5986015-11697141	6	40	6537868-7593322	29.6467	0.7899	-0.6634	0.354	11.6098	3.1984	0.1392	4.0216	11.2036	-14.433
Hefei	FLA	2	195	27843795-27979810	6	65	6537868-7593322	35.2065	0.5533	-0.1266	0.0014	12.3975	11.9419	-0.277	11.7227	12.4282	-24.4109
Hefei	FLA	3	150	25003873-26451465	6	65	6537868-7593322	35.582	0.7407	0.1085	-0.1885	4.3018	12.091	-0.0724	12.0128	4.6677	-15.9999
Hefei	FLA	6	40	6537868-7593322	6	65	6537868-7593322	35.6023	0.8794	0.589	-0.6139	4.1866	11.7319	0.5071	10.6529	4.6171	-15.3309
Hefei	FLA	4	60	14453617-18984448	6	195	24574396-25028105	31.2251	0.5948	-0.1523	0.013	10.6901	0.0462	0.0317	-0.0668	11.2312	-10.6091
Hefei	FLA	7	35	18479190-21073720	7	45	22056455-25682333	29.5645	0.5845	-0.2095	0.2742	0.3893	12.5386	0.559	11.8096	-1.563	-12.856
Hefei	FLA	1	180	36287282-41366543	7	75	26527934-28330230	32.9556	0.7853	-0.2669	0.0325	11.5039	4.5775	0.3091	4.6983	11.2466	-15.8624
Hefei	FLA	2	205	33084470-35118793	7	75	26527934-28330230	35.8464	0.5995	-0.0874	-0.245	10.8615	-0.2933	-0.2089	0.1019	11.575	-10.6546
Hefei	FLA	3	150	25003873-26451465	7	75	26527934-28330230	34.7595	0.6411	0.2115	-0.1101	-0.2444	10.7649	0.2629	10.075	-0.8983	-10.6179
Hefei	FLA	4	10	1443646-1854234	7	75	26527934-28330230	32.2209	0.6014	-0.0274	-0.1304	12.1816	2.4786	0.0039	1.4396	12.1947	-15.072
Hefei	FLA	5	70	21529083-27286581	7	75	26527934-28330230	27.0171	0.6829	0.0949	0.051	-0.2663	8.5238	0.2848	8.013	-1.061	-8.5073
Hefei	FLA	6	235	26829535-27459557	7	75	26527934-28330230	30.6069	0.5961	0.175	-0.1426	-0.6837	11.0203	0.0933	10.9605	-0.9292	-10.2716
Hefei	FLA	1	45	9386202-20156094	8	30	4322932-5465343	31.2917	0.5955	0.0443	-0.1686	0.9955	11.6818	0.2352	12.2039	1.4888	-12.5507
Hefei	FLA	2	210	33084470-35118793	8	170	23670942-24256532	35.8879	0.5977	-0.1842	-0.1446	11.3913	0.5388	0.2164	0.8742	11.7086	-12.3253
Hefei	FLA	4	10	1443646-1854234	8	170	23670942-24256532	33.1865	0.5831	-0.2295	-0.2249	11.4853	1.913	0.1143	2.405	12.097	-13.8356
Hefei	FLA	5	30	1910293-3122906	8	170	23670942-24256532	31.5735	0.5443	-0.016	-0.1078	12.3153	-0.1264	0.1943	-0.6522	12.3812	-12.5828
Hefei	FLA	7	75	26527934-28330230	8	170	23670942-24256532	35.0522	0.7158	-0.3792	0.0821	-2.9892	10.529	-0.0567	11.7087	-2.6848	-7.6649
Hefei	FLA	8	30	4322932-5465343	8	170	23670942-24256532	35.5024	0.6261	-0.0998	-0.2174	11.798	2.6599	0.2437	3.3411	12.33	-14.5573
Hefei	FLA	3	110	12647152-14170408	8	180	24639010-25273628	36.7661	0.6119	-0.1564	-0.0396	-0.8455	11.4966	0.2785	11.6836	-0.902	-11.3027
Hefei	FLA	6	40	6537868-7593322	8	180	24639010-25273628	35.8198	0.8591	0.3651	-0.4609	3.7004	10.4869	0.653	10.0545	3.4603	-14.3553
Hefei	FLA	6	65	6537868-7593322	9	5	5700906-5905364	33.2913	0.5625	0.0258	-0.044	11.5781	1.5878	-0.0104	1.5386	11.9206	-12.5458
Hefei	FLA	5	75	21529083-27286581	9	10	5700906-5905364	31.2573	0.5878	0.1247	0.0113	-0.4234	11.4801	-0.017	11.6098	-0.0045	-10.1109
Hefei	FLA	9	5	5700906-5905364	9	10	5700906-5905364	32.8818	0.5684	-0.1416	0.1568	-0.3976	11.3568	0.1684	13.54	-0.0746	-10.3779
Hefei	FLA	7	75	26527934-28330230	9	45	9459302-9638003	30.3098	0.6129	-0.1858	0.1623	-1.9487	11.9617	-0.0995	11.9855	-2.3955	-10.3449
Hefei	FLA	2	45	6791027-6805314	9	105	19572019-19815059	35.2668	0.6001	-0.1557	-0.1368	11.1172	11.7235	-0.1896	12.4891	11.5227	-22.1921
Hefei	FLA	3	80	10292291-10951832	9	115	20236499-20790463	34.9883	0.6065	-0.0564	-0.2263	10.7331	-1.0665	-0.2282	-0.7762	11.3604	-9.9253
Hefei	FLA	4	60	14453617-18984448	9	115	20236499-20790463	31.8987	0.6109	-0.0354	-0.1427	11.6508	-0.2142	-0.1827	-0.5159	11.2409	-11.8217
Hefei	FLA	8	170	23670942-24256532	9	115	20236499-20790463	35.6631	0.6321	-0.2461	-0.3927	2.4778	12.0338	0.0989	12.6618	3.4834	-14.5545
Hefei	FLA	1	5	4980670-5020150	9	135	21254336-21350949	29.957	0.5363	-0.0329	-0.1359	1.6398	12.2924	-0.0387	12.7084	0.7486	-14.3638
Hefei	FLA	8	170	23670942-24256532	10	5	100797-444696	33.5342	0.6	-0.1189	-0.1492	3.4856	12.549	0.0334	12.5769	3.9632	-16.1457
Hefei	FLA	3	75	9270240-9458843	10	65	14739603-14877074	33.6843	0.615	-0.2133	0.1943	10.6954	10.6686	0.0089	10.1052	9.7545	-21.7853
Hefei	FLA	7	80	28324762-28558965	10	65	14739603-14877074	29.6152	0.5828	-0.2261	0.1864	10.0596	12.2764	0.0331	12.2383	9.2654	-22.5572
Hefei	FLA	10	60	13658883-14555547	10	65	14739603-14877074	31.5791	0.6212	1.731	-1.6118	8.7142	-1.5953	-2.109	-2.5351	-11.5308	-9.3497
Hefei	FLA	4	60	14453617-18984448	10	85	17584547-17689465	30.4307	0.6302	-0.2496	0.1941	10.6864	0.0614	0.0181	0.5469	10.7676	-10.8275
Hefei	FLA	6	65	6537868-7593322	10	150	20900293-21736815	31.9312	0.8632	-0.4539	0.1472	12.7865	3.9101	0.454	4.6745	12.0449	-16.5144
Hefei	FLA	1	5	4980670-5020150	10	155	20900293-21736815	28.0264	0.5293	-0.1364	0.023	0.5586	12.1443	0.1477	12.7917	-0.2978	-13.0058
Hefei	FLA	2	15	3196192-4544874	10	155	20900293-21736815	29.76	0.6102	-0.2809	0.1282	0.4399	10.8403	-0.1839	11.803	-0.6467	-11.5489
Hefei	FLA	5	55	19137251-21529742	10	155	20900293-21736815	27.6807	0.694	-0.437	0.0347	13.1631	4.1233	0.1078	5.0037	13.0095	-17.489
Hefei	FLA	9	5	5700906-5905364	10	155	20900293-21736815	31.8076	0.5705	-0.0824	0.1082	0.746	12.0524	-0.0353	12.6236	-1.1038	-13.1041
Hefei	FLA	7	75	26527934-28330230	11	5	305050-362626	32.7754	0.5711	-0.2719	0.2212	-0.5921	11.7509	0.1348	12.0753	-1.5326	-11.3928
Hefei	FLA	2	205	33084470-35118793	11	50	3801750-3857863	34.8657	0.5672	-0.2206	0.2704	-1.34	11.9666	-0.1082	11.9946	-1.7645	-10.9526
Hefei	FLA	3	70	8196070-8609105	11	50	3801750-3857863	36.4565	0.5878	-0.3396	0.334	-1.3544	11.7106	-0.2347	11.774	-1.8673	-10.7859
Hefei	FLA	6	235	26829535-27459557	11	50	3801750-3857863	33.1763	0.5702	0.0624	0.1962	-1.2328	11.9154	0.1997	12.2176	-1.8538	-10.6058
Hefei	FLA	10	85	17584547-17689465	11	50	3801750-3857863	30.7937	0.5904	0.0456	0.0994	-1.1377	11.2993	0.0898	11.8415	-0.8238	-10.1201
Hefei	FLA	9	105	19572019-19815059	11	60	4334460-4893134	37.8721	0.5845	-0.2091	0.2112	12.9508	10.3752	0.2801	11.1121	12.9451	-23.0745
Hefei	FLA	5	85	27320573-28339606	11	125	19709715-20654076	31.6787	0.7655	0.0635	0.0961	12.4302	4.643	-0.1583	4.3057	10.6817	-17.3104
Hefei	FLA	1	180	36287282-41366543	11	130	19709715-20654076	31.7979	0.737	-0.3117	0.2917	11.6254	4.5534	0.1047	4.7325	11.0749	-16.1378
Hefei	FLA	4	10	1443646-1854234	11	130	19709715-20654076	31.3733	0.6054	-0.2078	0.2677	12.1382	2.7375	-0.2035	2.3909	11.9288	-15.4105
Hefei	FLA	8	170	23670942-24256532	11	130	19709715-20654076	38.3203	0.7481	-0.433	0.1967	11.4347	3.6748	0.0661	4.2123	11.6828	-14.9947
Hefei	FLA	11	50	3801750-3857863	11	130	19709715-20654076	33.2146	0.6322	0.1592	-0.0024	9.7507	13.1076	0.2985	12.9996	9.8032	-22.9125
Hefei	FLA	1	5	4980670-5020150	12	25	6760060-7117102	28.2153	0.5024	-0.1403	0.1008	-0.5825	12.7643	0.0297	13.3355	-0.8493	-12.5356
Hefei	FLA	3	75	9270240-9458843	12	25	6760060-7117102	36.6414	0.5663	-0.2292	0.129	11.2429	11.7253	-0.1126	12.1999	11.0591	-23.4356
Hefei	FLA	4	170	31448163-33772389	12	25	6760060-7117102	32.7537	0.5826	-0.1215	0.2495	-1.9815	12.4244	-0.1394	12.2257	-2.3027	-11.2846
Hefei	FLA	9	5	5700906-5905364	12	25	6760060-7117102	33.5205	0.5259	-0.0694	0.084	1.0794	12.4032	0.1247	13.305	0.6431	-13.3665
Hefei	FLA	2	205	33084470-35118793	12	30	7630598-7710951	32.1885	0.5555	-0.1769	-0.0619	11.903	-0.9968	-0.1197	-0.0623	12.2533	-11.1685
Hefei	FLA	8	160	23069303-23468392	12	35	7921635-8689117	33.1504	0.5636	-0.1707	0.0881	10.7372	13.1688	0.1957	13.3912	10.2106	-24.357
Hefei	FLA	5	65	21529083-27286581	12	70	15262097-19414736	31.4656	0.5821	-0.0006	0.2013	-0.7596	11.6404	-0.2898	11.7446	-1.2562	-11.1502
Hefei	FLA	6	35	6537868-7593322	12	70	15262097-19414736	32.1531	0.581	0.1162	0.0339	0.726	11.8083	-0.1806	11.5682	0.3292	-12.9144
Hefei	FLA	10	155	20900293-21736815	12	70	15262097-19414736	27.9727	0.562	0.0014	-0.0407	11.7423	0.2008	-0.2403	-0.1607	11.8948	-12.5818
Hefei	FLA	12	25	6760060-7117102	12	70	15262097-19414736	33.2898	0.5963	-0.0841	-0.0413	12.5489	5.0145	-0.0019	5.3712	13.2484	-17.763
Hefei	FLA	7	45	22056455-25682333	12	95	24070744-25506810	30.2292	0.6189	-0.1683	-0.1566	12.13	4.1321	0.0231	4.6037	12.4926	-16.5289
Hefei	FLA	11	5	305050-362626	12	95	24070744-25506810	31.4324	0.6069	-0.0129	-0.0794	13.1951	5.1524	-0.1607	4.6702	12.7645	-18.7963
Hefei	PL	1	150	30214447-32272354	1	175	32270047-35074488	6.4294	0.4418	-0.1171	0.142	-0.2374	0.0952	0.1323	0.0999	-0.4945	0.0909
Hefei	PL	1	30	8979005-9323331	2	45	6791027-6805314	8.1147	1.2776	0.1236	0.0063	-0.2354	1.4735	-0.0758	0.9957	-0.3112	-0.8021
Hefei	PL	2	45	6791027-6805314	2	50	6831023-7513592	18.5059	1.9065	0.1965	-0.2405	0.9059	-0.0416	-0.6472	0.1092	0.8594	-0.9679
Hefei	PL	1	40	9386202-20156094	3	35	7895120-8201999	6.2905	0.603	-0.0485	-0.024	0.2998	1.0117	-0.098	0.9636	0.2425	-1.3323
Hefei	PL	2	45	6791027-6805314	3	90	11599823-11700672	11.1654	1.3711	-0.0211	-0.0189	1.4711	0.614	-0.0892	0.6459	1.0716	-1.5857
Hefei	PL	3	115	12647152-14170408	3	120	14165596-15621437	9.6016	0.991	0.0827	-0.1289	0.4493	1.901	0.5509	1.539	0.322	-1.9289
Hefei	PL	2	45	6791027-6805314	4	0	219768-355463	8.1609	1.1483	-0.0344	0.0214	1.3367	0.1531	-0.0732	0.2605	1.0139	-0.979
Hefei	PL	1	170	30214447-32272354	4	55	13173357-13401045	6.5293	0.7383	0.0407	-0.0711	1.0146	-0.1025	0.0511	-0.1924	1.0936	-0.8303
Hefei	PL	3	35	7895120-8201999	4	55	13173357-13401045	6.337	0.6978	0.0174	-0.0732	1.0653	-0.1533	0.0432	-0.2161	1.1251	-0.8014
Hefei	PL	4	55	13173357-13401045	4	70	14453617-18984448	6.4113	0.9095	-0.075	-0.0002	0.0536	0.9893	-0.0439	0.8353	-0.0857	-0.9497
Hefei	PL	5	60	21529083-27286581	5	65	21529083-27286581	7.1165	1.8182	-0.5135	0.6183	-0.2937	-0.5218	-0.3362	2.5065	-0.8167	0.5429
Hefei	PL	4	25	2255933-4644996	5	70	21529083-27286581	6.1666	0.8862	-0.0333	0.1639	-0.0655	0.9254	0.0556	0.9528	-0.1764	-0.7391
Hefei	PL	2	140	21885079-21906238	5	75	21529083-27286581	6.177	0.6182	-0.055	0.1535	-0.0863	1.0289	0.0505	1.1258	-0.2276	-0.8667
Hefei	PL	3	95	11699307-12138706	5	75	21529083-27286581	6.2848	0.8179	-0.0233	0.146	-0.0862	1.0261	-0.0342	0.9766	-0.2699	-0.9453
Hefei	PL	2	45	6791027-6805314	6	0	486085-826951	6.7637	1.8474	0.0887	-0.388	1.432	-0.1763	-0.1344	-0.1824	1.1233	-0.8274
Hefei	PL	3	95	11699307-12138706	6	60	6537868-7593322	8.1748	0.9645	-0.0471	0.0605	0.532	1.0075	-0.0845	0.8785	0.2589	-1.5649
Hefei	PL	6	0	486085-826951	6	60	6537868-7593322	5.0232	1.2046	-0.3098	0.0497	0.3763	0.9535	-0.0267	0.9795	0.2297	-1.3077
Hefei	PL	5	75	21529083-27286581	6	100	13161181-13591992	7.1686	1.0481	0.1146	-0.0144	0.9336	-1.0005	-0.0833	-1.1472	0.9673	0.1011
Hefei	PL	1	45	9386202-20156094	6	110	14874144-16795663	5.3098	0.5884	-0.026	-0.0432	1.0105	0.17	-0.1098	0.0736	0.9531	-1.2297
Hefei	PL	4	15	2255933-4644996	6	200	24574396-25028105	6.3816	0.8418	-0.0794	0.0435	-0.889	0.9504	0.0281	1.131	-0.9371	0.0776
Hefei	PL	7	15	3690095-6093428	7	20	3690095-6093428	6.0435	0.5134	-0.0887	0.1083	1.4883	0.2609	0.2416	0.2391	1.7082	-1.4567
Hefei	PL	6	180	22081888-22944079	7	25	16192329-16524005	7.5199	0.538	0.0116	0.0215	1.6424	-1.5951	0.0826	-1.6423	1.7405	0.0969
Hefei	PL	2	45	6791027-6805314	7	65	26527934-28330230	7.0443	1.5516	-0.0586	-0.0044	1.027	1.0064	0.0307	1.0619	0.4283	-1.5656
Hefei	PL	3	95	11699307-12138706	7	75	26527934-28330230	8.3297	1.2153	-0.0922	0.058	-0.8737	1.0899	-0.0288	1.2396	-0.996	-0.101
Hefei	PL	4	20	2255933-4644996	7	75	26527934-28330230	6.4066	1.1098	-0.0584	0.0672	-0.7226	1.0458	-0.0288	1.1427	-0.8591	-0.2608
Hefei	PL	5	75	21529083-27286581	7	80	28324762-28558965	7.1094	0.7177	0.1287	0	1.0862	-0.0157	-0.022	-0.2169	0.9871	-1.1229
Hefei	PL	4	55	13173357-13401045	8	50	8390973-16240262	6.9349	0.875	-0.1062	0.064	-0.3377	0.9529	0.0761	1.0027	-0.4513	-0.4119
Hefei	PL	3	140	23036335-23090241	8	80	16911718-19432690	7.308	0.9983	-0.1342	0.0511	-0.1886	0.9778	0.027	1.0886	-0.2305	-0.5261
Hefei	PL	5	75	21529083-27286581	8	120	19490442-19533149	7.0557	0.6468	0.1488	-0.0765	0.908	-0.5187	0.0257	-0.6618	0.9339	-0.398
Hefei	PL	6	130	17617486-18068240	8	120	19490442-19533149	6.1581	0.5891	0.0177	-0.0768	0.9905	-0.4293	-0.0581	-0.4389	1.0419	-0.467
Hefei	PL	7	15	3690095-6093428	8	125	19641846-20947979	5.0623	0.3861	0.0313	-0.0618	0.9038	-0.3124	-0.0213	-0.2354	1.033	-0.482
Hefei	PL	2	45	6791027-6805314	8	215	26406032-27401077	9.4547	1.2146	-0.0494	0.0111	1.0963	-1.0323	-0.2003	-0.6971	0.7239	0.1512
Hefei	PL	8	205	26406032-27401077	8	215	26406032-27401077	8.6145	0.5897	0.1205	-0.0651	-0.1501	-0.7089	0.2863	-0.863	-0.123	0.9227
Hefei	PL	5	75	21529083-27286581	9	10	5700906-5905364	7.4882	0.8259	0.1387	-0.0284	1.1645	-0.1741	-0.0064	-0.3298	1.1085	-1.0593
Hefei	PL	8	105	16911718-19432690	9	10	5700906-5905364	6.0916	0.9128	-0.007	-0.0755	0.9385	0.0866	0.0592	-0.0531	0.8423	-0.9552
Hefei	PL	1	195	41728692-43186282	9	20	7519040-7892173	7.5206	0.8816	0.1012	0.1618	1.1563	0.101	-0.0794	0.0231	1.054	-1.3563
Hefei	PL	3	245	32800595-33198077	9	80	14046728-14619069	9.1954	0.5811	-0.0268	0.1057	-1.0211	1.929	0.112	1.8317	-1.2408	-0.9042
Hefei	PL	7	60	26527934-28330230	9	105	19572019-19815059	6.0049	0.6043	0.0055	-0.0191	0.755	0.1864	0.1459	0.1665	0.8053	-0.861
Hefei	PL	2	45	6791027-6805314	9	130	21254336-21350949	15.1512	2.1824	-0.0292	-0.2569	1.5326	1.0233	-0.0929	1.094	1.1204	-2.0315
Hefei	PL	9	10	5700906-5905364	9	145	21347264-22084928	6.0635	1.4454	-0.054	-0.2798	0.1452	1.1022	0.0919	1.0494	0.0816	-1.1889
Hefei	PL	4	145	19962993-29338260	9	165	21347264-22084928	10.6637	0.9486	0.0283	-0.1748	0.853	0.1751	0.2506	0.0829	0.8774	-0.7959
Hefei	PL	6	60	6537868-7593322	9	165	21347264-22084928	8.4187	0.8769	0.0984	-0.1728	0.7414	0.0508	0.1999	-0.1191	0.7006	-0.5826
Hefei	PL	2	45	6791027-6805314	10	65	14739603-14877074	10.1892	1.3453	0.0085	-0.0616	1.323	1.0996	-0.1101	1.1525	0.9013	-1.9793
Hefei	PL	6	250	27967268-28641587	10	145	20900293-21736815	5.5902	1.2298	-0.0477	0.033	-0.8335	0.9662	0.088	0.9129	-0.9461	0.0374
Hefei	PL	8	125	19641846-20947979	10	145	20900293-21736815	5.376	0.6998	-0.1142	0.0435	-0.2293	0.7714	0.0217	0.9296	-0.2235	-0.3946
Hefei	PL	4	55	13173357-13401045	10	150	20900293-21736815	6.2905	0.8769	-0.1084	0.0326	-0.3419	0.9189	0.0017	1.0793	-0.3762	-0.4298
Hefei	PL	3	140	23036335-23090241	10	155	20900293-21736815	10.0033	1.0136	-0.1165	0.0414	-0.915	1.2568	-0.0648	1.4715	-1.0042	-0.2508
Hefei	PL	9	140	21347264-22084928	10	155	20900293-21736815	5.7231	1.1748	-0.3086	-0.0104	0.0878	1.0275	-0.0208	1.2231	0.2758	-1.079
Hefei	PL	9	80	14046728-14619069	11	20	739296-1245394	7.8	0.4232	0.089	-0.0344	1.9036	0.811	0.0961	0.6663	1.8516	-2.6876
Hefei	PL	2	45	6791027-6805314	11	50	3801750-3857863	11.1711	1.5038	-0.0548	0.0535	1.4404	1.1096	-0.0711	1.1549	0.8951	-2.0799
Hefei	PL	10	155	20900293-21736815	11	50	3801750-3857863	5.7366	0.6348	-0.0061	-0.0287	1.2994	0.2633	-0.0507	0.2338	1.2688	-1.5682
Hefei	PL	8	35	6161997-8120253	11	55	3857376-4326364	6.9143	0.4458	-0.0209	-0.0239	1.5607	0.6282	-0.092	0.7936	1.5739	-2.19
Hefei	PL	3	245	32800595-33198077	11	80	5889439-8248342	6.4794	0.9798	-0.0823	0.0022	-0.7743	0.9915	0.0334	1.1614	-0.69	0.0029
Hefei	PL	4	55	13173357-13401045	11	80	5889439-8248342	7.8665	0.9592	-0.0905	0.0227	-0.5233	1.0335	-0.0399	1.0976	-0.5987	-0.3673
Hefei	PL	5	75	21529083-27286581	11	110	9423621-16992234	8.0145	0.9572	0.1343	-0.0324	1.1802	-0.6168	0.0524	-0.7186	1.1994	-0.496
Hefei	PL	11	105	5889439-8248342	11	110	9423621-16992234	5.5009	0.5128	0.0211	-0.0348	1.4994	-0.041	-0.0449	0.1914	1.587	-1.4771
Hefei	PL	1	170	30214447-32272354	11	150	22150902-23132781	6.1951	0.8763	0.0529	-0.051	1.1424	-0.4394	0.0418	-0.5965	1.1879	-0.6029
Hefei	PL	6	60	6537868-7593322	11	150	22150902-23132781	7.3423	0.7529	0.0489	-0.0664	1.0378	0.2262	0.022	0.0689	1.049	-1.2228
Hefei	PL	7	70	26527934-28330230	11	150	22150902-23132781	6.7051	0.7841	0.0309	-0.074	1.0864	0.0769	0.0079	-0.0499	1.1062	-1.0821
Hefei	PL	9	140	21347264-22084928	12	25	6760060-7117102	6.1202	1.1867	-0.2472	-0.0139	1.3195	1.336	0.061	1.2409	1.2844	-2.618
Hefei	PL	6	45	6537868-7593322	12	35	7921635-8689117	6.4154	0.8935	0.0495	-0.0116	0.8679	0.2007	-0.1266	-0.0918	0.7071	-1.0542
Hefei	PL	1	10	5270449-5387420	12	40	13982073-14438735	5.0371	0.1804	-0.032	0.0785	-0.5937	-0.5858	-0.08	-0.6838	-0.7533	1.1845
Hefei	PL	4	190	35310316-35402551	12	45	14438167-15262959	5.8212	0.3257	-0.0258	0.0831	-0.5807	-0.2918	-0.0965	-0.4084	-0.7764	0.8596
Hefei	PL	11	155	23128535-25293951	12	65	15262097-19414736	5.8413	1.1456	0.042	-0.0157	0.8677	-0.7747	0.034	-0.8427	1.0707	0.0304
Hefei	PL	3	20	2922849-4654781	12	70	15262097-19414736	7.9927	0.6886	0.0096	0.0299	1.4633	0.6699	-0.036	0.4866	1.3487	-2.1089
Hefei	PL	5	45	5986015-11697141	12	70	15262097-19414736	7.5874	0.9672	-0.0079	0.0476	-1.2851	1.4036	-0.0203	1.3437	-1.3452	0.0013
Hefei	PL	8	45	8390973-16240262	12	70	15262097-19414736	6.0006	1.1701	0.0549	-0.0031	1.1637	-0.8209	-0.0474	-1.0704	1.0832	-0.2494
Hefei	PL	12	15	4028028-4760834	12	70	15262097-19414736	6.4	0.7973	-0.025	0.0343	-1.4483	1.4748	-0.0474	1.3933	-1.5603	0.0723
Hefei	PL	7	75	26527934-28330230	12	80	21780275-22169820	5.8828	0.9473	0.0381	-0.0505	1.0367	-0.9258	-0.0489	-1.0345	1.1289	-0.0036
Hefei	PL	2	205	33084470-35118793	12	95	24070744-25506810	9.1729	0.997	-0.0453	0.0215	-1.3705	1.3713	-0.1617	1.442	-1.4364	-0.0721
Hefei	FGNP	1	20	6463296-6587107	1	170	30214447-32272354	28.2231	0.8566	1.6623	-1.1062	-45.3407	-34.826	-1.918	-34.147	-44.4308	85.4886
Hefei	FGNP	1	35	8979005-9323331	2	120	21457944-21738288	23.9927	0.8814	-0.8783	-0.1908	-43.9847	18.7684	-2.6217	20.1197	-43.5245	28.5298
Hefei	FGNP	2	145	21949904-22074671	2	150	21949904-22074671	20.1174	0.8383	20.8299	-21.1526	38.4112	29.8142	20.538	-28.4608	41.6416	-50.3846
Hefei	FGNP	1	165	30214447-32272354	3	165	25003873-26451465	28.9175	1.28	-1.4852	0.8908	-15.994	-43.2824	0.3607	-36.0276	-10.8788	70.8702
Hefei	FGNP	3	180	26738579-27956438	3	195	26738579-27956438	28.7407	1.2049	-2.1319	3.4064	-47.2971	-9.6879	-2.2423	-2.4479	-36.0814	62.9471
Hefei	FGNP	2	120	21457944-21738288	3	230	32017648-32515995	24.9104	0.898	0.5252	-1.9023	21.2837	-43.3018	-0.4811	-45.5962	24.6357	26.4668
Hefei	FGNP	1	170	30214447-32272354	4	40	4772247-5112821	30.1545	1.0563	-1.261	1.2992	-26.7275	-44.4835	-1.8763	-40.076	-25.2334	77.346
Hefei	FGNP	2	155	21949904-22074671	4	40	4772247-5112821	23.0928	1.0439	0.3139	1.4158	-29.6669	-42.078	-1.6941	-43.6503	-29.9856	72.1944
Hefei	FGNP	3	180	26738579-27956438	4	65	14453617-18984448	28.7283	1.2437	0.5208	1.0776	-36.7042	-17.9384	-1.2227	-13.4038	-36.9076	60.802
Hefei	FGNP	4	25	2255933-4644996	4	65	14453617-18984448	29.532	1.0776	1.7207	0.4046	-36.7642	-10.6964	-3.0738	-11.6045	-40.2084	48.0289
Hefei	FGNP	1	25	8331441-8763457	5	5	411095-920499	19.3247	1.3933	0.5777	0.5858	-20.888	-42.3603	-0.0251	-39.4229	-46.8866	90.8146
Hefei	FGNP	3	195	26738579-27956438	5	5	411095-920499	20.5757	0.9418	1.6356	2.2156	-17.7472	-46.7772	0.4486	-43.8435	-21.1181	68.922
Hefei	FGNP	5	65	21529083-27286581	5	75	21529083-27286581	19.5295	1.195	6.8023	-2.1189	-1.1742	-49.4049	-5.0648	26.5062	1.1665	46.5499
Hefei	FGNP	2	190	27316157-27341732	5	85	27320573-28339606	17.9187	0.7228	0.3165	-0.5295	-44.5881	-41.1094	-2.7122	-40.6917	-45.0957	86.6186
Hefei	FGNP	4	65	14453617-18984448	5	90	27320573-28339606	21.4973	0.9091	0.4031	-1.2209	-1.4252	-38.6041	-2.8171	-37.5502	3.6053	45.2456
Hefei	FGNP	5	110	28672187-28948383	6	55	6537868-7593322	16.1721	1.0565	-1.1785	-1.7342	-41.1731	-2.5949	-0.8892	10.2008	-36.1745	46.3154
Hefei	FGNP	2	190	27316157-27341732	6	135	17617486-18068240	24.8931	0.9261	1.1757	-0.1972	-43.1108	-36.1369	-1.2551	-34.9454	-40.9716	83.2442
Hefei	FGNP	4	65	14453617-18984448	6	145	17617486-18068240	26.9602	1.1288	0.6431	-1.1415	-7.0559	-40.0774	-0.669	-36.725	-0.4146	53.1672
Hefei	FGNP	1	170	30214447-32272354	6	255	29184407-29703207	24.4517	0.7924	-1.4614	2.1899	-25.1193	-45.2452	-2.4433	-43.2126	-25.5523	73.8234
Hefei	FGNP	3	165	25003873-26451465	6	255	29184407-29703207	27.7786	0.8871	-0.2287	1.6746	-25.9526	-48.583	-0.9246	-43.3832	-21.0534	82.054
Hefei	FGNP	6	145	17617486-18068240	6	255	29184407-29703207	27.4246	0.8928	-1.2579	1.2317	-33.8785	-48.6741	-0.8036	-41.8245	-25.2974	87.6549
Hefei	FGNP	1	55	9386202-20156094	7	45	22056455-25682333	28.4451	1.0124	0.8053	-0.5967	-15.092	-45.1376	0.2027	-42.3474	2.5445	70.4276
Hefei	FGNP	2	125	21457944-21738288	7	45	22056455-25682333	22.8674	0.843	0.0828	-0.2396	0.3635	-43.0836	-3.0794	-44.478	7.2359	46.5075
Hefei	FGNP	3	195	26738579-27956438	7	45	22056455-25682333	27.137	0.9333	1.4898	-0.276	-2.4922	-42.5056	-1.1863	-43.201	4.2917	52.4422
Hefei	FGNP	4	60	14453617-18984448	7	45	22056455-25682333	30.2036	0.9026	0.6855	-0.1449	-8.407	-43.8662	-1.3805	-43.2823	0.1352	58.5893
Hefei	FGNP	5	110	28672187-28948383	7	45	22056455-25682333	19.9062	0.8281	1.8837	-0.7125	1.6202	-40.0373	-3.1458	-46.135	8.0937	40.3873
Hefei	FGNP	6	140	17617486-18068240	7	45	22056455-25682333	28.2092	0.9747	0.3175	-1.356	-5.076	-43.9501	-2.0571	-43.38	12.5005	53.0748
Hefei	FGNP	7	45	22056455-25682333	7	60	26527934-28330230	23.906	0.9088	-4.3247	6.0217	-43.6137	-6.4367	-5.1	7.6852	-50.8466	49.9457
Hefei	FGNP	1	170	30214447-32272354	8	35	6161997-8120253	27.6392	1.0532	-1.2418	6.5488	-31.1749	-44.935	-1.8448	-41.1916	-30.3308	80.0735
Hefei	FGNP	2	235	35705713-35885672	8	35	6161997-8120253	21.76	1.0919	1.7811	6.3724	-27.1395	-41.2519	-0.8741	-44.6943	-27.2576	68.9132
Hefei	FGNP	6	145	17617486-18068240	8	35	6161997-8120253	30.1519	1.1042	-0.8822	5.6993	-37.3115	-46.4165	-0.5097	-40.7085	-30.6997	88.8051
Hefei	FGNP	4	35	4772247-5112821	8	45	8390973-16240262	27.8796	1.0078	0.7882	0.6771	-44.3641	-19.7628	-2.087	-18.6463	-42.4757	65.7715
Hefei	FGNP	3	180	26738579-27956438	8	50	8390973-16240262	27.2173	1.2515	0.2265	0.981	-41.0904	-24.9412	-0.4222	-19.4238	-37.7718	74.7439
Hefei	FGNP	5	90	27320573-28339606	8	50	8390973-16240262	20.8608	0.8693	-1.286	0.3944	-43.9184	-3.2601	-1.8102	2.9876	-38.7614	52.3476
Hefei	FGNP	8	110	16911718-19432690	8	115	16911718-19432690	22.9387	1.252	-0.5526	-0.168	4.3036	-14.9774	1.4968	61.1622	4.0733	9.7277
Hefei	FGNP	7	45	22056455-25682333	8	210	26406032-27401077	26.5342	0.9336	-0.3943	0.5608	-47.384	-20.836	-1.274	-8.9357	-44.6877	75.2492
Hefei	FGNP	8	50	8390973-16240262	9	10	5700906-5905364	21.2141	0.9152	0.2934	0.0752	15.5186	-41.6228	-2.0501	-42.1556	18.6655	31.1421
Hefei	FGNP	1	170	30214447-32272354	9	75	14046728-14619069	24.6365	1.0147	-1.5346	1.5177	-38.8762	-41.8058	-0.1383	-35.1509	-38.2952	84.7619
Hefei	FGNP	2	160	21949904-22074671	9	75	14046728-14619069	19.855	0.8314	-0.8226	1.3854	-45.3249	10.3407	1.1957	23.555	-42.8891	36.3813
Hefei	FGNP	4	40	4772247-5112821	9	145	21347264-22084928	25.0007	1.0128	0.8812	2.1159	-41.7359	-11.3626	-1.1611	-14.1904	-43.081	54.7517
Hefei	FGNP	9	110	19878398-20240616	9	145	21347264-22084928	19.6194	0.858	1.2428	1.6897	-40.1972	-33.1468	-1.6153	-27.8522	-39.5594	76.3428
Hefei	FGNP	3	165	25003873-26451465	9	150	21347264-22084928	25.0537	1.1009	-0.3127	2.3844	-40.9481	-9.3035	-0.611	-2.8617	-38.5866	58.3398
Hefei	FGNP	5	90	27320573-28339606	9	150	21347264-22084928	19.4458	0.8926	-0.2372	2.2817	-40.0016	0.9699	-4.5206	-1.2219	-42.6056	41.5037
Hefei	FGNP	6	250	27967268-28641587	9	150	21347264-22084928	22.3796	0.9575	2.0138	1.7744	-44.8441	-19.9434	0.2616	-20.9788	-45.4052	68.5046
Hefei	FGNP	7	45	22056455-25682333	9	150	21347264-22084928	25.8018	0.9119	-0.1125	2.2302	-41.6558	-2.5856	-2.2284	1.2596	-43.6592	50.4169
Hefei	FGNP	5	5	411095-920499	10	55	13658883-14555547	18.8096	0.6974	0.9313	1.2636	-46.9275	-42.1421	2.4989	-42.4813	-44.7902	91.3002
Hefei	FGNP	8	35	6161997-8120253	10	135	20900293-21736815	24.6387	1.0607	6.8173	-1.0164	-43.3774	-31.2624	-1.3067	-29.97	-43.149	75.3754
Hefei	FGNP	10	130	20900293-21736815	10	135	20900293-21736815	20.9697	1.2501	19.8136	-19.692	44.8446	31.27	19.7908	-31.1044	47.6313	-59.335
Hefei	FGNP	3	180	26738579-27956438	10	145	20900293-21736815	26.6045	1.398	-2.7176	1.0297	-38.4155	21.3682	-0.2918	29.4505	-40.017	21.5917
Hefei	FGNP	1	30	8979005-9323331	10	150	20900293-21736815	22.4946	0.901	1.3193	0.6054	-43.5808	-28.1031	-0.9702	-25.6644	-40.918	74.1827
Hefei	FGNP	2	110	20665484-21228707	10	150	20900293-21736815	21.7515	0.9322	0.8757	0.337	-44.3834	-34.206	-0.482	-28.0282	-40.117	81.6787
Hefei	FGNP	6	255	29184407-29703207	10	150	20900293-21736815	22.042	0.8415	2.2558	0.2177	-42.3047	-23.9936	1.6912	-25.9627	-46.023	69.0729
Hefei	FGNP	7	70	26527934-28330230	10	150	20900293-21736815	20.605	1.2859	-0.0038	1.0749	-36.5979	19.2358	0.3363	23.9991	-41.1208	20.6436
Hefei	FGNP	9	115	20236499-20790463	10	150	20900293-21736815	20.6785	1.1292	-0.6992	0.0024	-41.2704	22.224	-2.1042	28.0344	-41.3842	24.5928
Hefei	FGNP	4	60	14453617-18984448	10	155	20900293-21736815	28.1941	0.9711	0.3648	0.3049	-33.5439	-46.5794	-3.6234	-39.7118	-20.6622	81.6421
Hefei	FGNP	2	120	21457944-21738288	11	5	305050-362626	21.0679	0.8222	0.0772	1.3963	-35.5298	-42.7606	-1.0718	-37.8982	-35.1515	80.2279
Hefei	FGNP	9	145	21347264-22084928	11	35	2904929-3045301	17.9944	0.7611	1.4065	1.2168	-20.1581	-45.6875	-0.8104	-42.4822	-15.506	69.5736
Hefei	FGNP	10	155	20900293-21736815	11	35	2904929-3045301	20.752	0.7962	-0.579	1.7993	-41.8885	-47.8884	-3.2882	-42.1881	-34.9681	90.8615
Hefei	FGNP	1	170	30214447-32272354	11	50	3801750-3857863	22.561	0.9552	-1.1826	2.7546	-35.1571	-45.2183	-1.3032	-42.2658	-32.8479	86.7949
Hefei	FGNP	5	75	21529083-27286581	11	50	3801750-3857863	16.5432	1.0184	3.7305	3.5431	-40.4616	-48.1308	-4.3316	-46.8114	-37.3934	93.8809
Hefei	FGNP	8	45	8390973-16240262	11	50	3801750-3857863	21.3599	0.8819	-0.118	2.0479	-31.029	-47.4239	-0.4952	-44.5941	-22.9786	82.8748
Hefei	FGNP	6	5	2018053-2762127	11	80	5889439-8248342	22.5349	0.989	-0.5876	0.9986	-43.2988	-37.039	-1.7377	-27.4344	-36.8297	85.0405
Hefei	FGNP	3	155	25003873-26451465	11	85	5889439-8248342	23.0891	1.3667	1.325	-1.5012	15.7741	-39.9268	-1.0048	-40.1823	25.8596	28.1375
Hefei	FGNP	7	35	18479190-21073720	11	85	5889439-8248342	23.4636	0.8949	-1.4642	0.8889	-44.416	-6.7434	-1.5119	2.7577	-38.0804	59.2897
Hefei	FGNP	4	40	4772247-5112821	11	130	19709715-20654076	25.4011	0.9182	0.1722	0.5251	-45.9763	-42.2708	-2.4497	-38.2546	-41.3287	91.6802
Hefei	FGNP	11	170	23128535-25293951	11	175	25289129-27797821	18.6038	1.1322	9.3922	-9.2142	-45.5906	-60.0553	-8.6202	-45.4955	43.1186	98.7883
Hefei	FGNP	4	60	14453617-18984448	12	30	7630598-7710951	20.2163	0.7681	0.601	-0.3758	-40.433	-44.8138	2.1619	-42.9126	-38.4194	87.0756
Hefei	FGNP	12	50	14438167-15262959	12	55	15262097-19414736	15.5278	0.6431	1.9512	-2.4313	-39.6068	-8.5849	-1.51	-6.619	52.001	46.2705
Hefei	FGNP	2	120	21457944-21738288	12	65	15262097-19414736	15.5564	0.9322	-0.2731	-1.2376	15.4695	-43.772	0.1738	-39.7132	21.4351	31.4959
Hefei	FGNP	7	45	22056455-25682333	12	65	15262097-19414736	22.4658	0.8248	-0.1945	0.4744	-43.7682	-5.8273	-1.4858	1.7664	-43.2894	55.63
Hefei	FGNP	8	35	6161997-8120253	12	65	15262097-19414736	15.9141	0.7713	4.8955	-0.1224	-46.473	-4.2147	0.1246	1.6207	-45.4654	52.8768
Hefei	FGNP	9	5	5700906-5905364	12	70	15262097-19414736	16.4907	0.7036	1.3056	0.0481	-44.8496	13.2006	0.5421	19.2682	-43.8697	34.6633
Hefei	FGNP	1	170	30214447-32272354	12	80	21780275-22169820	21.1182	0.7998	-1.4718	0.1743	-33.1905	-42.2722	0.3794	-37.2154	-27.7305	82.3888
Hefei	FGNP	10	145	20900293-21736815	12	80	21780275-22169820	16.5889	0.8218	0.4824	0.839	-30.4286	-38.6007	-0.4987	-35.6242	-24.9921	72.4699
Hefei	FGNP	3	230	32017648-32515995	12	95	24070744-25506810	22.2832	0.6165	-1.7726	1.3577	-52.224	-11.1644	-2.696	-1.1246	-44.0549	66.3956
Hefei	FGNP	6	150	17617486-18068240	12	95	24070744-25506810	21.0391	0.7802	-0.9434	0.6635	-46.479	-44.5373	-0.9436	-39.9822	-40.722	95.256
Hefei	FGNP	11	35	2904929-3045301	12	95	24070744-25506810	14.6294	0.5212	0.5009	0.1944	-53.5274	-12.567	-2.1005	-2.1804	-47.1821	68.163
Hefei	FGNP	5	90	27320573-28339606	12	115	27254623-27307145	14.4688	0.5351	-0.9002	0.6944	-44.4569	2.3425	-1.0973	6.1966	-42.1799	44.1035
Hefei	TGNP	1	35	8979005-9323331	1	45	9386202-20156094	11.5408	1.2057	10.4428	-10.2878	19.1628	-31.141	-9.0036	-28.3967	41.3032	2.286
Hefei	TGNP	1	170	30214447-32272354	2	210	33084470-35118793	16.6133	1.5735	7.1731	-1.8407	25.5938	-24.8728	2.9268	-25.7918	27.9737	-6.6674
Hefei	TGNP	2	120	21457944-21738288	2	210	33084470-35118793	18.6179	1.3731	4.2594	-4.9181	29.3334	-19.939	3.0715	-26.0718	30.8098	-9.2405
Hefei	TGNP	1	35	8979005-9323331	3	35	7895120-8201999	10.4058	0.8246	1.1857	-0.5545	28.5782	-21.3173	-1.2034	-23.2267	27.0254	-12.4821
Hefei	TGNP	2	210	33084470-35118793	3	155	25003873-26451465	18.4668	1.4105	-4.102	2.9911	-19.0082	26.1903	3.7813	28.1073	-20.9336	-4.9975
Hefei	TGNP	3	155	25003873-26451465	3	170	25003873-26451465	14.9158	1.2795	2.0565	-2.4333	23.7657	35.3056	3.8833	20.6949	18.928	-57.0776
Hefei	TGNP	2	205	33084470-35118793	4	35	4772247-5112821	15.5078	1.0312	-2.2763	2.1227	-25.5469	29.1687	3.4262	27.8816	-27.3328	-4.5973
Hefei	TGNP	3	150	25003873-26451465	4	175	31448163-33772389	15.0928	1.1272	0.9398	-1.1059	30.2344	-18.5397	2.993	-21.0865	28.7261	-9.1477
Hefei	TGNP	4	120	14453617-18984448	4	175	31448163-33772389	6.8774	0.783	1.1625	-1.2101	28.0673	1.7459	1.4159	-0.228	25.5335	-28.685
Hefei	TGNP	1	120	30214447-32272354	4	180	34114249-34154923	8.9626	0.6827	1.3584	0.3394	-19.7005	-7.8828	3.4468	-6.7938	-14.4565	23.6097
Hefei	TGNP	1	45	9386202-20156094	5	5	411095-920499	10.208	0.8524	-0.3502	2.2364	-18.1583	28.7383	1.1501	28.5621	-20.6962	-12.09
Hefei	TGNP	2	205	33084470-35118793	5	5	411095-920499	15.0212	0.8913	-1.5752	2.1055	-26.6051	31.1962	1.2597	31.1267	-26.2905	-6.0729
Hefei	TGNP	3	150	25003873-26451465	5	5	411095-920499	12.6753	0.9868	-0.1819	1.8547	-18.8944	32.3925	1.5846	32.7446	-20.9372	-12.8911
Hefei	TGNP	4	185	34992137-35315659	5	10	411095-920499	10.8752	0.6304	-0.1038	0.8633	-23.6935	36.493	1.4117	34.3044	-25.5441	-12.0424
Hefei	TGNP	5	45	5986015-11697141	5	75	21529083-27286581	8.7122	0.7356	-1.3748	1.0719	-16.1897	26.9464	2.0723	28.9328	-20.4702	-9.7926
Hefei	TGNP	3	170	25003873-26451465	6	130	17617486-18068240	11.6948	0.9915	1.786	0.0671	29.4733	-19.509	-1.8634	-23.748	26.091	-11.1957
Hefei	TGNP	1	35	8979005-9323331	6	150	17617486-18068240	10.6829	0.7263	0.9118	-0.0303	32.3262	-26.8887	-0.237	-30.0434	31.4916	-6.8824
Hefei	TGNP	4	35	4772247-5112821	6	190	24574396-25028105	9.613	0.8543	-1.2879	-0.5851	22.0539	25.1371	1.8519	31.3951	22.2698	-45.5588
Hefei	TGNP	5	75	21529083-27286581	6	195	24574396-25028105	13.3679	1.014	1.8517	-1.121	28.5446	-11.96	2.6315	-18.9359	27.6688	-21.0421
Hefei	TGNP	6	60	6537868-7593322	6	210	25789329-26161453	9.1462	0.8816	1.3963	-1.9378	23.8244	24.0108	-0.2174	18.8635	22.2048	-49.7464
Hefei	TGNP	2	205	33084470-35118793	6	215	25789329-26161453	17.0796	0.9814	-1.9681	0.5691	-27.8445	32.7386	3.5161	34.1992	-26.9264	-5.1445
Hefei	TGNP	1	180	36287282-41366543	7	20	3690095-6093428	6.7146	0.4433	0.8341	2.5067	21.5642	-55.1715	-0.7312	-51.769	24.7922	34.8924
Hefei	TGNP	2	205	33084470-35118793	7	45	22056455-25682333	16.5042	0.9128	-1.2766	2.1787	-39.348	33.6141	-0.1584	31.2246	-42.8474	2.0185
Hefei	TGNP	6	25	5393252-5583890	7	55	26527934-28330230	8.3997	0.5826	-0.2167	1.0894	-20.8265	36.5127	0.8055	34.7959	-24.0463	-15.7697
Hefei	TGNP	3	155	25003873-26451465	7	70	26527934-28330230	12.5068	1.329	-0.9193	1.329	-14.0432	26.707	0.3471	27.2895	-20.0298	-12.4006
Hefei	TGNP	4	175	31448163-33772389	7	75	26527934-28330230	9.2253	1.0107	-0.2078	0.5433	-18.2562	32.5979	-1.1167	28.3507	-22.5045	-15.8513
Hefei	TGNP	5	75	21529083-27286581	7	75	26527934-28330230	10.9592	0.787	1.1102	-1.4677	28.2836	-0.288	2.4841	-6.0755	29.3924	-29.9908
Hefei	TGNP	7	45	22056455-25682333	7	75	26527934-28330230	7.9465	0.6081	0.6451	-0.7981	30.8622	4.1025	-0.9729	-2.8904	28.4259	-37.5332
Hefei	TGNP	4	35	4772247-5112821	8	45	8390973-16240262	8.8403	0.9126	1.1765	-0.6063	27.2819	-17.6983	1.2247	-21.3999	27.8793	-8.7586
Hefei	TGNP	6	230	26829535-27459557	8	45	8390973-16240262	9.1128	0.9225	-1.5248	0.6985	-22.2313	28.463	1.878	27.9658	-22.2942	-4.3121
Hefei	TGNP	2	210	33084470-35118793	8	110	16911718-19432690	15.5601	1.4202	-2.6575	1.8302	-15.7399	25.3703	0.0468	29.5613	-22.1076	-14.1924
Hefei	TGNP	3	185	26738579-27956438	8	110	16911718-19432690	13.2791	1.8113	-0.8365	3.255	-9.3342	24.2751	-0.7643	27.7433	-24.4183	-18.3854
Hefei	TGNP	1	185	36287282-41366543	8	115	16911718-19432690	11.7498	0.6822	-0.0012	-0.6136	27.4975	-3.6387	3.7754	0.5218	27.0568	-24.5471
Hefei	TGNP	5	75	21529083-27286581	8	115	16911718-19432690	14.2642	0.9261	-0.3704	-0.7035	27.1809	-12.4935	4.6879	-12.484	27.9027	-18.8037
Hefei	TGNP	7	15	3690095-6093428	8	115	16911718-19432690	9.1897	0.558	3.4566	-0.1693	26.6499	-2.3879	3.5821	1.6275	27.3414	-26.2465
Hefei	TGNP	8	115	16911718-19432690	8	210	26406032-27401077	14.8413	1.0664	2.0013	-1.0451	30.902	-21.0019	2.4927	-24.8087	31.472	-16.3791
Hefei	TGNP	2	205	33084470-35118793	9	5	5700906-5905364	21.0244	1.1075	-2.4065	1.3937	-29.1327	31.5794	3.5011	35.0035	-26.0861	-1.4111
Hefei	TGNP	1	200	41728692-43186282	9	10	5700906-5905364	13.0798	1.0253	0.1486	1.4559	-20.7674	27.9658	-1.7065	27.6522	-23.8466	-8.0481
Hefei	TGNP	4	170	31448163-33772389	9	10	5700906-5905364	12.0798	1.0309	-0.1016	0.9036	-22.2104	31.821	1.8249	30.2078	-23.5695	-8.6954
Hefei	TGNP	6	55	6537868-7593322	9	10	5700906-5905364	12.1501	1.198	3.0322	-2.2914	24.4116	-12.8513	3.65	-22.1799	24.6373	-7.8724
Hefei	TGNP	8	205	26406032-27401077	9	10	5700906-5905364	12.1733	0.8645	-0.9625	-0.2396	-26.221	32.2454	-0.702	31.0986	-21.5904	-9.6838
Hefei	TGNP	9	10	5700906-5905364	9	45	9459302-9638003	10.7859	0.7653	1.227	-1.8497	30.6594	-30.7936	-0.451	-32.851	28.213	-0.0683
Hefei	TGNP	5	75	21529083-27286581	9	55	9634476-10204857	15.679	0.9776	1.8366	-1.4583	27.1079	-18.5311	3.0423	-26.0947	27.6463	-10.6652
Hefei	TGNP	7	45	22056455-25682333	9	80	14046728-14619069	9.3708	0.6589	0.5662	0.0607	28.0723	39.2065	-1.2166	33.2456	25.279	-67.8901
Hefei	TGNP	3	155	25003873-26451465	9	145	21347264-22084928	14.2947	1.3322	2.3195	-3.1474	24.7357	-14.0842	-0.8648	-19.0282	26.3034	-10.7399
Hefei	TGNP	6	180	22081888-22944079	10	40	12940631-12989640	9.9319	0.4912	0.1341	-0.0517	-24.09	36.8881	2.4201	35.9897	-24.375	-13.192
Hefei	TGNP	4	35	4772247-5112821	10	65	14739603-14877074	7.7593	0.636	0.6615	-1.2698	27.4664	-19.9555	0.0617	-20.9001	27.6168	-6.7971
Hefei	TGNP	5	5	411095-920499	10	65	14739603-14877074	11.3218	0.6377	1.0381	-1.1693	30.1546	-24.9814	1.6385	-24.6897	32.2579	-3.3661
Hefei	TGNP	7	45	22056455-25682333	10	65	14739603-14877074	12.5205	0.6724	1.3464	-1.4082	30.3522	-30.7175	1.2221	-36.6224	29.2016	-0.7354
Hefei	TGNP	9	60	9634476-10204857	10	65	14739603-14877074	9.7205	0.5084	0.435	-0.6211	38.184	-27.0183	1.3223	-25.3261	38.7927	-9.5413
Hefei	TGNP	1	10	5270449-5387420	10	70	14739603-14877074	10.3557	0.2672	1.3288	-0.4838	44.3449	-19.0881	1.9627	-21.7252	43.0325	-25.1586
Hefei	TGNP	10	40	12940631-12989640	10	70	14739603-14877074	10.2739	0.4028	-0.6427	-0.2655	38.1818	-27.0102	1.0008	-26.6459	38.8441	-11.0132
Hefei	TGNP	2	205	33084470-35118793	10	85	17584547-17689465	17.0447	1.0175	-2.2257	1.9504	-27.3274	30.6733	2.7069	31.5951	-31.4979	-7.1318
Hefei	TGNP	8	200	25628754-26147844	10	85	17584547-17689465	10.3198	0.6571	-0.9311	0.4972	-21.2828	32.724	1.9628	32.7365	-25.4088	-12.9875
Hefei	TGNP	3	155	25003873-26451465	10	145	20900293-21736815	12.0964	1.2712	-1.7653	1.2728	-8.8896	25.7311	3.0937	27.3606	-14.3703	-14.4462
Hefei	TGNP	6	135	17617486-18068240	11	30	2536922-2739463	11.9399	0.9388	0.9787	-0.984	26.6621	24.8142	0.0952	21.8915	23.3402	-52.1401
Hefei	TGNP	1	170	30214447-32272354	11	35	2904929-3045301	13.8374	1.256	6.3565	-0.7157	26.0167	-21.4568	2.8409	-24.8352	26.2999	-7.9191
Hefei	TGNP	4	100	14453617-18984448	11	35	2904929-3045301	11.7759	1.0418	3.1574	-4.0491	23.7264	4.0538	4.0675	-3.8574	19.9697	-22.1477
Hefei	TGNP	8	110	16911718-19432690	11	35	2904929-3045301	12.1521	1.0236	0.5408	0.0054	27.1195	15.505	1.7554	8.6169	24.7525	-47.4202
Hefei	TGNP	10	135	20900293-21736815	11	35	2904929-3045301	10.9731	0.823	1.2394	-1.1961	29.1943	-4.5173	2.4425	-8.5359	25.6637	-22.3067
Hefei	TGNP	2	210	33084470-35118793	11	50	3801750-3857863	15.7939	0.9791	-1.7748	2.1173	-31.3866	34.5887	2.8041	37.3406	-32.9499	-6.0421
Hefei	TGNP	7	45	22056455-25682333	11	50	3801750-3857863	10.5022	0.7155	-0.0629	0.658	30.8301	-31.4536	-1.7708	-33.0093	28.8806	-0.8614
Hefei	TGNP	5	105	28672187-28948383	11	55	3857376-4326364	11.1162	0.7716	1.524	-1.1211	25.199	-21.3631	2.5934	-23.8926	24.0147	-2.1663
Hefei	TGNP	3	150	25003873-26451465	11	80	5889439-8248342	12.8884	1.2468	0.8299	-1.5192	24.9526	-20.9524	1.1485	-19.2135	28.2633	-3.7191
Hefei	TGNP	9	5	5700906-5905364	11	85	5889439-8248342	12.7825	1.2943	1.4773	-1.2305	23.9147	-21.1414	1.5694	-18.6422	28.5887	-3.6743
Hefei	TGNP	11	30	2536922-2739463	11	90	5889439-8248342	9.0261	0.7395	-1.4139	0.2057	-1.9324	25.1408	0.5227	22.927	-6.8479	-21.1663
Hefei	TGNP	5	40	4578959-4667853	12	5	2934769-3597468	8.1572	0.2122	-0.209	0.8131	-12.0784	-62.7136	3.2397	-65.5937	-13.4189	75.8681
Hefei	TGNP	11	55	3857376-4326364	12	5	2934769-3597468	8.8276	0.3362	0.0338	0.9406	-36.4866	41.8698	2.2825	42.0524	-34.5143	-4.2811
Hefei	TGNP	1	45	9386202-20156094	12	65	15262097-19414736	8.0725	0.8608	-0.157	-0.6404	25.8806	9.5311	-0.34	5.1417	25.9318	-35.0444
Hefei	TGNP	6	25	5393252-5583890	12	65	15262097-19414736	7.1604	0.5074	-0.9912	0.4495	-6.0932	26.9906	-1.041	25.3295	-7.6238	-19.1826
Hefei	TGNP	3	120	14165596-15621437	12	70	15262097-19414736	10.1472	0.7551	-0.6369	0.234	28.2491	21.7595	0.8411	22.3406	28.4915	-46.9562
Hefei	TGNP	4	115	14453617-18984448	12	70	15262097-19414736	6.5435	0.848	1.8672	-0.7821	23.4026	3.0412	-0.0854	-3.4828	20.5211	-22.074
Hefei	TGNP	9	10	5700906-5905364	12	70	15262097-19414736	7.3328	0.7256	-0.8874	0.1914	28.1245	21.2569	0.6761	21.171	29.0341	-46.0436
Hefei	TGNP	10	135	20900293-21736815	12	70	15262097-19414736	7.125	0.6997	1.006	-0.355	25.6938	1.662	0.5668	-2.9197	24.017	-24.6947
Hefei	TGNP	12	65	15262097-19414736	12	70	15262097-19414736	9.2092	0.8986	-13.1794	14.6373	-29.4697	-5.9142	-12.4497	7.2242	-35.8801	23.8523
Hefei	TGNP	2	210	33084470-35118793	12	95	24070744-25506810	13.3564	0.9251	-3.1137	3.3429	-30.5027	36.548	3.6435	39.4697	-30.9449	-6.7681
Hefei	TGNP	7	45	22056455-25682333	12	95	24070744-25506810	5.6221	0.5841	0.5156	0.0415	27.7538	-28.7197	-0.1748	-30.1362	27.8957	1.1991
Hefei	TGNP	8	190	24639010-25273628	12	110	27007607-27254871	9.3777	0.6742	-1.8684	2.3577	-30.2453	34.763	1.9365	34.3008	-30.7457	-4.2964
Hefei	SF	1	30	8979005-9323331	1	50	9386202-20156094	73.8162	1.5301	0.0199	-0.3596	-18.2031	-15.8909	-0.7343	5.438	-15.7229	46.8545
Hefei	SF	2	130	21457944-21738288	2	135	21457944-21738288	48.3176	0.6981	0.286	-0.3325	1.7978	-13.2994	-0.2539	16.0613	-1.7289	12.2299
Hefei	SF	1	125	30214447-32272354	2	155	21949904-22074671	52.3137	0.8175	0.4342	0.7951	1.6691	-13.6058	-1.0019	-14.2778	-1.2524	14.0895
Hefei	SF	2	250	35705713-35885672	3	50	7895120-8201999	45.3523	0.6912	-0.2802	-0.0548	-14.6573	-0.1585	0.6123	0.9637	-15.3951	15.0063
Hefei	SF	1	165	30214447-32272354	3	180	26738579-27956438	59.1511	0.7461	-0.0843	-0.3458	-0.0756	-15.3567	-0.024	-15.3834	1.614	19.9183
Hefei	SF	3	150	25003873-26451465	3	190	26738579-27956438	103.808	5.2245	0.1063	-0.1938	-1.2013	-18.529	-0.7312	19.1466	-0.0008	-15.7352
Hefei	SF	2	160	21949904-22074671	4	20	2255933-4644996	54.384	0.6845	0.7386	-0.2025	3.9482	-15.3623	-0.0769	-18.2214	6.1924	12.4772
Hefei	SF	3	185	26738579-27956438	4	20	2255933-4644996	57.5886	0.7184	-0.0824	-0.0302	-1.1334	-16.9926	-0.451	-15.4722	2.7765	21.4881
Hefei	SF	1	165	30214447-32272354	4	35	4772247-5112821	61.5068	0.6986	-0.2743	0.1329	-1.7772	-16.264	-0.4565	-14.8686	0.0642	21.7981
Hefei	SF	4	110	14453617-18984448	4	120	14453617-18984448	57.8135	1.0139	0.3167	-0.4424	1.6935	-8.2248	-0.6505	18.3981	-1.5797	5.3126
Hefei	SF	2	235	35705713-35885672	5	75	21529083-27286581	47.4438	0.6686	0.2592	-0.038	-0.7818	-16.7339	-0.3082	-16.0196	0.6605	20.726
Hefei	SF	5	65	21529083-27286581	5	75	21529083-27286581	62.3079	0.8488	-0.5479	0.5097	0.5868	-25.9717	-0.5085	6.045	0.2289	26.6553
Hefei	SF	1	135	30214447-32272354	5	105	28672187-28948383	57.8962	1.0017	-0.1994	-1.0889	-2.7995	-16.2769	0.3254	-12.0134	3.0713	24.3633
Hefei	SF	4	70	14453617-18984448	5	105	28672187-28948383	63.3853	0.8967	0.1243	-0.3796	-1.2381	-15.7821	-0.5443	-13.2995	0.8648	23.1722
Hefei	SF	3	190	26738579-27956438	5	110	28672187-28948383	53.5754	0.782	0.0869	-0.4448	-0.806	-15.8742	-0.0507	-14.8172	1.845	21.5255
Hefei	SF	5	70	21529083-27286581	6	45	6537868-7593322	50.1804	0.8261	-0.9384	-0.0827	-17.4306	-2.6961	0.4769	3.6181	-13.935	23.8247
Hefei	SF	6	60	6537868-7593322	6	65	6537868-7593322	65.5627	1.0916	0.1618	-1.0648	-8.8566	-6.1739	-0.462	25.5868	8.6884	14.3679
Hefei	SF	1	120	30214447-32272354	6	140	17617486-18068240	57.7788	0.8886	-0.3093	-0.9087	-1.5212	-18.3015	0.5265	-11.5603	2.3789	22.7999
Hefei	SF	3	195	26738579-27956438	6	140	17617486-18068240	57.675	0.769	-0.08	-0.4226	-0.9646	-17.9432	-0.0523	-14.3336	1.3368	22.8667
Hefei	SF	4	65	14453617-18984448	6	140	17617486-18068240	58.4519	0.8041	-0.0024	-0.3529	-1.1558	-16.4602	0.0531	-13.4331	0.6326	21.2475
Hefei	SF	2	235	35705713-35885672	6	255	29184407-29703207	51.134	0.6252	0.2386	0.5184	-15.1942	-16.4771	-0.0892	-17.3755	-14.0734	33.3296
Hefei	SF	3	185	26738579-27956438	7	60	26527934-28330230	50.5439	0.6796	0.0338	-0.474	-1.0301	-15.2096	-0.4448	-13.909	1.8318	19.3013
Hefei	SF	7	45	22056455-25682333	7	60	26527934-28330230	53.2358	0.8199	0.0362	-0.4689	-14.643	-7.1183	0.1474	7.6258	-16.4004	23.0247
Hefei	SF	2	250	35705713-35885672	7	65	26527934-28330230	46.8293	0.6701	0.0466	-0.3321	-17.6789	-0.686	-0.2023	-0.2596	-14.9417	21.2969
Hefei	SF	4	65	14453617-18984448	7	65	26527934-28330230	61.8533	0.8028	0.168	-0.4723	-1.013	-15.7694	-0.4884	-13.9656	0.8617	19.828
Hefei	SF	5	75	21529083-27286581	7	65	26527934-28330230	50.3435	0.7136	-0.088	-0.3031	-17.3321	-1.5364	-0.4722	1.3518	-14.3644	22.0462
Hefei	SF	6	140	17617486-18068240	7	65	26527934-28330230	51.8557	0.7892	-0.3327	-0.6969	-19.3621	-2.0306	0.3708	1.1061	-13.0544	24.5447
Hefei	SF	1	55	9386202-20156094	7	70	26527934-28330230	59.7344	0.9371	-0.1893	-0.5159	-9.4656	-19.2297	-0.5303	-14.9621	-5.5202	34.4449
Hefei	SF	2	75	8389827-10011169	8	45	8390973-16240262	50.3909	0.6743	0.4965	0.2965	-15.6913	-18.1932	-0.1941	-17.8489	-14.5133	35.1398
Hefei	SF	7	70	26527934-28330230	8	50	8390973-16240262	48.6599	0.6906	-0.424	0.4147	0.3373	-16.0863	-0.2363	-15.1488	1.962	17.8047
Hefei	SF	3	180	26738579-27956438	8	55	8390973-16240262	55.2341	0.7149	-0.1438	0.5854	-15.5749	0.207	-0.1907	1.0366	-16.3791	18.8446
Hefei	SF	6	140	17617486-18068240	8	55	8390973-16240262	59.6274	0.854	-0.6326	0.0169	-20.1969	-2.2516	-0.7665	1.8462	-12.7112	25.3677
Hefei	SF	8	75	16911718-19432690	8	85	16911718-19432690	61.6455	1.1339	-9.8423	10.2988	4.6352	9.0269	7.2209	8.1315	7.208	-5.446
Hefei	SF	1	55	9386202-20156094	8	90	16911718-19432690	60.5479	0.97	-0.4368	-0.0078	-17.0918	-2.3293	-0.4637	2.3131	-12.6597	26.0277
Hefei	SF	4	65	14453617-18984448	8	90	16911718-19432690	57.0662	0.9037	-0.1923	0.1053	-1.4028	-16.9421	-0.3964	-12.3616	1.8291	22.6389
Hefei	SF	5	110	28672187-28948383	8	95	16911718-19432690	58.0017	0.9396	-0.9787	0.4743	-16.3038	-2.3823	-0.4589	2.8365	-13.5328	23.9419
Hefei	SF	6	255	29184407-29703207	9	10	5700906-5905364	43.2791	0.553	0.4727	0.1381	-18.3747	-16.9971	-0.4642	-16.3461	-18.9163	36.9069
Hefei	SF	1	170	30214447-32272354	9	55	9634476-10204857	48.7539	0.6772	-0.1413	1.591	-15.8875	-17.5059	-0.5472	-17.0048	-15.1126	35.8127
Hefei	SF	7	70	26527934-28330230	9	75	14046728-14619069	47.4661	0.6847	-0.2411	0.8687	-15.341	-14.6189	-0.6966	-14.262	-18.3549	31.2329
Hefei	SF	2	155	21949904-22074671	9	80	14046728-14619069	47.3547	0.6206	0.2783	0.2267	-16.249	-17.0309	-0.3704	-16.5073	-15.6868	34.0712
Hefei	SF	8	50	8390973-16240262	9	115	20236499-20790463	47.0767	0.6062	0.5023	-0.4021	1.3506	-16.7981	-0.2584	-16.9489	3.7986	17.2464
Hefei	SF	3	180	26738579-27956438	9	150	21347264-22084928	47.5452	0.6767	-0.2352	0.6556	-14.9294	-0.8805	-0.4033	0.1273	-17.6686	17.3978
Hefei	SF	4	20	2255933-4644996	9	150	21347264-22084928	50.6597	0.644	0.1389	0.3943	-15.6858	-1.0753	-0.057	0.8613	-16.9317	18.3473
Hefei	SF	5	65	21529083-27286581	9	150	21347264-22084928	46.0173	0.6914	-0.4587	0.5358	-16.0078	-0.8262	-0.659	1.2803	-15.8486	18.984
Hefei	SF	9	160	21347264-22084928	9	165	21347264-22084928	51.8828	0.8376	0.2297	-0.5557	-0.7447	-6.1142	-0.4472	22.8605	0.7754	6.6577
Hefei	SF	4	65	14453617-18984448	10	135	20900293-21736815	53.1682	1.01	0.2605	0.2309	2.0991	-14.2059	-0.877	-14.4382	-2.9753	21.2707
Hefei	SF	8	50	8390973-16240262	10	135	20900293-21736815	45.6433	0.8766	0.6611	-0.0186	1.5613	-14.1873	-0.3091	-16.1256	-2.2316	21.0275
Hefei	SF	9	115	20236499-20790463	10	135	20900293-21736815	44.7244	0.7015	-0.7114	-0.0643	-16.5025	4.6411	-0.0668	4.9957	-17.6024	20.1122
Hefei	SF	10	135	20900293-21736815	10	140	20900293-21736815	51.7065	1.0856	-0.1322	-0.0679	-12.6038	5.5548	0.1457	-5.5478	12.0228	13.0768
Hefei	SF	3	180	26738579-27956438	10	145	20900293-21736815	49.2039	0.9096	0.1276	0.5646	-14.0876	4.419	-0.6019	-1.5838	-16.9298	18.8723
Hefei	SF	5	75	21529083-27286581	10	145	20900293-21736815	52.3992	0.998	0.0664	0.0438	-17.3005	2.9033	-0.7854	-2.8903	-13.6335	23.8201
Hefei	SF	2	250	35705713-35885672	10	150	20900293-21736815	46.3682	0.904	0.0925	0.1994	-16.8194	3.7947	-0.4701	-2.846	-14.4355	21.2073
Hefei	SF	6	130	17617486-18068240	10	150	20900293-21736815	49.4653	0.8996	0.1069	0.155	-17.0271	3.4565	0.1271	-2.5342	-14.8872	21.8699
Hefei	SF	7	65	26527934-28330230	10	150	20900293-21736815	47.5901	0.9527	-0.4038	0.1015	-17.4033	3.4244	0.4302	-1.7469	-13.8334	22.4083
Hefei	SF	1	55	9386202-20156094	10	155	20900293-21736815	49.9519	1.0983	-0.0314	-0.6926	-7.5688	-15.9835	-0.0456	-18.3354	7.6423	32.9692
Hefei	SF	5	75	21529083-27286581	11	80	5889439-8248342	51.0232	1.1766	0.3054	0.241	-17.0499	3.8581	-0.7902	-3.2145	-14.4167	26.8754
Hefei	SF	9	75	14046728-14619069	11	80	5889439-8248342	44.2795	1.1616	1.0084	0.1859	-15.5918	-9.892	-0.4405	-21.4666	-14.0061	35.4794
Hefei	SF	7	35	18479190-21073720	11	85	5889439-8248342	48.082	1.1347	0.9753	0.1745	-20.0395	4.0524	-0.3642	-4.8702	-13.2504	24.3116
Hefei	SF	11	85	5889439-8248342	11	90	5889439-8248342	69.0557	1.4477	-0.2465	-0.3632	-12.0816	-0.9539	0.2701	1.728	12.337	26.248
Hefei	SF	1	55	9386202-20156094	11	100	5889439-8248342	50.8723	1.1629	0.6976	0.0433	0.2592	-13.2006	-1.0458	-18.0031	0.7436	28.1992
Hefei	SF	3	190	26738579-27956438	11	100	5889439-8248342	49.9001	1.2243	0.6649	0.2171	0.3173	-12.4859	-1.0509	-17.3025	-0.4372	26.8576
Hefei	SF	4	70	14453617-18984448	11	100	5889439-8248342	59.605	1.3718	0.4931	-0.0562	-0.9775	-12.5287	-1.0439	-14.9526	0.6353	27.9137
Hefei	SF	6	5	2018053-2762127	11	100	5889439-8248342	52.4421	1.0895	0.4995	0.1645	-14.3256	-14.7761	-0.9898	-17.0317	-13.3009	41.4865
Hefei	SF	8	50	8390973-16240262	11	100	5889439-8248342	46.8889	1.133	0.9161	0.1052	-1.2531	-12.1525	-0.5651	-18.3795	0.0607	26.2198
Hefei	SF	10	150	20900293-21736815	11	100	5889439-8248342	46.6465	1.6028	0.7335	0.2467	3.1025	-12.2695	-0.9754	-17.0711	-3.4887	27.4053
Hefei	SF	2	75	8389827-10011169	11	130	19709715-20654076	45.4277	0.6614	0.397	-0.0696	-16.4608	-15.1481	-0.9285	-20.3713	-15.4177	32.9203
Hefei	SF	12	45	14438167-15262959	12	50	14438167-15262959	41.9021	0.574	0.0892	-0.5953	-15.5442	-1.6265	-0.2914	-2.2402	17.461	17.3762
Hefei	SF	1	160	30214447-32272354	12	65	15262097-19414736	48.0667	0.8633	-0.9311	-1.0564	-3.0132	-16.9685	0.4197	-12.6769	2.315	24.1102
Hefei	SF	3	230	32017648-32515995	12	65	15262097-19414736	44.4365	0.551	-0.3858	-0.3121	-17.4445	-1.6035	-0.9925	3.2991	-16.9214	20.732
Hefei	SF	4	60	14453617-18984448	12	65	15262097-19414736	46.1221	0.7182	0.1685	-0.2222	-12.984	-17.4564	-0.0086	-15.5519	-13.511	31.9908
Hefei	SF	5	75	21529083-27286581	12	65	15262097-19414736	43.1089	0.6724	-0.4443	-0.5238	-17.135	-1.2161	-0.1745	2.3467	-15.2497	22.3433
Hefei	SF	6	130	17617486-18068240	12	65	15262097-19414736	44.5708	0.651	-0.346	-0.4685	-17.7094	-1.4098	-0.1817	2.3463	-15.4147	21.8165
Hefei	SF	7	75	26527934-28330230	12	65	15262097-19414736	45.4258	0.6395	-0.4697	-0.1844	-17.0796	-0.893	-0.8	2.4525	-15.9483	19.4881
Hefei	SF	8	95	16911718-19432690	12	65	15262097-19414736	43.8245	0.8037	0.1678	-1.1094	-2.1409	-16.2068	0.3594	-13.8863	2.8793	21.7997
Hefei	SF	2	120	21457944-21738288	12	110	27007607-27254871	37.5571	0.5973	0.2195	0.479	-17.4663	-15.5163	-0.5006	-15.4545	-17.1019	33.7849
Hefei	SF	9	115	20236499-20790463	12	110	27007607-27254871	31.1858	0.5375	-0.1948	0.4768	-18.4229	-16.9582	-0.4705	-15.4879	-18.0973	36.4977
Hefei	SF	10	150	20900293-21736815	12	115	27254623-27307145	34.5117	0.868	0.2329	0.7432	-12.9175	-12.1873	-0.1908	-12.4075	-20.0679	32.483
Hefei	SF	11	80	5889439-8248342	12	115	27254623-27307145	34.4429	1.1267	0.2778	0.9797	-10.4308	-13.4261	-0.516	-12.7727	-22.1291	33.8213
Hefei	TGW	1	170	30214447-32272354	1	175	32270047-35074488	26.8202	1.3457	-0.6939	0.7689	1.8333	0.943	0.9705	0.5735	-2.6088	-1.8736
Hefei	TGW	1	170	30214447-32272354	2	210	33084470-35118793	24.7815	1.1602	0.0696	0.0167	1.7078	-2.2501	-0.0559	-2.5139	1.6059	0.5086
Hefei	TGW	2	205	33084470-35118793	2	210	33084470-35118793	25.197	1.1016	-0.1692	0.0725	-0.1096	-0.1235	-0.1509	3.7564	-0.0577	0.1599
Hefei	TGW	1	170	30214447-32272354	3	95	11699307-12138706	26.4976	1.0336	0.096	0.0434	1.6126	-2.2569	0.0767	-2.5074	1.5233	0.6245
Hefei	TGW	2	210	33084470-35118793	3	165	25003873-26451465	27.4884	1.3007	-0.164	0.0778	-1.9427	1.5145	0.1105	1.7651	-2.0865	0.6375
Hefei	TGW	3	200	26738579-27956438	3	210	28151940-28185952	31.6675	1.5596	0.5526	-0.6949	-0.432	-2.8481	-0.6925	-3.0289	3.5338	2.7475
Hefei	TGW	2	125	21457944-21738288	4	25	2255933-4644996	22.8462	1.1355	0.0356	-0.1232	1.5165	-2.048	0.1032	-2.284	1.6754	0.7137
Hefei	TGW	1	170	30214447-32272354	4	35	4772247-5112821	26.2018	1.1362	0.0945	0.0058	1.5775	-2.0334	0.0829	-2.3103	1.6405	0.5778
Hefei	TGW	3	180	26738579-27956438	4	35	4772247-5112821	24.788	1.2314	0.0468	-0.1133	1.471	-1.7858	0.064	-1.9673	1.7452	0.5893
Hefei	TGW	4	65	14453617-18984448	4	90	14453617-18984448	22.4072	1.8495	0.692	-0.618	-0.5317	-1.7515	-0.7205	-1.9719	0.6237	1.712
Hefei	TGW	2	220	35334956-35570398	5	75	21529083-27286581	16.9301	0.8624	-0.0603	0.0569	-2.4723	1.7032	-0.0034	1.597	-2.6893	0.7343
Hefei	TGW	4	40	4772247-5112821	5	85	27320573-28339606	20.2666	0.9703	-0.0676	0.0635	-2.308	1.6455	0.0514	1.6654	-2.5837	0.7569
Hefei	TGW	5	90	27320573-28339606	5	100	28672187-28948383	20.8618	0.8989	0.2261	-0.2456	2.0215	-2.3732	-0.0916	-2.5809	2.1935	0.352
Hefei	TGW	1	55	9386202-20156094	5	105	28672187-28948383	17.7314	1.2342	0.0151	-0.1236	1.4316	-1.8071	-0.0081	-1.9414	1.5557	0.4623
Hefei	TGW	3	155	25003873-26451465	5	105	28672187-28948383	25.1295	1.3649	-0.016	-0.1064	1.6926	-1.6086	-0.0388	-1.8521	1.6592	-0.2428
Hefei	TGW	3	155	25003873-26451465	6	55	6537868-7593322	32.9664	1.6331	0.0514	-0.1115	1.5623	-1.4907	-0.092	-1.7801	1.5344	-0.215
Hefei	TGW	4	35	4772247-5112821	6	145	17617486-18068240	25.0458	1.1922	-0.1023	0.0711	-1.8895	1.5905	-0.0143	1.768	-2.2247	0.4097
Hefei	TGW	2	205	33084470-35118793	6	190	24574396-25028105	28.5101	1.0095	-0.1206	0.0069	-2.2718	1.6198	-0.1054	1.7607	-2.3911	0.6725
Hefei	TGW	1	45	9386202-20156094	6	195	24574396-25028105	24.7882	1.1887	-0.0057	0.0112	-1.758	1.7137	0.0725	1.6406	-1.9947	0.0932
Hefei	TGW	5	105	28672187-28948383	6	195	24574396-25028105	26.6637	1.2353	-0.0716	0.0212	-1.7092	1.8336	-0.0817	1.7005	-1.9876	-0.2615
Hefei	TGW	6	60	6537868-7593322	6	195	24574396-25028105	30.2272	1.2676	-0.0701	-0.0074	-1.7797	1.6601	-0.0096	1.6465	-1.9265	0.0636
Hefei	TGW	1	170	30214447-32272354	7	10	1640079-3674413	23.5763	1.0333	0.1153	-0.1256	1.6837	-2.1457	0.0064	-2.4615	1.7889	0.4789
Hefei	TGW	7	50	25680593-26047500	7	55	26527934-28330230	21.6073	0.9822	1.0022	-1.055	-0.7262	1.932	0.8094	-2.4666	-0.7768	-0.2625
Hefei	TGW	4	35	4772247-5112821	7	60	26527934-28330230	24.1129	1.1734	-0.045	-0.0638	-1.7969	1.7709	-0.0279	1.7052	-1.9663	0.1868
Hefei	TGW	6	190	24574396-25028105	7	60	26527934-28330230	24.8147	1.153	0.0471	-0.16	1.5607	-1.8855	-0.0318	-2.0053	1.8842	0.3186
Hefei	TGW	2	220	35334956-35570398	7	75	26527934-28330230	23.3638	0.9426	-0.0676	-0.0465	-2.2537	1.7117	-0.0064	1.6639	-2.3724	0.5592
Hefei	TGW	3	95	11699307-12138706	7	75	26527934-28330230	31.6744	0.9794	-0.0248	-0.0205	-2.147	1.7591	-0.0595	1.5435	-2.4693	0.366
Hefei	TGW	5	10	411095-920499	7	75	26527934-28330230	13.3124	0.4733	-0.0266	-0.0712	-2.2632	0.0384	-0.101	-0.0037	-2.3308	2.1969
Hefei	TGW	3	185	26738579-27956438	8	50	8390973-16240262	26.3805	1.6009	0.0324	-0.2177	1.2897	-1.6705	-0.0348	-1.7534	1.7944	0.5269
Hefei	TGW	2	210	33084470-35118793	8	105	16911718-19432690	20.2277	1.3395	-0.131	-0.0717	-1.5006	1.5249	-0.0265	1.5332	-1.6971	0.121
Hefei	TGW	4	25	2255933-4644996	8	110	16911718-19432690	18.3672	1.2267	-0.0884	-0.0169	-1.6543	1.5694	0.0764	1.6268	-1.9998	0.2322
Hefei	TGW	8	110	16911718-19432690	8	115	16911718-19432690	30.4729	1.4545	-0.1808	0.003	1.6458	-1.6342	-0.0567	1.8341	1.544	0.0048
Hefei	TGW	1	170	30214447-32272354	8	170	23670942-24256532	20.662	1.73	0.0791	-0.1115	1.7363	-2.8004	0.068	-1.9489	1.7074	0.1302
Hefei	TGW	6	195	24574396-25028105	8	170	23670942-24256532	27.0773	1.6025	-0.0288	-0.064	1.732	-2.6693	-0.06	-1.856	1.6139	-0.0088
Hefei	TGW	7	75	26527934-28330230	8	170	23670942-24256532	19.0947	1.5468	-0.0353	-0.0256	1.7939	-2.577	-0.0654	-1.8484	1.5485	-0.2309
Hefei	TGW	5	95	27320573-28339606	8	210	26406032-27401077	15.3101	0.6723	-0.0293	0.0341	-2.1198	1.9725	-0.0059	1.8514	-2.3304	0.1405
Hefei	TGW	2	220	35334956-35570398	9	5	5700906-5905364	20.9188	0.8137	-0.1531	0.1022	-2.4706	1.602	-0.0834	1.8559	-2.628	0.8446
Hefei	TGW	4	40	4772247-5112821	9	10	5700906-5905364	18.2216	0.9154	-0.1036	0.0699	-2.361	1.4898	0.0705	1.8747	-2.5175	1.0167
Hefei	TGW	5	90	27320573-28339606	9	10	5700906-5905364	19.1689	0.7859	-0.0168	0.0565	-2.2162	1.9413	0.0108	1.9778	-2.3678	0.1407
Hefei	TGW	1	170	30214447-32272354	9	55	9634476-10204857	24.6326	1.079	0.0718	0.0255	1.6294	-2.1671	0.0968	-2.339	1.6187	0.5559
Hefei	TGW	3	150	25003873-26451465	9	55	9634476-10204857	26.2135	1.0795	-0.0172	-0.0519	1.6753	-2.0217	0.0068	-2.2485	1.671	0.3978
Hefei	TGW	6	190	24574396-25028105	9	55	9634476-10204857	29.5803	1.039	-0.0008	-0.0627	1.6959	-2.2122	0.0657	-2.3089	1.7922	0.6376
Hefei	TGW	7	70	26527934-28330230	9	55	9634476-10204857	27.3062	1.1469	-0.0916	-0.0595	1.6103	-2.0232	-0.0746	-2.1049	1.595	0.4636
Hefei	TGW	8	45	8390973-16240262	9	60	9634476-10204857	18.9456	0.7948	-0.0586	-0.0583	1.7646	-2.5872	-0.046	-2.5143	1.7165	0.9496
Hefei	TGW	9	10	5700906-5905364	9	60	9634476-10204857	23.5248	0.7257	0.0725	-0.0536	2.0638	-2.4089	0.1489	-2.7606	1.961	0.3898
Hefei	TGW	3	150	25003873-26451465	10	65	14739603-14877074	25.5195	1.0358	0.0319	-0.1176	1.6735	-2.1675	-0.0682	-2.4104	1.7847	0.5043
Hefei	TGW	7	70	26527934-28330230	10	65	14739603-14877074	23.8101	1.0349	-0.0533	-0.0718	1.6753	-2.0849	0.0017	-2.217	1.6728	0.4894
Hefei	TGW	9	10	5700906-5905364	10	65	14739603-14877074	19.9536	0.8146	0.0728	-0.1175	1.8087	-2.4298	-0.0521	-2.5736	2.0849	0.6296
Hefei	TGW	1	185	36287282-41366543	10	70	14739603-14877074	21.2025	0.7089	0.0205	-0.0292	1.9401	-2.7398	-0.0382	-2.9489	1.766	0.8355
Hefei	TGW	10	65	14739603-14877074	10	70	14739603-14877074	19.7032	0.6129	0.1414	-0.1661	1.9263	-2.8035	-0.0097	-3.0937	1.8311	0.9226
Hefei	TGW	6	190	24574396-25028105	10	85	17584547-17689465	28.277	0.9927	0.0299	-0.0836	1.8592	-1.9302	-0.0489	-2.2107	1.8636	0.0969
Hefei	TGW	2	210	33084470-35118793	10	95	17857988-18304745	20.7563	0.6334	0.0221	-0.0147	2.0011	-2.2722	-0.0888	-2.5439	1.9064	0.3349
Hefei	TGW	5	30	1910293-3122906	10	95	17857988-18304745	15.905	0.5436	0.0113	-0.0158	2.0106	-2.4042	-0.0496	-2.5259	2.0597	0.5249
Hefei	TGW	8	170	23670942-24256532	10	95	17857988-18304745	19.5768	1.1025	0.0489	-0.0567	1.4772	-2.4877	-0.0664	-2.7369	2.611	0.1287
Hefei	TGW	4	35	4772247-5112821	10	135	20900293-21736815	20.9624	1.0873	-0.0729	0.0774	-2.1298	1.552	0.1666	1.5623	-2.3457	0.8241
Hefei	TGW	5	90	27320573-28339606	11	30	2536922-2739463	17.2635	0.6917	0.0282	-0.0251	1.7974	-2.5092	0.0451	-2.7064	1.6793	0.7022
Hefei	TGW	1	170	30214447-32272354	11	50	3801750-3857863	19.7924	0.9862	0.0656	0.0256	1.6788	-2.3459	0.0733	-2.5504	1.6868	0.7252
Hefei	TGW	7	70	26527934-28330230	11	80	5889439-8248342	24.1564	1.3562	-0.0122	-0.0989	1.4708	-1.6188	-0.0243	-1.8037	1.6223	0.2544
Hefei	TGW	8	210	26406032-27401077	11	80	5889439-8248342	18.1571	1.1432	0.0625	-0.0872	1.5096	-1.8029	0.0412	-2.0705	1.6742	0.375
Hefei	TGW	4	35	4772247-5112821	11	85	5889439-8248342	23.0551	1.3238	-0.0958	0.0484	-1.7087	1.6065	0.1911	1.603	-1.9748	0.4277
Hefei	TGW	11	80	5889439-8248342	11	85	5889439-8248342	22.6461	1.4867	-0.8049	0.7611	2.4212	0.676	0.8259	0.503	0.6003	-2.2242
Hefei	TGW	2	205	33084470-35118793	11	100	5889439-8248342	21.8911	1.1419	-0.1012	0.0699	-2.1843	1.6944	0.0792	1.6375	-2.4064	0.5992
Hefei	TGW	9	95	17903734-18245317	11	130	19709715-20654076	20.7462	1.0338	-0.0651	-0.4489	-2.4811	2.1943	-0.0095	2.1587	-2.6348	0.2876
Hefei	TGW	3	95	11699307-12138706	11	155	23128535-25293951	30.6649	0.8884	-0.0568	-0.0082	-2.4751	1.7633	-0.0064	2.0357	-2.5983	0.7571
Hefei	TGW	6	35	6537868-7593322	11	155	23128535-25293951	26.9205	1.0441	-0.0344	-0.0052	-2.2277	1.7797	0.0554	1.6678	-2.4231	0.2807
Hefei	TGW	10	80	17584547-17689465	11	160	23128535-25293951	21.6995	1.0255	-0.0981	0.0172	-2.0533	1.6583	0.0465	1.7732	-2.3122	0.4455
Hefei	TGW	5	10	411095-920499	12	10	3853810-3994495	15.2611	0.4202	-0.0266	0.0178	1.6202	-2.6069	0.0091	-2.5517	1.7512	1.131
Hefei	TGW	6	190	24574396-25028105	12	10	3853810-3994495	19.5437	0.5759	-0.0363	0.0268	1.6832	-2.1632	0.0377	-2.3547	1.4829	0.5605
Hefei	TGW	8	210	26406032-27401077	12	20	6760060-7117102	17.9836	0.6506	0.0194	-0.0226	1.8033	-2.4892	-0.096	-2.7454	1.6833	0.7257
Hefei	TGW	2	65	8135122-8390147	12	30	7630598-7710951	18.2887	0.6483	0.0169	-0.006	2.1863	-2.4539	-0.0301	-2.6095	2.2272	0.3326
Hefei	TGW	3	150	25003873-26451465	12	30	7630598-7710951	24.4142	0.8841	-0.0149	-0.0641	1.5868	-2.3898	0.0069	-2.5625	1.7005	0.937
Hefei	TGW	9	5	5700906-5905364	12	30	7630598-7710951	19.4661	0.6992	0.035	-0.0332	1.7921	-2.5284	-0.0147	-2.686	1.8892	0.841
Hefei	TGW	1	170	30214447-32272354	12	35	7921635-8689117	19.6104	0.8937	0.0882	-0.0727	1.5538	-2.1898	0.0144	-2.5105	1.6222	0.6837
Hefei	TGW	4	65	14453617-18984448	12	45	14438167-15262959	14.6411	1.1791	0.0104	-0.1222	1.4543	-1.5899	0.0372	-1.6887	1.5433	0.367
Hefei	TGW	7	75	26527934-28330230	12	70	15262097-19414736	21.5071	0.9506	-0.0607	-0.0231	1.5827	-2.1533	0.0889	-2.313	1.4723	0.6215
Hefei	TGW	10	65	14739603-14877074	12	70	15262097-19414736	19.8036	0.7829	-0.0895	0.0595	-2.2463	2.0171	0.0587	2.1692	-2.4099	0.302
Hefei	TGW	12	25	6760060-7117102	12	70	15262097-19414736	17.2197	0.5978	-0.0025	0.0242	-2.4876	2.0528	0.0015	2.0064	-2.7664	0.4744
Hefei	TGW	11	155	23128535-25293951	12	80	21780275-22169820	18.8807	0.7328	0.008	-0.0885	1.701	-2.5604	0.0316	-2.6887	1.8898	0.9015
Hefei	GYP	1	30	8979005-9323331	1	35	8979005-9323331	21.0471	0.8778	0.1486	0.013	-5.1124	-11.2722	0.4056	0.262	-5.5294	17.121
Hefei	GYP	1	30	8979005-9323331	2	120	21457944-21738288	14.1982	0.6223	0.1882	0.2577	-5.8455	-0.5198	-0.2909	-0.7677	-6.3706	6.8924
Hefei	GYP	2	80	8389827-10011169	2	160	21949904-22074671	15.812	0.6864	0.0879	0.0616	-6.8218	-5.1137	-0.2127	-3.9905	-5.7145	12.4752
Hefei	GYP	1	165	30214447-32272354	3	165	25003873-26451465	25.614	1.5605	0.0667	-0.4312	2.9473	-5.0787	-0.0735	-5.6875	4.0651	3.0163
Hefei	GYP	2	120	21457944-21738288	3	170	25003873-26451465	17.2258	1.1181	0.2015	-0.1173	4.0161	-6.3449	0.049	-6.2431	4.2338	2.8851
Hefei	GYP	3	160	25003873-26451465	3	175	26738579-27956438	21.2571	1.0035	-0.1829	0.1263	-0.3299	-8.3364	-0.2803	-3.9695	0.6914	9.6691
Hefei	GYP	1	165	30214447-32272354	4	20	2255933-4644996	26.1633	1.1497	0.2053	-0.0002	1.077	-4.7334	-0.2816	-5.8665	1.4607	4.8128
Hefei	GYP	2	235	35705713-35885672	4	40	4772247-5112821	19.5928	0.9546	0.1251	0.1232	-1.2661	-5.601	0.1272	-5.8669	0.339	7.6965
Hefei	GYP	3	170	25003873-26451465	4	65	14453617-18984448	25.1182	1.1073	0.0623	0.2551	-6.0121	-1.1249	0.1083	-0.7654	-5.291	8.6356
Hefei	GYP	4	20	2255933-4644996	4	65	14453617-18984448	28.0581	1.1472	-0.0352	0.3195	-5.6061	-1.6375	-0.0998	-0.1796	-5.0847	8.4065
Hefei	GYP	2	120	21457944-21738288	5	20	1547307-1901173	10.2542	0.4652	0.1436	0.021	-0.19	-6.7875	0.1692	-6.0667	-0.0539	7.7411
Hefei	GYP	3	195	26738579-27956438	5	20	1547307-1901173	12.804	0.5756	0.098	0.1694	0.0804	-6.0633	-0.1408	-5.9478	-0.8261	6.8892
Hefei	GYP	1	30	8979005-9323331	5	30	1910293-3122906	9.0513	0.4146	0.134	0.1145	-7.1514	-2.5091	-0.1754	-1.9477	-6.9436	10.3
Hefei	GYP	5	70	21529083-27286581	5	75	21529083-27286581	16.3408	0.9997	-0.3421	0.3602	0.3964	-5.8147	-0.473	5.1701	-1.0725	5.0103
Hefei	GYP	4	20	2255933-4644996	5	115	28672187-28948383	14.6714	0.8243	0.0437	0.3075	-5.9009	-0.3	0.0334	0.4712	-5.6894	7.5022
Hefei	GYP	3	155	25003873-26451465	6	5	2018053-2762127	18.7917	0.9076	0.0038	-0.1641	-2.3251	-5.9588	-0.2929	-5.53	1.6779	9.0702
Hefei	GYP	4	20	2255933-4644996	6	50	6537868-7593322	20.1638	1.0141	-0.0026	0.0857	-5.7654	0.5273	-0.1472	1.2078	-5.247	6.9592
Hefei	GYP	1	30	8979005-9323331	6	195	24574396-25028105	14.8269	0.6901	0.1184	-0.058	-6.2632	-2.8682	-0.3162	-1.3334	-6.0006	9.6569
Hefei	GYP	2	160	21949904-22074671	6	255	29184407-29703207	14.8684	0.6236	0.0281	0.124	-3.6633	-6.9688	-0.1567	-5.9028	-3.0362	11.35
Hefei	GYP	5	30	1910293-3122906	6	255	29184407-29703207	10.0977	0.3685	0.0439	0.0257	-2.0602	-8.385	0.0323	-7.6189	-1.5678	11.1219
Hefei	GYP	6	140	17617486-18068240	6	255	29184407-29703207	19.053	0.8368	-0.1478	0.1041	-4.2346	-6.4409	-0.139	-4.8983	-2.7682	11.6805
Hefei	GYP	6	130	17617486-18068240	7	20	3690095-6093428	12.0491	0.5983	-0.1944	0.3087	-5.4441	-6.574	-0.3986	-5.2491	-4.2711	12.1935
Hefei	GYP	3	170	25003873-26451465	7	60	26527934-28330230	16.9185	0.8477	-0.0126	-0.0462	-6.6175	-0.9715	-0.228	-0.1797	-5.7944	8.4043
Hefei	GYP	1	35	8979005-9323331	7	65	26527934-28330230	17.6851	0.9179	0.1959	-0.0488	-6.2142	-3.6338	-0.2479	-2.5735	-5.5055	10.9193
Hefei	GYP	4	40	4772247-5112821	7	65	26527934-28330230	21.5972	1.0414	0.3409	0.1039	-5.7861	-2.7311	-0.3646	-2.3172	-5.9936	9.4603
Hefei	GYP	2	165	21949904-22074671	7	70	26527934-28330230	14.377	0.7058	0.0544	0.0018	-6.0349	-1.8613	-0.4586	-0.5494	-5.6979	8.402
Hefei	GYP	5	55	19137251-21529742	7	75	26527934-28330230	7.4919	0.3728	-0.0315	0.035	-6.5417	-0.5939	-0.0744	-0.1661	-6.2634	7.277
Hefei	GYP	7	75	26527934-28330230	7	80	28324762-28558965	14.8386	1.1795	-0.1136	-0.0167	-5.6704	0.3359	0.3342	9.5509	2.2056	5.6204
Hefei	GYP	6	145	17617486-18068240	8	35	6161997-8120253	15.8491	0.8363	-0.0304	0.2022	-4.7192	-6.0716	-0.2474	-5.8766	-3.8942	11.6263
Hefei	GYP	2	115	21457944-21738288	8	45	8390973-16240262	16.5938	0.6652	0.0199	0.1727	-6.4217	0.2691	0.0873	1.4221	-6.5753	6.8381
Hefei	GYP	1	35	8979005-9323331	8	55	8390973-16240262	18.4062	0.8043	0.1584	0.1284	-5.7524	-0.6327	-0.0864	-0.2623	-5.5228	7.7023
Hefei	GYP	4	35	4772247-5112821	8	55	8390973-16240262	24.3042	1.0069	0.1965	0.0335	-6.1891	-0.8548	-0.1065	-0.1302	-5.4985	8.2425
Hefei	GYP	3	170	25003873-26451465	8	95	16911718-19432690	23.8689	1.137	-0.2738	0.027	-5.5564	0.2986	0.1269	1.5741	-5.1888	6.9534
Hefei	GYP	7	70	26527934-28330230	8	105	16911718-19432690	13.4414	1.04	-0.2123	0.1903	-4.9743	-0.4559	-0.0847	1.1764	-5.1835	6.1904
Hefei	GYP	8	110	16911718-19432690	8	115	16911718-19432690	16.9541	1.28	-0.0598	-0.0652	0.0222	-2.1774	-0.0618	8.6056	-0.0394	1.774
Hefei	GYP	5	20	1547307-1901173	8	210	26406032-27401077	10.0317	0.3985	0.0822	0.1302	-7.1817	-0.752	0.1337	-0.8085	-6.8769	8.3809
Hefei	GYP	2	120	21457944-21738288	9	5	5700906-5905364	16.9971	0.7363	-0.0014	0.2454	0.0159	-6.7885	-0.212	-5.4887	0.6093	7.4494
Hefei	GYP	5	30	1910293-3122906	9	5	5700906-5905364	12.5449	0.6733	0.0631	0.191	4.3012	-6.9565	-0.0114	-6.552	4.8192	2.8706
Hefei	GYP	6	140	17617486-18068240	9	5	5700906-5905364	15.2114	0.7184	0.0003	0.2549	-0.1964	-5.8995	-0.2591	-5.6524	0.162	7.0158
Hefei	GYP	1	165	30214447-32272354	9	10	5700906-5905364	20.1465	0.958	0.0013	0.0699	0.1528	-5.7946	-0.1302	-5.4035	0.927	7.4595
Hefei	GYP	3	195	26738579-27956438	9	10	5700906-5905364	20.208	0.9263	-0.0755	0.2701	0.2192	-6.7142	0.1229	-4.9538	0.6099	8.1442
Hefei	GYP	4	65	14453617-18984448	9	10	5700906-5905364	20.5896	0.9322	0.2235	0.1683	-0.6686	-5.5913	-0.0228	-5.0347	0.0816	7.5115
Hefei	GYP	7	65	26527934-28330230	9	10	5700906-5905364	16.9883	0.8115	-0.0711	0.1866	-1.2198	-6.5107	-0.2573	-5.607	-0.1481	8.8861
Hefei	GYP	8	55	8390973-16240262	9	10	5700906-5905364	19.5286	0.8579	0.0764	0.2843	-0.4732	-6.0461	-0.1965	-5.3083	-0.1823	7.9616
Hefei	GYP	9	5	5700906-5905364	9	10	5700906-5905364	15.3381	0.9075	0.2555	0.0132	-5.8701	-4.8847	0.3763	5.5505	-6.1616	11.3673
Hefei	GYP	2	115	21457944-21738288	10	55	13658883-14555547	15.825	0.5526	0.1136	-0.1824	-7.1693	-1.9666	-0.6132	-1.1092	-6.913	9.3769
Hefei	GYP	5	5	411095-920499	10	55	13658883-14555547	7.6016	0.4075	0.2534	-0.1499	-6.935	-2.8823	0.0867	-3.5632	-6.436	9.6319
Hefei	GYP	10	125	20271867-20435650	10	135	20900293-21736815	16.2917	1.3726	-0.7279	0.3375	1.2044	-4.9388	-0.5757	4.9984	4.7054	1.6255
Hefei	GYP	1	35	8979005-9323331	10	145	20900293-21736815	13.5884	0.7511	0.0225	-0.1024	-6.0837	0.7298	-0.0998	1.5796	-5.4634	6.4883
Hefei	GYP	4	40	4772247-5112821	10	145	20900293-21736815	19.3115	0.962	0.3421	-0.0889	-5.9558	-1.3258	-0.1938	-0.7759	-5.6212	8.3342
Hefei	GYP	9	65	11920888-12267430	10	145	20900293-21736815	13.9849	0.6435	-0.004	-0.0127	-5.4502	0.8974	-0.8115	0.2471	-6.3304	4.851
Hefei	GYP	3	170	25003873-26451465	10	150	20900293-21736815	19.3848	1.2246	-0.1897	-0.0624	-6.1737	3.6428	-0.2423	4.3212	-5.7318	3.3212
Hefei	GYP	6	5	2018053-2762127	10	150	20900293-21736815	11.7783	0.6658	-0.0019	0.0092	-5.7942	-1.268	-0.1468	0.2495	-5.4521	7.8568
Hefei	GYP	7	75	26527934-28330230	10	150	20900293-21736815	9.8687	0.8051	0.126	0.1242	-5.3725	0.0617	-0.2915	-0.45	-5.923	5.6051
Hefei	GYP	8	210	26406032-27401077	10	155	20900293-21736815	11.0088	0.5376	0.3128	-0.0602	-1.0019	-5.9602	-0.1294	-6.2658	-0.1311	7.4388
Hefei	GYP	1	170	30214447-32272354	11	25	1341914-1865302	16.6548	0.5948	0.0845	0.1677	1.1027	-5.5584	-0.3087	-6.4984	0.8173	4.7976
Hefei	GYP	2	160	21949904-22074671	11	25	1341914-1865302	17.4712	0.7494	0.0087	0.3825	-4.3006	-6.5249	-0.3286	-6.2875	-4.3806	11.1401
Hefei	GYP	4	60	14453617-18984448	11	25	1341914-1865302	19.3735	0.7946	0.0943	0.1775	-6.1916	-6.5971	-0.4581	-5.5439	-4.7615	13.1158
Hefei	GYP	5	75	21529083-27286581	11	25	1341914-1865302	11.8757	0.6633	0.0581	0.2409	-4.3051	-6.9583	-0.1947	-6.5486	-3.5888	11.9868
Hefei	GYP	6	90	12919155-13161417	11	25	1341914-1865302	15.3491	0.6411	-0.0091	0.3081	-5.343	-7.1613	-0.2743	-7.0952	-5.3798	12.7319
Hefei	GYP	8	50	8390973-16240262	11	25	1341914-1865302	14.8848	0.5577	0.0186	0.1956	0.0831	-5.6949	-0.1649	-6.0239	-0.0335	6.1944
Hefei	GYP	10	155	20900293-21736815	11	25	1341914-1865302	14.7751	0.7036	-0.3962	0.5165	-5.992	2.3934	-0.4522	7.4882	-4.9031	3.5802
Hefei	GYP	7	70	26527934-28330230	11	35	2904929-3045301	10.7034	1.2409	0.0049	0.3666	-4.418	-3.183	-0.3774	-6.0244	-4.1733	10.6954
Hefei	GYP	3	170	25003873-26451465	11	90	5889439-8248342	18.0474	0.9888	-0.1385	0.0521	-5.8545	1.7676	-0.0456	1.9354	-5.3531	5.4564
Hefei	GYP	9	5	5700906-5905364	11	130	19709715-20654076	15.3135	0.7467	0.2002	-0.0961	-6.8116	3.5712	-0.2738	4.0847	-6.2078	3.5842
Hefei	GYP	11	170	23128535-25293951	11	175	25289129-27797821	14.7329	1.1938	-3.5225	3.8411	0.929	2.8294	3.1144	10.7435	-2.9613	-0.5968
Hefei	GYP	10	155	20900293-21736815	12	30	7630598-7710951	8.8069	0.5697	0.0003	0.315	-4.3859	-6.4496	-0.0501	-6.565	-4.9814	11.043
Hefei	GYP	12	45	14438167-15262959	12	50	14438167-15262959	12.8875	0.8773	0.5909	-0.5656	-7.862	3.9765	-0.6229	2.4354	5.3372	3.2393
Hefei	GYP	3	220	30003190-30425386	12	65	15262097-19414736	14.292	0.6564	-0.227	0.2127	-6.0287	-0.2194	-0.4209	0.5664	-5.8171	6.9959
Hefei	GYP	4	40	4772247-5112821	12	65	15262097-19414736	17.7915	0.885	0.1371	0.1732	-5.9595	-0.7982	-0.2523	0.4984	-5.771	7.7367
Hefei	GYP	6	5	2018053-2762127	12	65	15262097-19414736	12.6497	0.632	-0.0279	0.2279	-5.873	-1.4974	-0.3644	-0.2736	-5.813	8.1008
Hefei	GYP	7	75	26527934-28330230	12	65	15262097-19414736	9.1165	0.7479	-0.0501	0.2069	-6.1598	0.0016	-0.2987	0.5544	-5.5139	6.7006
Hefei	GYP	8	100	16911718-19432690	12	65	15262097-19414736	13.5212	1.0107	0.2501	0.1937	-0.5485	-4.5115	0.0057	-5.571	-0.2771	5.8529
Hefei	GYP	9	10	5700906-5905364	12	65	15262097-19414736	14.6882	0.7236	0.2116	0.1394	-5.9431	0.565	-0.3196	0.6943	-5.8495	5.9899
Hefei	GYP	11	25	1341914-1865302	12	65	15262097-19414736	11.8809	0.4991	0.2003	-0.0139	-6.2392	-0.5752	-0.3757	-0.2764	-5.9671	7.2596
Hefei	GYP	1	165	30214447-32272354	12	80	21780275-22169820	14.6138	0.6963	0.0236	0.0211	0.3031	-4.7424	-0.3645	-4.9495	0.6143	5.6921
Hefei	GYP	2	155	21949904-22074671	12	80	21780275-22169820	16.0693	0.8351	0.0709	0.3133	-4.3944	-6.2699	-0.4224	-5.5741	-4.2563	11.4478
Hefei	GYP	5	85	27320573-28339606	12	115	27254623-27307145	12.0198	0.383	0.1626	0.1172	-5.5687	-0.7361	0.0419	-0.0197	-4.8719	6.6965
Nanning	HD	1	25	8331441-8763457	1	45	9386202-20156094	14.2476	0.5975	0.3721	-0.2199	-0.5871	-1.1646	0.5835	-1.5296	0.1888	1.3786
Nanning	HD	1	25	8331441-8763457	2	145	21949904-22074671	10.6583	0.5124	0.2201	0.1221	-0.2028	-2.3843	-0.4044	-2.9808	0.4719	2.2468
Nanning	HD	2	145	21949904-22074671	2	160	21949904-22074671	11.1581	0.4038	-0.164	0.0894	0.0352	1.0044	-0.5926	1.6265	-0.2496	-1.1523
Nanning	HD	3	40	7895120-8201999	3	160	25003873-26451465	16.142	1.1376	-0.1797	0.295	-2.6644	-0.5465	-0.1953	-0.465	-2.7838	3.1652
Nanning	HD	2	210	33084470-35118793	3	180	26738579-27956438	16.0146	1.2859	-0.1642	0.2295	-2.6668	2.1608	0.0956	2.1496	-3.0007	0.7772
Nanning	HD	1	185	36287282-41366543	3	230	32017648-32515995	17.4026	0.8956	0.056	0.6463	-2.8189	0.8558	0.1413	0.7446	-3.2802	1.6577
Nanning	HD	2	150	21949904-22074671	4	25	2255933-4644996	8.8256	0.8949	-0.1138	0.1018	-2.4864	2.0312	-0.1933	2.1466	-2.9405	0.7518
Nanning	HD	4	20	2255933-4644996	4	60	14453617-18984448	11.9655	0.6515	0.1	-0.0013	0.6859	-2.7009	0.3585	-3.0448	0.382	2.3072
Nanning	HD	1	105	28193378-29992636	4	65	14453617-18984448	12.4994	0.8835	0.2321	-0.015	0.1368	-1.9108	0.3807	-2.7623	-0.0136	1.701
Nanning	HD	3	200	26738579-27956438	4	175	31448163-33772389	16.6681	1.1312	0.2267	-0.0569	-1.5236	-2.9492	-0.3249	-3.1227	-1.6959	4.1514
Nanning	HD	1	185	36287282-41366543	5	20	1547307-1901173	9.2728	0.572	-0.0074	0.0036	-2.8691	-2.9307	0.0427	-2.691	-2.7804	5.9904
Nanning	HD	2	210	33084470-35118793	5	20	1547307-1901173	10.9001	0.4222	0.0714	0.0615	-2.9073	-0.1656	0.2278	-0.3188	-3.0837	2.9677
Nanning	HD	3	185	26738579-27956438	5	105	28672187-28948383	18.5756	1.43	0.2653	-0.1524	1.7228	-2.4818	0.0175	-2.9374	1.7164	0.854
Nanning	HD	4	25	2255933-4644996	5	120	28672187-28948383	9.8916	0.6557	0.1301	0.1223	0.2128	-2.3821	0.1497	-2.5521	-0.1957	2.085
Nanning	HD	5	30	1910293-3122906	5	120	28672187-28948383	7.4473	0.5315	0.0579	-0.0067	0.4363	-2.6583	0.1775	-2.7088	0.4224	2.2553
Nanning	HD	3	180	26738579-27956438	6	130	17617486-18068240	23.7319	1.4505	0.2932	-0.04	2.0212	-2.7765	0.1775	-3.01	1.6564	0.5441
Nanning	HD	2	235	35705713-35885672	6	230	26829535-27459557	14.657	0.7764	-0.0728	0.2278	-2.4348	0.0236	0.1658	0.2114	-2.6978	2.3897
Nanning	HD	5	75	21529083-27286581	6	230	26829535-27459557	16.7318	0.9616	-0.4896	0.2174	-2.6032	0.217	-0.1168	0.2415	-3.0265	2.2205
Nanning	HD	1	165	30214447-32272354	6	235	26829535-27459557	17.1129	0.9176	0.0181	0.2979	-2.2099	-0.1036	-0.0403	-0.3745	-2.7019	2.0395
Nanning	HD	4	170	31448163-33772389	6	235	26829535-27459557	18.0822	0.7792	-0.0131	0.209	-2.7812	0.2478	-0.0752	-0.0728	-3.1733	2.3304
Nanning	HD	6	130	17617486-18068240	6	235	26829535-27459557	23.2858	0.8857	-0.0035	0.1678	-2.829	0.1567	0.2883	-0.0137	-2.8471	2.4038
Nanning	HD	4	25	2255933-4644996	7	15	3690095-6093428	13.6755	0.8338	0.139	0.032	2.7452	-2.7483	0.0249	-3.2689	2.2495	-0.1191
Nanning	HD	1	165	30214447-32272354	7	20	3690095-6093428	11.2698	0.6103	0.1731	-0.1932	2.3014	0.1926	0.3282	-0.3389	1.932	-2.1208
Nanning	HD	3	180	26738579-27956438	7	35	18479190-21073720	14.7623	1.161	0.1787	-0.05	2.3197	-2.6476	0.0881	-3.0598	2.0983	0.5574
Nanning	HD	6	195	24574396-25028105	7	35	18479190-21073720	18.4667	0.9878	0.1095	0.2203	-2.3376	-2.666	0.3121	-2.9961	-2.3331	4.7377
Nanning	HD	7	35	18479190-21073720	7	45	22056455-25682333	9.8207	0.6564	0.2486	-0.2213	-2.8609	-2.8669	-0.1759	-3.1791	-2.5359	5.6352
Nanning	HD	2	210	33084470-35118793	7	65	26527934-28330230	16.9741	1.2781	-0.0691	0.0822	-2.5089	2.3614	-0.1527	2.0716	-2.9344	0.328
Nanning	HD	5	120	28672187-28948383	7	75	26527934-28330230	12.8916	0.8317	0.0568	0.1755	-2.466	0.1577	-0.1153	-0.2182	-2.8648	2.0491
Nanning	HD	5	85	27320573-28339606	8	45	8390973-16240262	14.0033	1.012	-0.1905	0.1499	-2.6289	2.0067	0.3089	2.2014	-2.9402	0.9289
Nanning	HD	2	210	33084470-35118793	8	50	8390973-16240262	13.1862	1.1638	-0.1494	0.1429	-2.1794	2.3857	0.1159	2.1717	-2.8065	0.033
Nanning	HD	6	245	27967268-28641587	8	105	16911718-19432690	24.791	1.4881	0.6708	0.3698	-0.8071	-2.4471	0.4714	-2.1206	-0.3752	2.4277
Nanning	HD	1	105	28193378-29992636	8	110	16911718-19432690	13.3711	0.8665	0.2875	0.2533	-0.5163	-2.1172	0.2612	-2.2703	-0.443	2.1883
Nanning	HD	7	70	26527934-28330230	8	110	16911718-19432690	12.6588	1.073	0.3837	0.3062	-0.2491	-2.4237	0.3384	-2.6392	-0.5328	2.3147
Nanning	HD	4	170	31448163-33772389	8	115	16911718-19432690	14.4662	1.1702	0.3785	0.116	1.7994	-2.4995	0.371	-2.9197	1.7118	0.3897
Nanning	HD	8	50	8390973-16240262	8	115	16911718-19432690	16.7363	1.3817	0.5812	-0.161	2.4239	-2.1988	0.5933	-2.6041	2.3109	0.0398
Nanning	HD	3	180	26738579-27956438	8	185	24639010-25273628	16.73	1.2334	0.2419	-0.1024	2.2263	-2.7127	0.0499	-3.2558	1.9935	0.5833
Nanning	HD	7	20	3690095-6093428	9	5	5700906-5905364	10.707	0.5982	0.0038	0.0655	-3.2298	2.7372	-0.0353	2.5222	-3.6067	0.2895
Nanning	HD	9	5	5700906-5905364	9	10	5700906-5905364	9.522	0.7416	-0.0352	0.0567	-3.1324	2.0961	0.1741	2.6384	-2.8699	1.2457
Nanning	HD	2	205	33084470-35118793	9	75	14046728-14619069	11.475	1.5825	-0.0123	-0.7738	-2.7255	2.4355	0.2921	2.2396	-2.9713	0.5943
Nanning	HD	5	120	28672187-28948383	9	105	19572019-19815059	12.4692	0.5081	0.1252	0.1798	-1.958	0.385	0.2847	-0.0169	-2.2757	1.1502
Nanning	HD	1	185	36287282-41366543	9	115	20236499-20790463	10.8154	0.7097	-0.0359	0.1367	-2.3965	2.0379	0.0946	2.1548	-2.7867	0.237
Nanning	HD	4	65	14453617-18984448	9	115	20236499-20790463	11.5668	0.7948	-0.038	0.2372	-1.9621	-0.1016	0.0947	-0.0619	-2.8885	1.9208
Nanning	HD	8	210	26406032-27401077	9	155	21347264-22084928	9.656	1.0425	-0.2585	0.1942	-2.4068	1.5824	0.2142	1.7485	-2.7673	0.9401
Nanning	HD	3	230	32017648-32515995	9	160	21347264-22084928	16.0428	0.9765	0.6759	0.0141	0.2914	-2.5246	0.0683	-3.0098	0.244	1.9509
Nanning	HD	6	230	26829535-27459557	9	165	21347264-22084928	15.7385	0.694	0.1922	0.0473	0.0546	-2.6408	0.0129	-3.0746	-0.1066	2.4968
Nanning	HD	1	140	30214447-32272354	10	5	100797-444696	11.4259	0.9091	0.1724	-0.3216	2.0962	0.4496	0.6158	-0.5468	1.3341	-2.2746
Nanning	HD	8	115	16911718-19432690	10	145	20900293-21736815	16.8762	1.4768	-0.0455	0.515	-2.4242	2.1686	0.4572	2.0318	-3.0308	0.2414
Nanning	HD	2	210	33084470-35118793	10	150	20900293-21736815	12.7129	1.1638	-0.2066	0.1746	-2.3066	2.2909	0.0729	2.2123	-3.0986	0.1898
Nanning	HD	3	150	25003873-26451465	10	150	20900293-21736815	13.8027	1.2476	-0.2922	0.3304	-1.7609	2.1879	0.1788	2.1863	-3.0011	-0.2723
Nanning	HD	4	175	31448163-33772389	10	150	20900293-21736815	14.1393	1.2419	-0.233	0.2526	-2.2292	2.1828	0.1736	1.8268	-3.1132	0.1818
Nanning	HD	6	235	26829535-27459557	10	150	20900293-21736815	18.1782	0.8147	0.2021	0.0323	-0.121	-2.4851	0.2476	-2.7343	-0.2255	2.5554
Nanning	HD	7	75	26527934-28330230	10	150	20900293-21736815	11.692	0.8587	0.1594	0.063	-0.5374	-2.4423	-0.0681	-2.7321	-0.7873	2.8682
Nanning	HD	9	115	20236499-20790463	10	150	20900293-21736815	11.6815	0.704	0.1904	0.029	-0.1832	-2.1088	0.1937	-2.7433	-0.3379	2.0828
Nanning	HD	5	30	1910293-3122906	10	155	20900293-21736815	11.4371	0.924	-0.0897	0.1407	-2.3945	2.4228	0.1874	2.1076	-2.9882	-0.0302
Nanning	HD	10	150	20900293-21736815	10	155	20900293-21736815	9.7163	1.1411	-1.0381	1.1302	-2.8844	-0.8894	-0.8353	0.9193	-3.5416	3.0179
Nanning	HD	8	110	16911718-19432690	11	30	2536922-2739463	11.0787	1.0226	0.2699	0.7735	-2.0064	-0.3023	0.3127	-0.3073	-2.1423	1.72
Nanning	HD	2	210	33084470-35118793	11	75	5889439-8248342	9.4049	0.5493	-0.0349	0.205	-2.7831	-0.2061	0.2058	-0.3347	-3.0679	3.1238
Nanning	HD	11	60	4334460-4893134	11	75	5889439-8248342	10.1636	0.5883	-0.0685	0.2044	-2.5926	-3.124	-0.0663	-3.2349	-2.4621	5.7038
Nanning	HD	1	185	36287282-41366543	11	80	5889439-8248342	10.6034	0.8686	-0.0711	0.2963	-2.4536	1.2068	0.0807	1.0771	-3.0342	1.4041
Nanning	HD	3	35	7895120-8201999	11	80	5889439-8248342	12.8453	1.0042	-0.2249	0.2859	-2.4795	1.046	0.1763	1.1672	-2.824	1.5699
Nanning	HD	4	65	14453617-18984448	11	80	5889439-8248342	11.5575	0.8707	-0.0285	0.282	-2.2582	0.0924	0.1784	0.107	-2.5838	2.2764
Nanning	HD	5	90	27320573-28339606	11	80	5889439-8248342	13.9897	1.1064	-0.1326	0.3047	-2.2404	1.8907	-0.0147	1.6642	-3.0225	0.3927
Nanning	HD	7	15	3690095-6093428	11	80	5889439-8248342	12.6412	0.6962	0.1547	0.2924	-2.8322	-0.2602	0.3732	-0.5626	-3.2213	3.1199
Nanning	HD	9	165	21347264-22084928	11	80	5889439-8248342	11.6587	0.7742	0.0197	0.2843	-2.3921	0.3854	0.1261	0.2314	-2.8765	2.2068
Nanning	HD	10	40	12940631-12989640	11	80	5889439-8248342	11.9821	0.8814	-0.1165	0.2615	-2.6259	1.8478	0.1944	1.555	-3.3251	0.8848
Nanning	HD	6	195	24574396-25028105	11	85	5889439-8248342	17.1588	1.2873	0.2305	0.1755	-1.4959	-2.361	0.4218	-2.8335	-1.3858	3.7298
Nanning	HD	8	45	8390973-16240262	12	0	1675882-2097950	13.1969	0.7182	0.0875	-0.0378	2.3119	-2.3351	0.2036	-2.8337	1.8259	0.1089
Nanning	HD	1	185	36287282-41366543	12	70	15262097-19414736	9.8773	0.6926	0.0399	0.0764	-2.2023	-2.5869	-0.0547	-2.6849	-2.561	4.598
Nanning	HD	3	200	26738579-27956438	12	70	15262097-19414736	14.3157	1.0077	0.195	-0.1605	1.9449	-2.6368	0.0868	-3.1454	1.5703	0.6923
Nanning	HD	2	160	21949904-22074671	12	75	19642566-20127360	11.3976	0.4911	-0.1139	-0.1222	2.1073	-0.1777	0.37	0.0126	1.9018	-1.572
Nanning	HD	4	170	31448163-33772389	12	95	24070744-25506810	10.3378	0.7558	0.0729	-0.0012	1.8855	-2.6786	0.0358	-3.0551	1.75	0.836
Nanning	HD	5	30	1910293-3122906	12	95	24070744-25506810	9.8086	0.4897	0.0658	0.0761	1.4788	-2.8571	0.1715	-3.1159	1.2814	1.2962
Nanning	HD	6	145	17617486-18068240	12	95	24070744-25506810	15.7106	0.8715	0.0571	0.2417	-1.6815	-2.7467	0.0971	-3.0239	-1.6407	4.101
Nanning	HD	7	35	18479190-21073720	12	95	24070744-25506810	13.1111	0.5344	0.0901	0.1735	-0.8449	-2.9639	0.1238	-3.1794	-1.1731	3.6424
Nanning	HD	9	75	14046728-14619069	12	95	24070744-25506810	11.0531	1.3959	-0.8706	0.1979	1.3646	-2.8102	0.2806	-2.9399	0.9301	1.6243
Nanning	HD	10	155	20900293-21736815	12	95	24070744-25506810	10.1014	0.7026	0.0186	0.1458	-2.2762	-2.3744	0.0851	-2.583	-2.4579	4.64
Nanning	HD	11	30	2536922-2739463	12	95	24070744-25506810	10.7986	0.7061	0.5272	0.0583	-3.0577	-2.4952	-0.0798	-2.9359	-3.0873	5.3784
Nanning	HD	12	90	24070744-25506810	12	95	24070744-25506810	10.0527	0.489	0.0958	0.019	-2.8364	-2.5684	0.0433	-2.8136	-3.4372	5.4104
Nanning	PH	1	30	8979005-9323331	1	170	30214447-32272354	22.989	0.721	0.3274	-0.0365	-2.7751	-6.4564	-0.053	-6.8331	-2.8285	8.8945
Nanning	PH	1	170	30214447-32272354	2	75	8389827-10011169	19.8081	0.7718	-0.2314	-0.14	-6.3452	1.6331	-0.1792	2.1471	-5.94	4.3151
Nanning	PH	2	55	6831023-7513592	2	210	33084470-35118793	21.1497	0.7222	-0.0943	-0.1757	-5.8412	-8.0538	-0.4612	-6.8151	-4.7087	13.8891
Nanning	PH	2	55	6831023-7513592	3	130	15614227-16840754	21.3667	0.6136	-0.1995	0.1744	-8.4443	-5.486	-0.4161	-4.5867	-7.91	13.8389
Nanning	PH	1	30	8979005-9323331	3	150	25003873-26451465	25.0588	0.7766	0.2361	-0.1394	-2.9903	-7.3177	0.0734	-6.1976	-1.8701	10.5389
Nanning	PH	3	135	21082861-21641223	3	150	25003873-26451465	23.3289	0.7876	0.5539	-0.4616	-5.0164	-7.202	-0.7687	-6.719	-3.7238	11.5334
Nanning	PH	1	170	30214447-32272354	4	25	2255933-4644996	23.7642	0.8999	-0.0567	-0.0898	-6.1548	-4.1611	-0.0329	-3.9076	-5.761	10.1086
Nanning	PH	4	60	14453617-18984448	4	80	14453617-18984448	25.6794	1.194	-3.0866	3.0297	2.4889	5.2574	2.4198	5.2403	-3.482	-4.966
Nanning	PH	3	150	25003873-26451465	4	175	31448163-33772389	21.6497	0.8652	-0.2727	0.2467	-6.4903	2.8895	-0.1449	3.5726	-6.0178	3.4522
Nanning	PH	2	120	21457944-21738288	4	185	34992137-35315659	24.0635	0.6992	-0.0921	0.1746	-6.4633	0.5655	-0.7327	0.9541	-6.1532	5.5728
Nanning	PH	1	35	8979005-9323331	5	20	1547307-1901173	21.8733	0.6285	0.313	0.3153	-5.2007	-8.826	0.3498	-8.9238	-4.9975	13.6727
Nanning	PH	2	75	8389827-10011169	5	85	27320573-28339606	20.2532	0.621	-0.004	0.2664	-0.9364	-6.4774	0.0819	-6.8088	-0.9288	7.3511
Nanning	PH	3	120	14165596-15621437	5	85	27320573-28339606	23.4524	0.6318	0.2538	0.258	-1.0003	-6.8062	-0.0193	-7.0902	-0.8574	8.2771
Nanning	PH	4	20	2255933-4644996	5	85	27320573-28339606	21.4561	0.676	-0.0895	0.1551	-0.8595	-6.5129	0.2553	-6.3391	-0.2166	7.7578
Nanning	PH	5	30	1910293-3122906	5	85	27320573-28339606	17.9688	0.5386	0.1355	0.1064	-1.0369	-7.5014	0.0421	-7.0671	-0.5126	8.9268
Nanning	PH	3	35	7895120-8201999	6	5	2018053-2762127	21.7366	0.6989	-0.0193	0.21	-6.188	-0.2365	0.0028	-0.0773	-6.3164	6.084
Nanning	PH	1	170	30214447-32272354	6	20	5227416-5406650	23.2385	0.6912	-0.0868	0.1991	-6.4275	-1.872	0.0183	-1.8637	-6.4036	8.1017
Nanning	PH	2	130	21457944-21738288	6	25	5393252-5583890	24.0005	0.6595	-0.2483	0.3208	-6.4449	0.2812	-0.299	0.8543	-7.0542	5.8037
Nanning	PH	5	85	27320573-28339606	6	25	5393252-5583890	24.4971	0.6094	0.1136	0.1926	-7.0311	-0.7276	0.0003	-0.0456	-7.1845	7.9666
Nanning	PH	6	20	5227416-5406650	6	130	17617486-18068240	23.0984	0.6121	0.1832	-0.1323	-0.9619	-6.7266	-0.3162	-6.6985	-0.8274	7.371
Nanning	PH	4	20	2255933-4644996	6	190	24574396-25028105	23.2249	0.9187	-0.2269	-0.0051	3.5298	-6.9471	-0.2753	-6.2196	3.8624	3.0856
Nanning	PH	7	10	1640079-3674413	7	15	3690095-6093428	22.8953	0.7055	-0.902	1.6234	-10.4055	-5.2607	-0.0667	-4.9172	-11.0314	15.412
Nanning	PH	5	85	27320573-28339606	7	20	3690095-6093428	20.6213	0.633	0.1414	0.7035	-7.8013	-0.461	-0.6344	0.6085	-7.5091	8.1469
Nanning	PH	1	180	36287282-41366543	7	35	18479190-21073720	18.5557	0.4192	-0.1044	-0.0268	-8.6156	2.1985	0.2579	2.3806	-7.9783	6.6682
Nanning	PH	4	60	14453617-18984448	7	70	26527934-28330230	24.0293	0.8363	0.1706	-0.0812	1.3078	-5.6415	-0.1627	-5.829	1.9993	4.1952
Nanning	PH	2	75	8389827-10011169	7	75	26527934-28330230	20.6121	0.7028	-0.1474	-0.0046	0.5612	-6.7575	-0.1423	-6.0975	1.4065	6.1828
Nanning	PH	3	120	14165596-15621437	7	75	26527934-28330230	22.8655	0.7216	0.2271	-0.0887	1.4984	-6.3307	-0.2118	-6.6296	1.979	4.6207
Nanning	PH	6	5	2018053-2762127	7	75	26527934-28330230	25.252	0.6846	0.1772	-0.0568	0.98	-6.4854	-0.1616	-6.5886	1.5781	5.3279
Nanning	PH	5	85	27320573-28339606	8	35	6161997-8120253	22.1111	0.5753	0.1587	-0.0266	-7.4331	-1.4987	-0.0135	-1.0906	-7.1623	9.4199
Nanning	PH	7	70	26527934-28330230	8	35	6161997-8120253	23.575	0.7163	0.1048	0.0374	-6.2647	-0.8832	-0.5186	-0.5678	-6.0273	6.9042
Nanning	PH	1	55	9386202-20156094	8	110	16911718-19432690	22.9844	1.0847	0.4301	-0.3483	2.384	-5.7121	-0.29	-6.0021	2.8834	2.7436
Nanning	PH	4	20	2255933-4644996	8	110	16911718-19432690	24.4182	0.8796	-0.1112	0.0979	-1.539	-6.3417	-0.0335	-4.8997	-0.8028	7.9067
Nanning	PH	6	5	2018053-2762127	8	110	16911718-19432690	23.4143	0.8154	0.1683	-0.0925	-0.6132	-6.4277	0.2599	-4.8454	0.2163	6.9986
Nanning	PH	3	120	14165596-15621437	8	115	16911718-19432690	26.4602	0.7395	0.1818	-0.1322	0.6607	-7.3234	0.3496	-6.2207	1.3254	6.8711
Nanning	PH	8	45	8390973-16240262	8	130	19641846-20947979	22.6475	1.0339	0.2228	-0.2555	3.4349	-6.2639	0.3202	-5.6939	3.9822	2.8323
Nanning	PH	2	55	6831023-7513592	8	205	26406032-27401077	21.9854	0.6682	-0.2801	0.2471	-7.7306	3.1408	0.1805	3.9133	-7.6273	4.8928
Nanning	PH	7	25	16192329-16524005	9	5	5700906-5905364	20.2041	0.5046	0.0984	0.0416	-9.4439	-6.76	0.0514	-6.6872	-9.4302	15.8868
Nanning	PH	1	45	9386202-20156094	9	10	5700906-5905364	21.7402	0.8067	0.279	-0.2903	2.5378	-7.3916	-0.0601	-7.2597	3.5344	4.913
Nanning	PH	5	20	1547307-1901173	9	10	5700906-5905364	19.8494	0.5924	0.2923	0.1318	-6.8922	-6.2421	0.0964	-6.2803	-7.0406	12.7877
Nanning	PH	6	5	2018053-2762127	9	10	5700906-5905364	22.9458	0.6186	0.0935	-0.0259	0.3661	-7.2089	-0.0006	-6.5618	0.8983	6.7061
Nanning	PH	8	115	16911718-19432690	9	130	21254336-21350949	21.8953	1.0047	-0.3938	0.2455	-7.3827	3.8499	-0.4033	3.2516	-6.5797	4.2409
Nanning	PH	3	200	26738579-27956438	9	145	21347264-22084928	24.4912	1.042	-0.2661	0.2275	-6.4095	0.8812	-0.9384	2.595	-5.7169	4.3262
Nanning	PH	4	65	14453617-18984448	9	150	21347264-22084928	20.7659	1.1235	-0.44	0.6464	-5.1873	0.6051	-0.7005	2.3419	-5.6979	3.24
Nanning	PH	9	130	21254336-21350949	9	155	21347264-22084928	27.283	0.7428	-0.0421	-0.1991	1.1389	0.2081	-1.8592	2.033	0.0533	-2.1737
Nanning	PH	2	90	11357264-11736527	9	165	21347264-22084928	21.3032	0.7046	-0.1609	-0.0723	0.3871	-7.974	-0.8482	-6.6604	0.7788	6.1491
Nanning	PH	7	75	26527934-28330230	10	65	14739603-14877074	23.3269	0.6706	-0.0857	0.1972	-6.7441	0.4024	-0.422	1.212	-6.5417	6.1049
Nanning	PH	1	170	30214447-32272354	10	80	17584547-17689465	20.6038	0.7739	0.0324	0.2114	-6.337	-2.4384	-0.1089	-2.7107	-6.5711	8.3844
Nanning	PH	5	85	27320573-28339606	10	80	17584547-17689465	21.6892	0.65	0.3066	0.2006	-7.1924	-1.7845	0.4161	-1.5418	-7.2207	9.3899
Nanning	PH	9	130	21254336-21350949	10	80	17584547-17689465	25.1748	0.9064	0.117	0.0189	3.6364	-7.3383	-0.54	-6.8404	3.2026	4.6559
Nanning	PH	3	155	25003873-26451465	10	140	20900293-21736815	22.3989	0.9877	0.3076	-0.4073	0.1877	-5.6448	-0.4918	-5.4632	1.6555	5.3447
Nanning	PH	4	20	2255933-4644996	10	150	20900293-21736815	24.658	0.9488	0.0346	-0.2341	1.0844	-5.9596	-0.1851	-5.149	2.5714	4.6856
Nanning	PH	6	20	5227416-5406650	10	150	20900293-21736815	26.2935	0.7524	0.1412	-0.1718	-0.4356	-6.6478	-0.2152	-5.3454	0.7933	6.9276
Nanning	PH	8	115	16911718-19432690	10	150	20900293-21736815	24.9053	0.9939	0.2436	-0.2212	-7.4335	-3.9627	-0.087	-3.2337	-5.6062	11.4233
Nanning	PH	2	205	33084470-35118793	10	155	20900293-21736815	22.9929	0.8297	-0.0793	-0.0619	-9.3545	-5.162	-0.1156	-3.7749	-8.0576	14.388
Nanning	PH	10	150	20900293-21736815	10	155	20900293-21736815	20.9053	0.9671	2.6676	-2.8108	5.225	2.2517	2.811	-2.8075	5.1102	-4.9525
Nanning	PH	5	70	21529083-27286581	11	80	5889439-8248342	21.5234	0.9238	0.2156	0.0508	-6.0861	-1.3269	0.6343	-0.2826	-5.6416	8.2322
Nanning	PH	6	5	2018053-2762127	11	80	5889439-8248342	21.0173	0.7533	0.2415	-0.2373	0.0709	-6.2874	0.1567	-5.5266	1.459	6.3154
Nanning	PH	2	75	8389827-10011169	11	130	19709715-20654076	23.7454	0.8115	-0.195	-0.043	3.443	-7.3793	-0.1767	-7.1731	4.169	4.0436
Nanning	PH	10	65	14739603-14877074	11	130	19709715-20654076	23.6541	0.713	0.1669	-0.0607	4.2639	-7.4518	-0.3193	-7.7795	4.6911	3.0911
Nanning	PH	1	35	8979005-9323331	11	155	23128535-25293951	22.2285	0.6873	0.2249	0.1683	-2.2631	-7.3809	0.0266	-7.3481	-1.259	9.8544
Nanning	PH	3	120	14165596-15621437	11	155	23128535-25293951	24.0894	0.7154	0.0953	0.2127	0.717	-6.8287	-0.0349	-6.9275	1.1807	6.2326
Nanning	PH	4	35	4772247-5112821	11	155	23128535-25293951	24.6169	0.7533	-0.2018	0.2878	-0.1504	-6.8504	-0.2008	-6.4386	0.3485	7.2329
Nanning	PH	7	10	1640079-3674413	11	155	23128535-25293951	19.9985	0.6479	0.1828	0.3012	0.867	-7.0794	0.3155	-7.459	0.8958	6.2301
Nanning	PH	8	205	26406032-27401077	11	155	23128535-25293951	24.5769	0.7718	0.2363	0.1335	3.0406	-7.096	0.3064	-7.3997	3.4138	4.3431
Nanning	PH	9	130	21254336-21350949	11	155	23128535-25293951	26.79	1.0095	0.1814	0.1001	3.7306	-7.0664	-0.3467	-6.9108	3.124	4.4765
Nanning	PH	11	35	2904929-3045301	11	155	23128535-25293951	18.2622	0.6822	0.2845	0.2242	-1.0805	-7.3147	0.3317	-6.6978	-0.4901	9.0007
Nanning	PH	4	140	19962993-29338260	12	45	14438167-15262959	20.3914	0.8963	0.6796	0.404	-5.5476	0.1024	-0.2323	0.4814	-6.0666	5.3862
Nanning	PH	5	85	27320573-28339606	12	45	14438167-15262959	20.5403	0.6142	0.1997	0.1893	-6.6403	-1.4266	-0.0736	-1.2689	-6.9014	8.2856
Nanning	PH	12	50	14438167-15262959	12	60	15262097-19414736	18.5723	0.6777	-0.1552	0.3358	-0.0236	-7.3259	-0.2913	-5.963	-0.4459	6.9568
Nanning	PH	1	170	30214447-32272354	12	95	24070744-25506810	20.9504	0.7655	-0.1198	0.1979	-6.9	-3.5612	-0.0205	-3.1169	-6.8015	10.3392
Nanning	PH	2	205	33084470-35118793	12	95	24070744-25506810	20.0408	0.5947	-0.4023	0.3661	-9.118	-4.3941	-0.2095	-3.0579	-9.1979	13.1988
Nanning	PH	3	150	25003873-26451465	12	95	24070744-25506810	26.1838	0.8691	-0.1962	0.2026	-7.581	-4.3617	-0.1238	-2.7876	-6.2775	12.045
Nanning	PH	6	150	17617486-18068240	12	95	24070744-25506810	22.1787	0.5147	-0.0456	0.1659	-7.7662	0.6865	-0.0204	0.8583	-7.8112	6.4174
Nanning	PH	7	70	26527934-28330230	12	95	24070744-25506810	22.7449	0.6721	-0.1542	0.268	-6.4652	-0.0492	-0.1112	0.9401	-6.5757	6.3402
Nanning	PH	8	140	19641846-20947979	12	95	24070744-25506810	22.5117	0.7957	-0.07	0.1848	-6.6531	2.8902	-0.0437	3.4483	-6.5874	3.2094
Nanning	PH	9	5	5700906-5905364	12	95	24070744-25506810	22.6787	0.71	-0.2749	0.2436	-7.3273	2.4139	-0.2137	3.6708	-7.1487	4.6601
Nanning	PH	10	155	20900293-21736815	12	95	24070744-25506810	24.0166	0.6948	-0.3279	0.33	-7.4002	-2.2309	-0.1207	-0.4123	-6.5296	9.5274
Nanning	PH	11	155	23128535-25293951	12	95	24070744-25506810	24.1704	0.6771	0.1408	0.1561	-7.2711	-0.2279	0.0482	0.6725	-7.0403	7.8272
Nanning	PN	1	45	9386202-20156094	1	185	36287282-41366543	9.4507	0.4113	-0.0271	-0.1094	-0.1116	1.5209	-0.1922	1.7858	0.2116	-1.552
Nanning	PN	1	50	9386202-20156094	2	15	3196192-4544874	7.0339	0.4436	-0.0102	-0.0463	-0.3673	1.5877	-0.0686	1.6814	-0.0126	-1.3785
Nanning	PN	2	15	3196192-4544874	2	35	5798921-5930096	6.8909	0.2752	-0.0826	0.0527	-1.0122	1.455	-0.2167	2.1363	-0.7057	-0.6101
Nanning	PN	1	45	9386202-20156094	3	35	7895120-8201999	11.7185	0.5124	-0.0539	-0.0913	-0.4024	1.4496	-0.0969	1.7469	0.0927	-0.9518
Nanning	PN	2	70	8389827-10011169	3	35	7895120-8201999	8.6676	0.3431	-0.0744	-0.0537	-0.1471	1.4772	-0.1919	1.5388	-0.0168	-1.2702
Nanning	PN	3	200	26738579-27956438	3	205	26738579-27956438	9.5822	0.7646	-0.2517	0.3153	1.4452	1.7241	0.1734	1.8431	-1.3586	-3.1173
Nanning	PN	1	25	8331441-8763457	4	25	2255933-4644996	10.1697	0.3097	-0.0463	-0.0485	1.6284	-0.6361	-0.2458	-0.4142	1.9965	-1.1639
Nanning	PN	3	235	32582011-32711121	4	25	2255933-4644996	8.4713	0.3011	-0.0815	0.01	1.761	0.6705	-0.1955	0.9949	1.886	-2.5065
Nanning	PN	2	110	20665484-21228707	4	35	4772247-5112821	8.2629	0.2727	-0.1001	0.0236	1.5197	-0.3291	-0.2608	0.2179	1.7867	-1.3317
Nanning	PN	4	110	14453617-18984448	4	120	14453617-18984448	8.3632	0.7884	-0.2901	0.1319	-0.2044	0.7744	0.311	1.5458	0.1485	-0.8153
Nanning	PN	4	25	2255933-4644996	5	10	411095-920499	7.1648	0.2573	-0.0457	-0.0649	-0.3136	1.8434	-0.1455	2.0833	-0.1589	-1.5491
Nanning	PN	2	35	5798921-5930096	5	30	1910293-3122906	6.5657	0.0829	-0.0275	-0.0592	-0.4519	-0.2558	-0.1937	-0.0439	-0.1735	0.8385
Nanning	PN	3	180	26738579-27956438	5	110	28672187-28948383	8.6785	0.5375	-0.0964	0.085	0.2874	1.296	0.0241	1.5223	0.0484	-1.8218
Nanning	PN	1	50	9386202-20156094	5	115	28672187-28948383	9.6958	0.5905	-0.1258	0.0386	0.081	1.2885	0.0222	1.6018	0.1964	-1.4938
Nanning	PN	5	115	28672187-28948383	5	125	29012546-29049580	8.236	0.5591	0.3639	-0.338	0.034	1.1288	-0.3914	1.1307	1.374	-1.6838
Nanning	PN	2	10	3196192-4544874	6	45	6537868-7593322	10.0284	0.4647	0.0362	-0.0674	1.2555	-0.2923	-0.27	-0.2016	1.549	-1.1494
Nanning	PN	1	50	9386202-20156094	6	60	6537868-7593322	10.5676	0.7066	-0.0658	-0.0652	0.5721	1.3828	-0.1501	1.6083	1.0165	-2.0329
Nanning	PN	4	65	14453617-18984448	6	70	9190930-9265322	10.326	0.3706	-0.0663	0.0433	-0.1451	1.0321	-0.204	1.4461	-0.0396	-0.9435
Nanning	PN	6	60	6537868-7593322	6	70	9190930-9265322	9.4476	0.3943	-0.0249	0.0079	-0.3244	1.0639	-0.3115	1.8187	0.5578	-1.073
Nanning	PN	3	155	25003873-26451465	6	150	17617486-18068240	9.2543	0.5486	-0.0148	-0.0684	0.9466	1.418	-0.1273	1.6396	1.1435	-2.284
Nanning	PN	5	25	1547307-1901173	6	150	17617486-18068240	7.6982	0.2465	-0.0376	-0.0146	1.9052	-0.0054	-0.0735	0.1434	2.2049	-1.9424
Nanning	PN	3	190	26738579-27956438	7	10	1640079-3674413	8.6606	0.4802	-0.0409	-0.1122	0.1777	1.4044	-0.14	1.7055	0.4822	-1.6497
Nanning	PN	1	50	9386202-20156094	7	35	18479190-21073720	9.3363	0.4486	-0.0231	-0.1356	-0.1506	1.394	-0.2068	1.6369	0.1967	-1.444
Nanning	PN	5	105	28672187-28948383	7	35	18479190-21073720	5.3568	0.3418	0.0954	-0.1676	0.2886	1.1911	-0.0065	1.285	0.8397	-1.7059
Nanning	PN	4	25	2255933-4644996	7	55	26527934-28330230	6.6895	0.3214	-0.0485	-0.0477	-0.2531	1.5425	-0.1246	1.8395	-0.0133	-1.2494
Nanning	PN	7	10	1640079-3674413	7	70	26527934-28330230	9.2793	0.4412	-0.0522	-0.0529	1.3195	-0.3235	-0.1703	0.0628	1.8627	-1.0443
Nanning	PN	2	210	33084470-35118793	7	75	26527934-28330230	6.4956	0.3697	0.0786	-0.0421	1.574	-0.4815	0.0268	-0.2944	1.7826	-1.0589
Nanning	PN	6	150	17617486-18068240	7	75	26527934-28330230	7.2234	0.3657	0.0183	-0.0176	1.7378	-0.266	-0.1553	-0.2195	1.8156	-1.5723
Nanning	PN	7	90	29512230-29558039	8	45	8390973-16240262	8.0452	0.2412	0.0035	-0.1052	-0.3738	1.3761	-0.0833	1.6073	-0.0666	-0.7711
Nanning	PN	8	75	16911718-19432690	8	90	16911718-19432690	12.6873	0.9545	-0.48	0.4717	0.3998	-0.6722	-0.6629	0.7602	0.6843	-0.5205
Nanning	PN	1	45	9386202-20156094	8	105	16911718-19432690	10.2913	0.7914	-0.1058	-0.0618	0.8782	1.0749	-0.0707	1.3217	1.2799	-2.1691
Nanning	PN	2	105	19376511-20186136	8	110	16911718-19432690	8.1786	0.4774	-0.1466	0.0398	1.2152	0.5425	-0.1361	1.1336	1.4046	-1.8783
Nanning	PN	3	180	26738579-27956438	8	110	16911718-19432690	9.87	0.7129	-0.0994	-0.0523	0.8761	1.281	-0.092	1.5162	1.0875	-2.2653
Nanning	PN	4	70	14453617-18984448	8	110	16911718-19432690	9.5808	0.7626	-0.2162	0.0944	-0.3446	0.7438	-0.1765	1.7004	-0.1155	-0.5922
Nanning	PN	5	110	28672187-28948383	8	110	16911718-19432690	7.7686	0.5689	0.0321	-0.1316	1.0323	0.0934	-0.0489	0.191	1.5776	-1.2326
Nanning	PN	6	15	3513202-3782786	8	110	16911718-19432690	9.3713	0.4455	-0.1616	0.0386	0.9567	0.3195	-0.223	0.9183	1.2765	-1.4744
Nanning	PN	3	160	25003873-26451465	9	35	8603014-9323077	7.5029	0.334	-0.0263	0.0615	-0.0375	1.3052	-0.1577	1.5991	-0.0943	-1.4446
Nanning	PN	1	170	30214447-32272354	9	40	9322662-9460255	7.4136	0.3334	-0.1005	0.1047	-0.4156	1.4013	0.0634	1.5922	-0.3159	-1.2123
Nanning	PN	6	145	17617486-18068240	9	40	9322662-9460255	8.7731	0.3294	-0.0421	0.0797	-0.3822	1.3909	-0.0569	1.7883	-0.2796	-1.0244
Nanning	PN	5	30	1910293-3122906	9	55	9634476-10204857	8.1614	0.2395	-0.085	0.0982	-0.4335	1.6994	-0.2292	1.9173	-0.445	-1.406
Nanning	PN	7	75	26527934-28330230	9	55	9634476-10204857	6.6539	0.3334	-0.0291	0.0952	-0.4595	1.5281	0.0692	1.6561	-0.6005	-1.2059
Nanning	PN	8	110	16911718-19432690	9	55	9634476-10204857	7.235	0.5188	-0.0144	-0.0364	1.0639	1.209	0.0239	1.4173	1.1833	-2.3903
Nanning	PN	4	25	2255933-4644996	9	110	19878398-20240616	7.8445	0.2677	-0.0388	0.0342	0.8807	1.6678	-0.1007	1.8452	0.7318	-2.7072
Nanning	PN	9	55	9634476-10204857	9	110	19878398-20240616	9.5443	0.2906	0.021	0.0323	1.5682	1.7916	0.0766	1.8285	1.4106	-3.4586
Nanning	PN	2	210	33084470-35118793	9	115	20236499-20790463	8.3881	0.441	0.0116	0.0328	1.5727	1.2298	0.0579	1.4428	1.4992	-2.7784
Nanning	PN	1	50	9386202-20156094	10	25	2743360-2839946	7.0051	0.3016	0.0223	-0.1471	0.1691	1.0515	-0.21	1.2198	0.6429	-1.3956
Nanning	PN	3	200	26738579-27956438	10	100	18642323-18722354	7.0812	0.3177	-0.0465	-0.0166	0.1525	1.291	-0.0766	1.7133	0.5018	-1.4797
Nanning	PN	4	20	2255933-4644996	10	100	18642323-18722354	8.6439	0.2888	-0.0735	0.0034	0.4965	1.4949	0.0089	1.9633	0.7204	-1.9073
Nanning	PN	2	75	8389827-10011169	10	120	20001168-20214302	5.7729	0.2529	-0.0127	0.0199	-0.7553	1.9217	-0.0168	2.1621	-0.5849	-1.2894
Nanning	PN	5	115	28672187-28948383	10	120	20001168-20214302	8.3246	0.4536	0.0886	-0.032	0.9684	1.7272	0.0832	1.5883	0.8361	-2.9197
Nanning	PN	9	40	9322662-9460255	10	135	20900293-21736815	5.9458	0.3001	0.0839	-0.0238	1.579	-0.0548	0.0866	-0.058	1.6619	-1.6614
Nanning	PN	8	35	6161997-8120253	10	140	20900293-21736815	8.8734	0.4216	-0.1124	-0.0019	1.3705	-0.2541	-0.0592	0.303	1.6209	-1.2635
Nanning	PN	10	120	20001168-20214302	10	140	20900293-21736815	7.384	0.3754	0.0455	-0.0349	1.441	0.1128	0.1261	0.041	1.8481	-1.6718
Nanning	PN	7	10	1640079-3674413	10	145	20900293-21736815	9.1471	0.4394	-0.0153	-0.0516	1.3897	-0.1473	-0.2461	0.0077	1.6569	-1.5588
Nanning	PN	6	70	9190930-9265322	10	150	20900293-21736815	9.1683	0.3098	0.0247	-0.0346	1.5254	-0.0031	-0.172	0.0685	1.6531	-1.6831
Nanning	PN	4	20	2255933-4644996	11	35	2904929-3045301	7.0377	0.3269	-0.1089	0.0984	-0.5561	1.4425	-0.0883	2.106	-0.4336	-0.943
Nanning	PN	6	45	6537868-7593322	11	35	2904929-3045301	7.0331	0.4216	-0.0798	0.1417	-0.3484	1.1642	-0.1445	1.5816	-0.5111	-1.0868
Nanning	PN	9	55	9634476-10204857	11	50	3801750-3857863	7.2205	0.359	-0.0042	0.0189	1.6417	1.6197	-0.0497	1.8397	1.6465	-3.4155
Nanning	PN	2	210	33084470-35118793	11	80	5889439-8248342	7.353	0.4495	0.0722	0.0111	1.6085	-0.4742	0.0033	-0.2634	1.6001	-1.2863
Nanning	PN	7	35	18479190-21073720	11	85	5889439-8248342	7.1199	0.4819	-0.1609	0.0765	1.1911	-0.1748	-0.1267	0.3551	1.4112	-1.3173
Nanning	PN	8	45	8390973-16240262	11	85	5889439-8248342	11.3219	0.6472	-0.1642	0.0597	1.3523	-0.3281	-0.1772	0.3335	1.5586	-1.232
Nanning	PN	3	15	2922849-4654781	11	90	5889439-8248342	8.3572	0.5354	-0.0942	0.0615	1.4162	0.0135	-0.0886	0.3834	1.5353	-1.6798
Nanning	PN	5	110	28672187-28948383	11	90	5889439-8248342	7.3451	0.5851	0.0577	-0.0367	1.2225	0.0346	0.0242	-0.0032	1.3822	-1.5743
Nanning	PN	1	50	9386202-20156094	11	130	19709715-20654076	8.8518	0.5101	-0.0334	-0.0951	0.3701	1.5221	-0.1486	1.709	0.7322	-2.1174
Nanning	PN	10	120	20001168-20214302	11	160	23128535-25293951	5.8088	0.3525	-0.0135	-0.0284	1.5368	0.2641	0.0523	0.4611	1.8368	-1.9253
Nanning	PN	11	170	23128535-25293951	11	175	25289129-27797821	6.9575	0.452	0.4643	-0.4536	-1.2456	-1.8526	-1.1505	-0.3227	0.9287	1.9801
Nanning	PN	6	200	24574396-25028105	12	0	1675882-2097950	6.2535	0.2775	-0.0278	-0.0011	0.7	1.8443	-0.0543	2.0291	0.8957	-2.5167
Nanning	PN	4	175	31448163-33772389	12	35	7921635-8689117	7.7748	0.2185	-0.0957	0.0834	-0.0965	1.6546	-0.2077	2.0267	0.0386	-1.6426
Nanning	PN	1	185	36287282-41366543	12	40	13982073-14438735	6.3662	0.1917	-0.1297	0.0465	-0.4216	1.7228	-0.1484	2.0635	-0.1643	-1.2971
Nanning	PN	3	265	35168425-35295528	12	45	14438167-15262959	6.8357	0.2061	-0.0301	0.0633	1.3668	-0.4611	-0.16	-0.122	1.5146	-0.9257
Nanning	PN	7	45	22056455-25682333	12	45	14438167-15262959	6.3186	0.2635	-0.1077	0.0313	1.1122	-0.3461	-0.1835	0.0324	1.3558	-0.7624
Nanning	PN	8	150	20945056-21220249	12	45	14438167-15262959	7.3282	0.2454	-0.012	0.015	1.466	-0.4088	-0.1022	-0.2553	1.7319	-1.1372
Nanning	PN	11	150	22150902-23132781	12	45	14438167-15262959	5.0247	0.1499	-0.029	0.0335	1.2841	-0.117	-0.113	-0.1679	1.3232	-1.3647
Nanning	PN	12	50	14438167-15262959	12	55	15262097-19414736	5.4253	0.5156	-0.3384	0.4178	1.5385	1.7115	0.3189	2.2701	-2.0966	-3.0771
Nanning	PN	2	210	33084470-35118793	12	65	15262097-19414736	5.4476	0.4111	0.0229	0.0833	1.5788	-0.0676	0.0818	0.1582	1.4262	-1.5896
Nanning	PN	9	130	21254336-21350949	12	80	21780275-22169820	6.553	0.3154	-0.013	0.035	1.3638	1.5111	0.0392	1.8402	1.3985	-2.9232
Nanning	PN	5	105	28672187-28948383	12	100	25920652-26103543	5.8579	0.3467	0.0645	-0.0661	0.8559	1.2105	0.1067	1.2603	1.0573	-2.3118
Nanning	PN	10	85	17584547-17689465	12	110	27007607-27254871	5.6252	0.2738	0.0611	-0.1361	0.5581	1.4958	-0.0723	1.8141	0.9818	-2.0978
Nanning	FLL	1	155	30214447-32272354	1	170	30214447-32272354	72.2125	1.0824	0.9619	-0.7625	-1.1455	-0.5392	-0.6525	-0.7743	1.1327	1.3538
Nanning	FLL	1	185	36287282-41366543	2	210	33084470-35118793	14.3627	1.3273	-0.8842	-0.1385	2.1334	3.4207	-0.0154	3.5703	2.461	-5.1765
Nanning	FLL	2	125	21457944-21738288	2	210	33084470-35118793	13.0262	1.1087	-0.1079	-0.1839	1.7875	2.8954	-0.2078	2.7763	2.0266	-4.487
Nanning	FLL	3	20	2922849-4654781	3	25	4652930-5779292	12.6219	0.6824	0.6937	-0.6504	3.7208	5.279	0.899	4.2339	3.2593	-8.0516
Nanning	FLL	2	210	33084470-35118793	3	40	7895120-8201999	15.3159	1.3409	-0.2071	-0.0658	2.7482	2.2401	-0.0599	2.3361	2.7018	-4.6244
Nanning	FLL	1	160	30214447-32272354	3	155	25003873-26451465	17.3641	1.5292	0.1168	-0.5411	2.1819	0.0185	0.5072	0.3864	2.6615	-1.647
Nanning	FLL	1	165	30214447-32272354	4	60	14453617-18984448	15.9441	1.6024	0.045	-0.2583	1.8673	2.1551	0.3999	2.4469	2.1388	-3.6575
Nanning	FLL	2	210	33084470-35118793	4	80	14453617-18984448	15.546	1.3506	-0.2962	-0.0787	1.2318	2.3292	-0.0457	2.3579	0.7034	-3.5713
Nanning	FLL	4	65	14453617-18984448	4	95	14453617-18984448	14.7144	1.8039	-0.7616	0.5213	0.5767	2.4305	0.5644	2.8104	-0.5856	-2.5402
Nanning	FLL	3	155	25003873-26451465	4	105	14453617-18984448	17.4595	1.4905	-0.63	0.2499	0.0846	2.2725	0.4522	2.7561	-0.4094	-1.9698
Nanning	FLL	3	240	32582011-32711121	5	25	1547307-1901173	9.4673	0.2547	-0.1106	-0.0609	7.6583	2.5566	0.0247	2.7588	7.488	-10.2557
Nanning	FLL	1	180	36287282-41366543	5	30	1910293-3122906	9.2815	0.8224	-0.7021	0.0114	-2.7724	3.5657	0.0117	4.0157	-2.757	-0.7201
Nanning	FLL	2	90	11357264-11736527	5	45	5986015-11697141	9.891	0.4219	0.1146	-0.2042	4.1492	-1.6339	-0.2766	-1.5817	4.4503	-2.6517
Nanning	FLL	5	35	3122619-3631628	5	120	28672187-28948383	8.6285	0.5519	-0.1309	-0.1057	-0.099	2.6795	0.0468	3.0802	0.0145	-2.4798
Nanning	FLL	4	115	14453617-18984448	5	125	29012546-29049580	13.5	0.8574	0.1852	-0.5443	1.805	0.0231	0.418	0.0126	2.6962	-1.4745
Nanning	FLL	2	210	33084470-35118793	6	55	6537868-7593322	11.2081	1.3364	-0.2589	-0.0998	2.9428	1.936	0.0828	2.1972	2.5988	-4.8221
Nanning	FLL	3	160	25003873-26451465	6	60	6537868-7593322	13.8717	1.4791	-0.0381	-0.3942	2.2838	-1.7167	-0.0157	-1.362	3.2066	-0.5762
Nanning	FLL	4	115	14453617-18984448	6	60	6537868-7593322	15.1039	1.285	0.086	-0.4728	2.332	0.0788	0.3221	0.1146	2.8945	-2.2983
Nanning	FLL	5	115	28672187-28948383	6	65	6537868-7593322	10.2756	0.7602	-0.0616	-0.179	2.9866	0.0926	0.2215	-0.0637	2.9567	-3.0673
Nanning	FLL	1	165	30214447-32272354	6	190	24574396-25028105	13.0092	1.3607	-0.2775	0.309	-2.0801	1.8227	-0.2832	2.9061	-2.024	0.0036
Nanning	FLL	6	60	6537868-7593322	6	195	24574396-25028105	10.9138	1.1053	-0.171	-0.1822	1.8617	2.6854	-0.0323	2.7124	2.1145	-4.6025
Nanning	FLL	1	180	36287282-41366543	7	30	17826563-18410191	9.2513	0.5829	-0.7297	0.1618	-1.2981	5.8879	0.0919	6.2391	-1.6964	-4.5629
Nanning	FLL	5	20	1547307-1901173	7	30	17826563-18410191	9.0413	0.1839	-0.1232	0.1042	0.0266	7.5766	0.1731	7.6528	-0.0712	-7.6446
Nanning	FLL	6	80	12071149-12714551	7	30	17826563-18410191	9.7866	0.228	0.0338	0.0091	1.2303	6.1311	0.1097	5.7876	1.2605	-7.5142
Nanning	FLL	7	25	16192329-16524005	7	30	17826563-18410191	8.126	0.1586	-0.295	0.2997	-0.2004	4.3561	-0.2487	4.7239	-0.4684	-4.4935
Nanning	FLL	3	150	25003873-26451465	7	60	26527934-28330230	9.5547	0.833	-0.276	0.0841	-0.233	2.6982	0.2166	2.9812	-0.0828	-2.349
Nanning	FLL	4	115	14453617-18984448	7	65	26527934-28330230	8.6763	1.0261	0.0444	-0.2883	2.0888	0.1135	0.3939	-0.144	2.5027	-2.1027
Nanning	FLL	2	210	33084470-35118793	7	70	26527934-28330230	10.0078	1.0673	0.1466	-0.1767	2.761	-1.8304	-0.2699	-1.7642	2.9997	-0.9123
Nanning	FLL	6	190	24574396-25028105	8	50	8390973-16240262	11.9159	1.1881	0.1743	-0.0675	2.4671	-2.017	0.0952	-1.9589	2.9143	-0.5541
Nanning	FLL	3	165	25003873-26451465	8	55	8390973-16240262	12.45	1.6447	0.0945	-0.1871	2.1448	-2.0668	0.2025	-1.835	2.8705	-0.0921
Nanning	FLL	2	210	33084470-35118793	8	90	16911718-19432690	13.5835	1.5144	-0.3247	0.0412	2.1331	2.2413	0.1858	2.3783	1.782	-4.2484
Nanning	FLL	1	150	30214447-32272354	8	105	16911718-19432690	12.4061	1.5484	0.1493	-0.3106	2.2371	0.4382	0.4824	0.1074	2.4517	-2.091
Nanning	FLL	4	105	14453617-18984448	8	105	16911718-19432690	13.3828	1.4691	0.1357	-0.3684	1.9765	0.2622	0.2943	-0.2832	2.6419	-1.8529
Nanning	FLL	8	105	16911718-19432690	8	115	16911718-19432690	9.0702	1.1238	-1.2658	1.4783	-3.1368	-1.2572	-1.29	1.4702	-2.9126	3.2487
Nanning	FLL	5	30	1910293-3122906	8	160	23069303-23468392	9.5327	0.5516	0.0121	-0.0939	3.4814	2.3708	0.2324	2.1396	3.5041	-5.8073
Nanning	FLL	7	30	17826563-18410191	8	165	23670942-24256532	10.6882	0.2419	0.0395	-0.0317	4.8672	1.3982	-0.0289	1.2385	4.9544	-6.3827
Nanning	FLL	2	210	33084470-35118793	9	5	5700906-5905364	15.6544	0.9752	0.1006	-0.1414	2.8642	-1.744	-0.59	-1.9363	3.0523	-1.2917
Nanning	FLL	4	65	14453617-18984448	9	5	5700906-5905364	14.5775	0.8998	0.0024	-0.1454	2.6328	0.666	-0.1374	0.2663	2.6025	-3.3763
Nanning	FLL	1	165	30214447-32272354	9	135	21254336-21350949	15.0291	1.5017	-0.1018	-0.3604	1.7814	2.5498	0.4223	2.6146	2.2959	-3.7451
Nanning	FLL	3	15	2922849-4654781	9	135	21254336-21350949	15.0005	0.801	-0.085	-0.1665	1.3758	3.4014	0.3666	3.3587	1.7618	-4.1189
Nanning	FLL	6	85	12919155-13161417	9	135	21254336-21350949	11.3812	0.6402	-0.2248	-0.1103	0.8786	3.6961	0.0592	3.4165	1.3106	-4.3142
Nanning	FLL	7	45	22056455-25682333	9	135	21254336-21350949	11.8328	0.6846	-0.3503	-0.1524	0.7434	3.5697	0.0585	3.8201	1.2875	-3.8873
Nanning	FLL	8	170	23670942-24256532	9	135	21254336-21350949	13.1656	0.6926	-0.1256	-0.125	1.2155	3.4516	0.308	3.197	1.521	-4.2655
Nanning	FLL	5	30	1910293-3122906	9	140	21347264-22084928	12.4802	0.8368	-0.0033	0.1589	1.9637	3.0125	-0.3964	3.1322	2.0572	-5.3055
Nanning	FLL	9	130	21254336-21350949	9	145	21347264-22084928	13.7871	1.161	-0.3284	0.7511	-1.5845	-2.851	-0.9547	-1.4798	-1.05	3.9647
Nanning	FLL	7	65	26527934-28330230	10	50	12989338-13660435	9.9652	0.6163	0.0559	-0.1807	3.0382	-0.3519	0.0107	-0.1828	3.036	-2.5896
Nanning	FLL	8	50	8390973-16240262	10	50	12989338-13660435	10.8636	0.6535	0.207	-0.2223	3.2329	-0.1653	0.0629	-0.6083	2.9737	-3.0824
Nanning	FLL	5	5	411095-920499	10	65	14739603-14877074	11.0015	0.5655	-0.084	-0.1589	2.6422	2.9875	-0.1873	3.197	2.7213	-5.6429
Nanning	FLL	3	155	25003873-26451465	10	145	20900293-21736815	14.9656	1.7655	0.2459	-0.5425	1.9355	-2.151	-0.1497	-1.9156	3.2633	-0.0005
Nanning	FLL	6	190	24574396-25028105	10	145	20900293-21736815	11.7183	1.3758	0.3621	-0.4258	2.4811	-2.0991	-0.1938	-2.128	3.0467	-0.8201
Nanning	FLL	2	205	33084470-35118793	10	150	20900293-21736815	12.3271	1.1939	0.4219	-0.4472	3.0255	-1.8538	-0.2926	-2.1135	3.1785	-1.4942
Nanning	FLL	9	130	21254336-21350949	10	150	20900293-21736815	14.2516	1.368	0.4241	-0.5314	3.0342	-2.0914	-0.2479	-2.0095	3.1733	-0.9887
Nanning	FLL	1	160	30214447-32272354	10	155	20900293-21736815	13.3464	1.1414	0.1555	-0.5116	2.0099	-0.232	0.0228	0.1239	2.6329	-1.1873
Nanning	FLL	4	110	14453617-18984448	10	155	20900293-21736815	13.9708	1.1238	0.1787	-0.5309	2.1766	0.0226	0.2237	-0.1809	2.6658	-1.9335
Nanning	FLL	10	145	20900293-21736815	10	155	20900293-21736815	11.8187	1.1035	0.3449	-0.6042	2.6974	0.1985	0.5602	0.0117	3.0897	-2.3785
Nanning	FLL	4	115	14453617-18984448	11	5	305050-362626	10.3647	0.8809	0.1294	-0.4687	2.0448	-0.048	0.3764	-0.2749	2.4915	-1.5415
Nanning	FLL	7	25	16192329-16524005	11	35	2904929-3045301	6.9874	0.2406	-0.0775	-0.0193	-0.1044	4.224	-0.0014	4.4308	0.1204	-4.0771
Nanning	FLL	6	40	6537868-7593322	11	90	5889439-8248342	9.2714	1.0587	-0.1933	-0.0065	-0.0902	2.2275	0.3615	2.5317	-0.1117	-2.2279
Nanning	FLL	9	140	21347264-22084928	11	90	5889439-8248342	10.6418	1.3369	0.3882	-0.0393	2.3876	-1.9685	-0.2206	-1.6769	2.8745	-1.1447
Nanning	FLL	10	50	12989338-13660435	11	95	5889439-8248342	11.3458	0.6866	-0.2594	0.1297	-0.2221	2.6715	0.27	2.9223	-0.2933	-2.4007
Nanning	FLL	5	120	28672187-28948383	11	115	17985037-18521065	8.7041	0.5011	-0.1664	-0.0484	2.9987	0.182	0.1353	0.3585	3.1509	-3.1872
Nanning	FLL	2	210	33084470-35118793	11	130	19709715-20654076	9.3436	0.7245	-0.0301	-0.071	3.4038	2.3545	0.0736	2.3611	3.1931	-5.5078
Nanning	FLL	3	240	32582011-32711121	11	130	19709715-20654076	10.6312	0.4779	-0.1655	-0.0051	4.0573	2.4803	0.1035	3.021	4.3637	-6.2161
Nanning	FLL	8	30	4322932-5465343	11	130	19709715-20654076	9.8297	0.527	-0.0024	-0.091	3.1874	0.7401	0.0481	0.9309	3.6231	-3.8096
Nanning	FLL	1	180	36287282-41366543	11	150	22150902-23132781	11.5973	0.7474	-0.6546	0.0201	-3.6439	4.2088	0.0187	4.4138	-3.54	-0.2703
Nanning	FLL	11	80	5889439-8248342	11	155	23128535-25293951	7.4305	0.7839	0.0101	-0.1465	2.4367	1.5572	0.0792	1.2314	2.6668	-4.0168
Nanning	FLL	6	195	24574396-25028105	12	5	2934769-3597468	6.4698	0.4632	-0.024	-0.1101	2.2994	-0.2176	-0.0379	-0.1312	2.5811	-1.7437
Nanning	FLL	8	85	16911718-19432690	12	5	2934769-3597468	7.7516	0.6845	0.2322	-0.327	1.8157	0.1796	0.1648	-0.1562	2.3046	-1.6182
Nanning	FLL	11	150	22150902-23132781	12	15	4028028-4760834	9.0734	0.2272	0.0056	0.0549	7.4495	1.5296	0.1612	1.6842	7.5401	-8.6523
Nanning	FLL	7	30	17826563-18410191	12	20	6760060-7117102	9.4352	0.1774	0.044	-0.0666	7.371	1.2455	-0.0848	1.1247	7.7176	-8.631
Nanning	FLL	10	60	13658883-14555547	12	40	13982073-14438735	9.3773	0.2151	-0.072	0.0067	7.2574	-0.1607	-0.2031	-0.2048	7.7345	-6.9802
Nanning	FLL	1	190	36287282-41366543	12	110	27007607-27254871	10.5121	0.5631	-0.5126	-0.0882	-2.4119	3.5773	0.1442	3.9141	-2.1481	-1.0224
Nanning	FLL	2	235	35705713-35885672	12	110	27007607-27254871	8.1439	0.8795	-0.1517	-0.2458	1.881	2.3698	-0.1814	2.4313	2.1786	-4.4883
Nanning	FLL	3	70	8196070-8609105	12	110	27007607-27254871	10.3418	0.3724	-0.067	-0.05	1.7834	3.2177	-0.1828	3.6894	1.591	-5.0297
Nanning	FLL	4	105	14453617-18984448	12	110	27007607-27254871	9.4723	0.8492	0.237	-0.5724	1.8916	0.1319	0.444	-0.2152	2.2688	-1.4358
Nanning	FLL	5	45	5986015-11697141	12	110	27007607-27254871	8.7942	0.2695	-0.1012	-0.0752	-1.4858	5.7527	0.0487	6.1026	-1.222	-4.2377
Nanning	FLL	12	95	24070744-25506810	12	110	27007607-27254871	8.6454	0.4698	-0.0342	-0.0911	2.3534	2.9957	-0.3462	3.459	2.1822	-5.5759
Nanning	FLL	9	100	18868479-19078617	12	115	27254623-27307145	9.4263	0.3597	0.1015	-0.0793	1.0009	4.2496	0.2566	4.4601	1.2627	-5.026
Nanning	FLW	2	230	35705713-35885672	3	15	2922849-4654781	78.8105	2.6252	-0.0127	0.0035	0.7357	0.0309	0.0018	0.0389	0.718	-0.7678
Nanning	FLW	1	165	30214447-32272354	3	30	7469617-7895883	69.3645	2.8219	-0.0097	0.013	-0.04	0.7192	0.0005	0.7428	-0.0694	-0.6699
Nanning	FLW	1	0	3958628-4173240	4	65	14453617-18984448	74.6758	2.6397	-0.0111	0.0017	0.0379	0.7287	-0.0017	0.7447	0.0072	-0.7662
Nanning	FLW	3	200	26738579-27956438	4	65	14453617-18984448	6.0809	0.5844	0.0257	-0.031	0.0007	-0.0472	-0.0309	-0.0391	0.0353	0.0322
Nanning	FLW	2	100	18658003-19163191	4	75	14453617-18984448	64.4759	2.8129	0.3618	-0.376	-0.3452	-0.3251	-0.364	-0.3309	0.3521	0.3105
Nanning	FLW	4	110	14453617-18984448	4	130	19962993-29338260	74.1876	2.888	-0.3822	0.3598	-0.352	-0.3814	-0.3632	0.3656	-0.3304	0.3683
Nanning	FLW	4	60	14453617-18984448	5	105	28672187-28948383	93.4277	2.8143	-0.0009	-0.0047	0.74	0.0249	0.0221	0.0035	0.7305	-0.7638
Nanning	FLW	2	230	35705713-35885672	6	145	17617486-18068240	74.5804	2.6193	-0.0098	-0.0009	0.7417	0.0021	0.0012	-0.002	0.7173	-0.7522
Nanning	FLW	4	65	14453617-18984448	6	170	20712608-21091328	83.7854	2.6265	0.0018	-0.0107	0.7348	0.0289	-0.0021	-0.0073	0.7396	-0.7624
Nanning	FLW	8	75	16911718-19432690	9	10	5700906-5905364	81.1401	2.6305	0.0005	-0.0044	0.7334	0.025	0.012	0.0015	0.728	-0.7666
Nanning	FLW	4	70	14453617-18984448	9	60	9634476-10204857	79.9425	2.8033	-0.0033	-0.0061	0.7306	0.0302	-0.0158	-0.0167	0.738	-0.7573
Nanning	FLW	7	5	1640079-3674413	9	120	20236499-20790463	72.3383	2.5397	0.0005	-0.0019	0.7281	0.0139	0.0089	0.009	0.7292	-0.7402
Nanning	FLW	9	120	20236499-20790463	9	125	21059594-21255108	88.186	3.0077	-0.0038	0.003	-0.0858	0.7414	-0.0076	0.7104	-0.1073	-0.6052
Nanning	FLW	2	150	21949904-22074671	10	80	17584547-17689465	81.6949	2.6018	-0.0064	0.0023	0.7405	-0.018	-0.0007	-0.0258	0.7158	-0.717
Nanning	FLW	4	65	14453617-18984448	11	40	3385345-3570337	84.6645	2.6696	-0.004	-0.0004	0.7311	0.04	-0.0101	0.0119	0.7302	-0.7735
Nanning	FLW	8	5	51679-500019	11	85	5889439-8248342	84.3862	2.9444	0.0038	-0.0012	0.7256	-0.0765	0.0029	-0.0878	0.7274	-0.6475
Nanning	FLW	2	170	22215072-22573341	11	90	5889439-8248342	80.7245	2.6543	-0.0084	0.0032	0.7413	0.0447	-0.0002	0.0299	0.718	-0.7799
Nanning	FLW	1	95	22185305-25724624	11	95	5889439-8248342	86.0952	2.6484	0.0043	-0.0005	0.7346	0.0407	0.0121	0.0184	0.7264	-0.7686
Nanning	FLW	7	30	17826563-18410191	11	95	5889439-8248342	80.899	2.5412	-0.0047	0.001	0.7273	0.007	0.0076	-0.0016	0.73	-0.7255
Nanning	FLW	11	105	5889439-8248342	11	110	9423621-16992234	86.811	2.7042	0.3745	-0.3768	-0.2603	-0.3206	-0.3522	-0.3575	0.4753	0.2338
Nanning	FLW	8	110	16911718-19432690	12	45	14438167-15262959	80.4001	2.5838	0.0028	-0.0017	0.732	0.0268	0.0105	0.015	0.728	-0.7591
Nanning	FLA	1	0	3958628-4173240	1	165	30214447-32272354	146.46	0.6576	0.47	-0.1686	3.2319	-2.6503	-0.0033	-2.8183	4.527	-0.9579
Nanning	FLA	1	185	36287282-41366543	2	210	33084470-35118793	16.5525	0.8162	-0.192	-0.3526	6.1008	6.2712	-0.0182	6.4312	6.0828	-12.2014
Nanning	FLA	2	160	21949904-22074671	2	210	33084470-35118793	15.7656	0.8951	-0.1519	-0.364	3.3539	6.2497	0.0713	6.6889	3.6629	-9.5605
Nanning	FLA	1	170	30214447-32272354	3	165	25003873-26451465	15.2417	1.1502	-0.1171	-0.2065	4.3388	5.3381	0.3662	5.8896	4.1715	-9.4584
Nanning	FLA	2	120	21457944-21738288	3	230	32017648-32515995	17.6174	0.8549	-0.2102	-0.2198	5.986	5.6345	-0.1558	5.7492	6.0564	-11.6735
Nanning	FLA	3	70	8196070-8609105	3	230	32017648-32515995	16.1504	0.5755	-0.3204	0.0941	8.1105	5.612	-0.3772	6.7634	7.8718	-13.7222
Nanning	FLA	1	15	6172143-6391467	4	65	14453617-18984448	17.5232	1.2485	-0.0656	-0.1885	4.8566	5.1165	-0.1687	5.6452	4.2663	-9.629
Nanning	FLA	2	110	20665484-21228707	4	65	14453617-18984448	15.376	1.1234	-0.5653	-0.003	3.6082	4.195	-0.2887	5.8539	3.9201	-8.3848
Nanning	FLA	3	70	8196070-8609105	4	65	14453617-18984448	15.3083	1.032	-0.5211	0.0116	3.9246	4.4049	-0.1975	5.5739	3.2392	-8.8633
Nanning	FLA	4	105	14453617-18984448	4	130	19962993-29338260	39.2764	0.8795	0.2889	-1.3406	1.1571	-0.8269	0.0133	-0.8103	5.6354	-0.4015
Nanning	FLA	1	185	36287282-41366543	5	25	1547307-1901173	11.0833	0.4674	-0.0542	0.0928	-2.5278	8.6101	0.2828	8.8109	-2.5574	-5.6533
Nanning	FLA	3	230	32017648-32515995	5	25	1547307-1901173	15.0464	0.4611	-0.0645	-0.0676	6.3945	9.7247	-0.0146	9.3942	6.2349	-15.8719
Nanning	FLA	2	55	6831023-7513592	5	30	1910293-3122906	11.6968	0.5107	-0.2401	-0.1779	8.1071	2.7134	-0.0177	2.913	9.0668	-10.2019
Nanning	FLA	4	120	14453617-18984448	5	30	1910293-3122906	11.4731	0.6752	-0.1018	-0.3782	4.8085	-0.13	0.285	-0.6598	6.3067	-4.1608
Nanning	FLA	5	25	1547307-1901173	5	30	1910293-3122906	12.9202	0.4644	-0.3021	0.1996	8.0048	2.2734	-0.6363	3.5031	9.527	-10.5056
Nanning	FLA	4	65	14453617-18984448	6	5	2018053-2762127	15.7715	1.1673	0.0031	-0.6109	4.6028	3.5549	-0.0335	3.8169	5.8011	-8.5834
Nanning	FLA	2	235	35705713-35885672	6	40	6537868-7593322	15.3848	1.0135	-0.37	-0.2596	5.4407	0.0885	0.296	0.3376	5.6847	-6.0448
Nanning	FLA	3	230	32017648-32515995	6	55	6537868-7593322	14.9023	0.9809	-0.4093	-0.1265	5.5751	4.2196	0.3842	4.5169	5.394	-10.1668
Nanning	FLA	1	15	6172143-6391467	6	60	6537868-7593322	17.8772	1.0618	0.0466	0.0268	7.0656	5.5619	0.4771	5.3304	5.8131	-12.0193
Nanning	FLA	5	115	28672187-28948383	6	60	6537868-7593322	11.0732	0.876	0.1274	-0.3989	5.7692	0.187	0.3608	-0.8513	6.0768	-6.1315
Nanning	FLA	6	50	6537868-7593322	6	190	24574396-25028105	13.2334	1.1355	-0.2583	-0.3354	5.4513	3.9478	0.1394	3.9544	5.6339	-10.0037
Nanning	FLA	5	25	1547307-1901173	7	30	17826563-18410191	13.9895	0.3419	-0.1364	0.2414	10.2986	9.1407	0.2878	9.3985	9.5727	-19.1517
Nanning	FLA	1	15	6172143-6391467	7	60	26527934-28330230	12.2048	0.6945	0.062	-0.0389	0.2002	6.4876	0.1876	6.2758	-1.0137	-5.2168
Nanning	FLA	6	25	5393252-5583890	7	60	26527934-28330230	12.5554	0.6358	0.255	-0.0391	-1.0475	6.1698	0.1133	6.2615	-1.1127	-4.8814
Nanning	FLA	2	115	21457944-21738288	7	65	26527934-28330230	12.5867	0.9669	-0.3513	0.161	6.0999	4.5154	-0.1418	4.3807	5.5465	-10.7808
Nanning	FLA	4	115	14453617-18984448	7	65	26527934-28330230	10.2061	1.0394	-0.1174	-0.4224	4.8551	0.5759	0.5424	-0.5597	5.2423	-5.5272
Nanning	FLA	3	245	32800595-33198077	7	70	26527934-28330230	14.5144	0.8537	-0.5616	0.0822	5.2541	4.8409	-0.3891	6.183	5.9117	-9.9398
Nanning	FLA	7	60	26527934-28330230	7	70	26527934-28330230	8.938	0.8461	0.1725	-0.2012	6.1333	0.2928	0.4477	-0.7401	5.4251	-6.2286
Nanning	FLA	7	75	26527934-28330230	8	30	4322932-5465343	10.1321	0.7901	0.0345	-0.2401	4.6019	6.3168	0.0302	6.6167	5.0655	-10.9519
Nanning	FLA	5	30	1910293-3122906	8	35	6161997-8120253	13.8191	0.5391	-0.0692	0.0125	4.255	8.6758	0.0284	8.7708	3.7338	-12.8103
Nanning	FLA	1	15	6172143-6391467	8	45	8390973-16240262	16.6685	0.9464	0.0554	-0.0123	6.3137	6.3361	0.3384	6.3248	5.5083	-11.6767
Nanning	FLA	2	110	20665484-21228707	8	45	8390973-16240262	15.0908	0.8316	-0.3577	0.1569	5.3206	5.7821	0.2736	6.2555	5.2662	-11.0578
Nanning	FLA	3	230	32017648-32515995	8	45	8390973-16240262	16.1003	0.8453	-0.3407	0.0796	5.1647	6.3754	0.0141	7.1276	5.3707	-11.4021
Nanning	FLA	6	5	2018053-2762127	8	50	8390973-16240262	15.4646	1.0591	-0.6105	0.2257	4.5212	4.7031	0.331	5.3098	4.5769	-9.1833
Nanning	FLA	4	175	31448163-33772389	8	110	16911718-19432690	13.5203	1.1302	-0.263	-0.1325	4.1464	5.4796	0.1186	5.2595	4.3365	-9.8847
Nanning	FLA	8	180	24639010-25273628	8	190	24639010-25273628	10.4055	0.4766	-0.2452	0.1156	8.3283	0.1936	-0.0301	0.5537	7.7616	-8.472
Nanning	FLA	4	65	14453617-18984448	9	5	5700906-5905364	16.8357	1.0335	-0.0319	-0.4994	5.2726	3.2098	-0.1727	2.5506	5.8429	-9.056
Nanning	FLA	6	95	12919155-13161417	9	5	5700906-5905364	13.8152	0.4388	0.3953	0.0345	8.775	-0.1698	0.5379	-0.8805	8.6972	-8.8653
Nanning	FLA	7	60	26527934-28330230	9	5	5700906-5905364	13.7214	0.9494	-0.0584	-0.3637	5.9835	4.4178	0.1934	4.4592	6.1376	-10.3654
Nanning	FLA	8	45	8390973-16240262	9	5	5700906-5905364	16.5085	0.8669	0.0469	-0.3203	6.6393	3.7749	0.2688	3.7157	7.021	-10.3496
Nanning	FLA	2	120	21457944-21738288	9	55	9634476-10204857	15.6465	0.8961	-0.2388	-0.3312	3.7466	6.1799	-0.347	6.9774	4.4709	-9.8661
Nanning	FLA	1	15	6172143-6391467	9	130	21254336-21350949	18.8015	0.7911	-0.091	0.1915	0.382	8.0584	-1.0143	7.4727	0.0073	-6.7015
Nanning	FLA	5	30	1910293-3122906	9	130	21254336-21350949	16.3486	0.7781	-0.3967	0.2234	6.2025	7.484	-0.3919	6.5613	5.8318	-12.6733
Nanning	FLA	9	130	21254336-21350949	9	145	21347264-22084928	19.9666	1.1795	0.8162	-0.6163	5.9244	-4.016	-1.3678	-3.7624	6.3952	-2.2455
Nanning	FLA	3	120	14165596-15621437	9	160	21347264-22084928	15.7119	1.0473	-0.4426	0.2184	6.2185	3.6289	0.0882	3.3538	5.6862	-10.2526
Nanning	FLA	5	30	1910293-3122906	10	65	14739603-14877074	13.9844	0.4634	-0.1353	-0.1789	2.1285	8.4407	-0.166	8.6922	1.7272	-10.5523
Nanning	FLA	1	0	3958628-4173240	10	150	20900293-21736815	15.0457	0.9476	-0.1953	-0.1764	5.4952	5.1472	0.114	5.5367	4.9909	-10.7882
Nanning	FLA	2	110	20665484-21228707	10	150	20900293-21736815	17.3574	1.0587	-0.3618	-0.1604	5.8818	4.9927	0.1758	5.4568	5.7166	-11.015
Nanning	FLA	6	0	486085-826951	10	150	20900293-21736815	16.9626	1.0399	-0.3776	-0.2072	4.5834	4.5891	0.064	5.993	5.2427	-9.1604
Nanning	FLA	3	120	14165596-15621437	10	155	20900293-21736815	17.9036	0.9294	-0.2466	-0.2456	6.2882	4.1115	-0.196	5.2508	7.1206	-10.6114
Nanning	FLA	4	65	14453617-18984448	10	155	20900293-21736815	16.3396	0.8715	0.0822	-0.5555	5.6671	-0.0261	0.3829	-0.2658	6.3011	-5.4876
Nanning	FLA	7	65	26527934-28330230	10	155	20900293-21736815	14.4868	0.8295	0.1036	-0.4932	5.6735	-1.1027	-0.3375	-0.4737	6.463	-4.5035
Nanning	FLA	9	130	21254336-21350949	10	155	20900293-21736815	18.2485	1.0637	0.4267	-0.7432	7.3385	4.8687	-0.3438	5.1885	6.4537	-11.5414
Nanning	FLA	10	65	14739603-14877074	10	155	20900293-21736815	16.4292	0.7578	-0.2519	-0.1576	7.0325	3.967	-0.1229	4.2464	7.3929	-11.3232
Nanning	FLA	8	110	16911718-19432690	10	160	22552753-22631252	16.0852	0.9442	0.1416	-0.5399	5.484	3.6157	-0.1808	3.8684	5.8428	-9.4717
Nanning	FLA	1	165	30214447-32272354	11	25	1341914-1865302	10.8855	0.9323	0.1481	-0.4522	4.5634	3.5945	0.0138	3.9366	4.2725	-8.1694
Nanning	FLA	4	40	4772247-5112821	11	25	1341914-1865302	10.1482	0.5807	-0.0006	-0.2343	5.8077	6.153	0.3285	6.14	6.277	-11.9193
Nanning	FLA	8	50	8390973-16240262	11	25	1341914-1865302	13.5422	0.8401	0.1709	-0.534	4.4786	4.3009	0.0958	4.9159	5.5302	-8.8068
Nanning	FLA	5	30	1910293-3122906	11	50	3801750-3857863	11.8755	0.4956	-0.0599	0.1242	3.8984	9.1041	-0.0141	9.0647	3.1361	-13.0663
Nanning	FLA	11	25	1341914-1865302	11	50	3801750-3857863	7.8618	0.2673	-0.2844	0.208	0.5887	8.8732	0.0178	9.7892	0.7319	-9.3819
Nanning	FLA	2	115	21457944-21738288	11	80	5889439-8248342	13.708	0.994	-0.3731	0.1034	6.7033	4.33	-0.0012	4.4801	5.9379	-11.3969
Nanning	FLA	3	70	8196070-8609105	11	80	5889439-8248342	15.1455	0.933	-0.4526	0.1449	5.1932	5.0749	-0.1536	5.9437	4.5971	-10.5871
Nanning	FLA	10	155	20900293-21736815	11	80	5889439-8248342	13.9214	0.8149	-0.5058	0.0942	-1.141	5.6228	-0.2121	6.5849	-1.0796	-4.6299
Nanning	FLA	6	45	6537868-7593322	11	85	5889439-8248342	13.5476	1.0932	-0.4255	-0.1568	0.1061	4.9791	0.6101	5.6245	0.3343	-5.4999
Nanning	FLA	9	5	5700906-5905364	11	100	5889439-8248342	12.468	0.9517	-0.3504	0.0701	5.4739	5.1949	0.1931	5.0982	4.7981	-11.0216
Nanning	FLA	7	35	18479190-21073720	11	115	17985037-18521065	7.7327	0.6245	-1.341	-0.2257	6.3029	1.0981	0.1713	1.3985	6.7551	-7.2849
Nanning	FLA	7	35	18479190-21073720	12	95	24070744-25506810	11.4211	0.9753	-1.3837	-0.2285	7.7158	5.7848	-0.3127	5.0685	7.66	-13.5344
Nanning	FLA	1	195	41728692-43186282	12	110	27007607-27254871	13.2385	0.5971	0.0369	-0.3059	5.6499	6.5493	0.1201	7.0141	5.8701	-11.9296
Nanning	FLA	2	235	35705713-35885672	12	110	27007607-27254871	14.9187	0.9161	-0.4049	-0.4295	3.1725	6.2829	-0.2854	6.6056	3.7632	-9.914
Nanning	FLA	3	230	32017648-32515995	12	110	27007607-27254871	16.4319	0.5537	-0.0834	-0.2533	5.504	8.2652	-0.0849	8.85	5.8153	-13.5145
Nanning	FLA	4	175	31448163-33772389	12	110	27007607-27254871	11.8599	0.5149	0.0269	-0.2425	1.5075	7.8701	-0.1159	7.9941	1.6329	-9.5349
Nanning	FLA	5	30	1910293-3122906	12	110	27007607-27254871	14.9163	0.5192	-0.023	-0.2332	4.4015	7.9778	0.2146	8.2216	4.2248	-12.0709
Nanning	FLA	6	50	6537868-7593322	12	110	27007607-27254871	11.4744	0.8467	-0.1033	-0.4711	2.8292	6.1287	-0.148	5.8324	3.0388	-9.7077
Nanning	FLA	8	185	24639010-25273628	12	110	27007607-27254871	13.5408	0.5958	-0.0934	-0.2441	3.7274	7.5721	-0.1099	7.8286	3.6973	-11.3665
Nanning	FLA	9	45	9459302-9638003	12	110	27007607-27254871	15.071	0.511	-0.1225	-0.1877	9.0827	5.8322	0.135	6.7419	9.4062	-14.653
Nanning	FLA	10	155	20900293-21736815	12	110	27007607-27254871	15.0649	0.7011	-0.2142	-0.2303	4.2333	6.8114	-0.2101	7.3112	4.7231	-11.3074
Nanning	FLA	11	80	5889439-8248342	12	110	27007607-27254871	13.198	0.7996	0.0991	-0.4067	4.7219	6.1897	-0.0821	5.7474	4.8591	-11.4546
Nanning	FLA	12	95	24070744-25506810	12	110	27007607-27254871	11.3796	0.4956	-0.0724	-0.1703	3.2779	7.9844	-0.2331	9.1273	3.0442	-11.2648
Nanning	PL	1	175	32270047-35074488	1	180	36287282-41366543	14.418	0.5338	-0.0614	0.0667	0.1662	-4.5677	-0.0476	-4.4036	0.0981	4.4492
Nanning	PL	1	175	32270047-35074488	2	190	27316157-27341732	12.7413	0.5477	-0.0064	-0.0026	0.6676	-4.5068	-0.017	-4.4786	0.5758	3.8944
Nanning	PL	2	210	33084470-35118793	2	220	35334956-35570398	12.2148	1.1854	0.1206	-0.114	-1.3452	-4.7774	-0.2816	-4.6245	-0.8483	5.8376
Nanning	PL	1	175	32270047-35074488	3	5	524008-1689540	15.7683	0.5462	-0.0149	0.0122	0.2442	-4.5227	0.0622	-4.4214	0.104	4.3933
Nanning	PL	2	200	30636023-31269935	3	150	25003873-26451465	20.2318	4.3156	-0.3972	-0.3469	0.1694	0.9231	0.3041	0.9752	0.0072	-0.71
Nanning	PL	3	120	14165596-15621437	3	150	25003873-26451465	24.1355	4.0784	0.1375	-0.5898	0.7053	1.1306	0.5015	0.7908	0.8226	-1.5488
Nanning	PL	3	10	2516859-2924744	4	25	2255933-4644996	12.4395	0.5784	0.0072	0.029	-4.4583	-0.325	-0.0115	-0.4113	-4.5748	4.7363
Nanning	PL	1	175	32270047-35074488	4	30	4772247-5112821	11.9564	0.5323	0.0131	0.044	0.236	-4.4924	0.0263	-4.5185	0.098	4.3043
Nanning	PL	2	105	19376511-20186136	4	30	4772247-5112821	12.2489	0.5382	0.0009	0.0174	-0.0328	-4.5022	0.0624	-4.5039	0.0378	4.5653
Nanning	PL	4	105	14453617-18984448	4	120	14453617-18984448	92.5381	1.1657	-0.417	0.3312	0.246	0.1504	0.2342	0.3477	-0.4175	-0.2856
Nanning	PL	2	90	11357264-11736527	5	10	411095-920499	13.4552	0.5572	0.0013	0.0447	0.423	-4.509	0.0312	-4.5018	0.3866	4.0755
Nanning	PL	4	30	4772247-5112821	5	20	1547307-1901173	14.3282	0.6905	0.0421	0.1011	-4.4895	0.7914	0.0728	0.7075	-4.6263	3.6683
Nanning	PL	3	120	14165596-15621437	5	25	1547307-1901173	20.2878	1.329	0.0414	0.0661	-1.2338	-4.4291	0.0373	-4.5793	-1.1202	5.3662
Nanning	PL	1	175	32270047-35074488	5	40	4578959-4667853	16.4338	0.5697	-0.0173	0.0393	0.7215	-4.5269	0.0205	-4.449	0.6254	3.8959
Nanning	PL	5	40	4578959-4667853	5	45	5986015-11697141	16.7719	0.8442	0.1016	-0.0601	-4.2768	-0.5502	0.1642	-1.2168	-4.2869	5.1949
Nanning	PL	3	150	25003873-26451465	6	70	9190930-9265322	21.4124	2.9845	-0.3962	0.0316	1.1912	-3.8179	-0.1651	-4.1551	0.8381	2.6775
Nanning	PL	6	70	9190930-9265322	6	75	9263486-10845981	16.817	0.5521	-0.0258	0.0459	-0.121	-4.3855	0.1611	-4.4577	-0.3551	4.6542
Nanning	PL	5	25	1547307-1901173	6	115	16793652-17010230	19.4498	0.73	0.0773	-0.022	1.5964	-4.456	0.1147	-4.5854	1.5406	2.8977
Nanning	PL	1	175	32270047-35074488	6	120	17003636-17079583	17.177	0.6011	-0.0356	0.0244	-4.5242	0.0259	-0.0939	0.3203	-4.5575	4.5239
Nanning	PL	2	165	21949904-22074671	6	125	17565550-17593980	16.8617	0.6143	0.0291	0.0213	-0.5338	-4.4773	-0.0216	-4.5731	-0.5517	4.9454
Nanning	PL	4	160	30642129-31092608	6	125	17565550-17593980	14.317	0.6839	-0.1346	0.0005	0.1348	-4.4021	0.0351	-4.4512	0.2002	4.2908
Nanning	PL	1	190	36287282-41366543	7	20	3690095-6093428	14.65	0.7505	0.0019	0.149	0.119	-4.6444	-0.0482	-4.3886	-0.007	4.5729
Nanning	PL	6	115	16793652-17010230	7	20	3690095-6093428	15.5647	0.7036	0.0069	0.1314	0.1364	-4.5531	-0.0406	-4.4899	0.2652	4.4124
Nanning	PL	2	55	6831023-7513592	7	25	16192329-16524005	14.6	0.5396	-0.0098	0.0168	-0.3486	-4.4949	0.0331	-4.5093	-0.3269	4.84
Nanning	PL	7	20	3690095-6093428	7	25	16192329-16524005	15.5627	0.7007	0.1516	0	0.5372	-4.5519	-0.0542	-4.6508	0.5579	3.9763
Nanning	PL	5	40	4578959-4667853	7	35	18479190-21073720	17.1295	0.6341	0.0077	0.0271	-4.4512	0.5711	0.0751	0.5752	-4.5534	3.9053
Nanning	PL	4	90	14453617-18984448	7	40	21054353-22059701	5.8441	0.845	-0.0552	0.0311	0.1899	0.178	0.2852	0.0522	-0.2634	-0.4393
Nanning	PL	3	10	2516859-2924744	7	45	22056455-25682333	16.2926	0.6312	-0.0593	0.0309	-4.4985	0.3797	0.032	0.5554	-4.52	4.1773
Nanning	PL	7	25	16192329-16524005	8	15	906891-2026643	16.4493	0.5638	0.0287	-0.0366	-4.5479	-0.0625	-0.1028	-0.0606	-4.4679	4.5925
Nanning	PL	1	30	8979005-9323331	8	155	21631309-22161424	13.5099	1.2374	0.2876	-0.0125	0.4645	-4.7011	-0.0358	-4.8421	0.4731	4.2797
Nanning	PL	2	60	6831023-7513592	8	155	21631309-22161424	14.5787	0.5492	0.018	-0.002	0.5239	-4.4575	0.0541	-4.5591	0.5591	3.9899
Nanning	PL	3	260	33693171-34275371	8	160	23069303-23468392	19.6658	0.8464	-0.0212	0.0291	-4.5495	-0.9558	-0.1591	-1.0967	-4.534	5.4771
Nanning	PL	4	25	2255933-4644996	8	160	23069303-23468392	12.6249	0.629	0.0438	0.0409	-0.3727	-4.4884	0.0959	-4.5808	-0.3602	4.9034
Nanning	PL	8	155	21631309-22161424	8	160	23069303-23468392	15.3333	0.5931	-0.0307	0.035	-4.326	0.7268	0.1804	0.5025	-4.5413	3.8399
Nanning	PL	5	25	1547307-1901173	8	165	23670942-24256532	13.6578	0.7154	0.0564	-0.0038	-4.5039	1.1939	0.0646	1.0829	-4.4717	3.3845
Nanning	PL	6	70	9190930-9265322	8	210	26406032-27401077	16.8782	1.1049	-0.0269	0.0024	-4.4383	1.0767	-0.0146	1.0186	-4.5225	3.3778
Nanning	PL	3	150	25003873-26451465	9	0	244493-1015128	18.4872	2.8497	-0.3875	-0.0943	0.9536	-0.1281	0.3121	-0.1055	0.9564	-0.4252
Nanning	PL	7	25	16192329-16524005	9	75	14046728-14619069	15.0278	0.5221	0.0155	0.0304	-4.4801	-0.2488	0.0236	-0.2676	-4.5595	4.7106
Nanning	PL	1	180	36287282-41366543	9	80	14046728-14619069	14.2511	0.5535	0.0279	0.0533	-4.4244	0.0702	-0.0069	-0.019	-4.6173	4.3628
Nanning	PL	2	145	21949904-22074671	9	80	14046728-14619069	12.6311	0.5506	-0.0085	0.0322	-4.4954	0.2388	-0.067	0.2379	-4.5441	4.2696
Nanning	PL	9	65	11920888-12267430	9	80	14046728-14619069	11.339	0.5938	0.0989	-0.0504	-4.5259	0.4325	-0.0831	0.3587	-4.497	4.0287
Nanning	PL	6	125	17565550-17593980	9	90	16403633-16983867	16.8505	0.6063	0.0216	0.0405	-4.4763	1.2131	0.0416	1.1324	-4.5634	3.2509
Nanning	PL	4	30	4772247-5112821	9	95	17903734-18245317	13.2035	0.5945	0.0144	0.042	-4.537	0.4095	0.0725	0.4303	-4.5071	4.2387
Nanning	PL	5	20	1547307-1901173	9	100	18868479-19078617	15.5237	0.6539	0.0876	0.0407	-4.5064	1.2586	0.0301	1.1528	-4.5513	3.2869
Nanning	PL	8	15	906891-2026643	9	100	18868479-19078617	14.3754	0.6634	-0.0174	0.0175	-4.4854	1.1804	-0.0538	1.1735	-4.5252	3.3604
Nanning	PL	5	45	5986015-11697141	10	30	5427483-5449074	17.0548	0.8384	0.0442	-0.0483	-0.7836	-4.3976	0.0187	-4.4113	-0.8362	5.4936
Nanning	PL	3	120	14165596-15621437	10	35	11543109-11798087	16.7701	0.9965	0.0192	0.0034	-1.1825	-4.472	0.0081	-4.516	-0.9187	5.4369
Nanning	PL	10	105	19112236-19206783	10	110	19330390-19366544	16.2922	0.9057	0.0041	-0.0193	-4.53	0.8325	0.2814	0.7258	-4.4933	3.6635
Nanning	PL	8	170	23670942-24256532	10	115	19543841-19803765	15.1659	0.547	0.0027	-0.0297	0.2985	-4.5478	0.0138	-4.4499	0.3069	4.3263
Nanning	PL	1	175	32270047-35074488	10	120	20001168-20214302	16.7303	0.5909	0.0026	-0.0275	0.89	-4.5324	-0.0665	-4.4856	0.7654	3.6558
Nanning	PL	2	65	8135122-8390147	10	120	20001168-20214302	14.2926	0.5221	-0.002	-0.0222	0.0218	-4.4629	-0.0154	-4.5284	-0.0486	4.3873
Nanning	PL	4	15	2255933-4644996	10	120	20001168-20214302	10.8379	0.5543	-0.013	-0.0196	-4.4724	0.1004	0.0674	0.0272	-4.5013	4.3123
Nanning	PL	6	115	16793652-17010230	10	120	20001168-20214302	15.6002	0.5404	0.0145	-0.0474	0.5316	-4.5214	-0.0266	-4.5087	0.6208	3.9912
Nanning	PL	7	90	29512230-29558039	10	120	20001168-20214302	15.8658	0.5719	0.0546	-0.0209	0.4462	-4.486	0.0573	-4.5799	0.4437	3.971
Nanning	PL	9	80	14046728-14619069	10	120	20001168-20214302	15.4817	0.5697	0.039	-0.0183	-0.0677	-4.4495	-0.0488	-4.5779	-0.1674	4.4457
Nanning	PL	5	15	1115776-1147106	11	30	2536922-2739463	16.5227	0.5565	0.0547	-0.0015	-4.4628	0.04	0.0656	-0.0161	-4.5441	4.3726
Nanning	PL	10	120	20001168-20214302	11	60	4334460-4893134	16.5658	0.5638	-0.0125	0.0166	-4.4328	0.1559	0.0483	0.0475	-4.5687	4.1969
Nanning	PL	1	175	32270047-35074488	11	110	9423621-16992234	15.0107	0.5894	-0.0309	0.0586	0.6	-4.4525	0.078	-4.4661	0.3351	3.9497
Nanning	PL	3	230	32017648-32515995	11	110	9423621-16992234	13.8656	0.5748	0.0302	0.0305	0.3968	-4.4653	0.0598	-4.5595	0.3334	4.0615
Nanning	PL	2	165	21949904-22074671	11	115	17985037-18521065	14.0873	0.5418	0.0356	0.0003	-0.2824	-4.47	0.0169	-4.5781	-0.2488	4.721
Nanning	PL	8	20	2019190-4323366	11	115	17985037-18521065	14.1974	0.5125	0.0136	0.0026	-0.1769	-4.486	-0.0186	-4.5258	-0.2192	4.7108
Nanning	PL	9	95	17903734-18245317	11	115	17985037-18521065	14.5542	0.6312	0.0563	-0.0063	0.7895	-4.4621	-0.0756	-4.5791	0.7353	3.7187
Nanning	PL	4	160	30642129-31092608	11	120	18981895-19696368	10.4719	0.6809	-0.1303	-0.0039	0.1414	-4.3945	0.0096	-4.4682	0.206	4.27
Nanning	PL	6	80	12071149-12714551	11	120	18981895-19696368	17.0801	0.5938	0.008	-0.0292	0.0513	-4.5905	-0.0726	-4.4709	0.3608	4.5711
Nanning	PL	7	90	29512230-29558039	11	120	18981895-19696368	13.1523	0.5843	0.0506	-0.0112	0.8515	-4.4779	-0.032	-4.5852	0.8706	3.6041
Nanning	PL	11	115	17985037-18521065	11	135	20651030-20685811	16.5432	0.5653	-0.0059	0.0278	-4.4252	0.9783	0.0501	0.9057	-4.5775	3.4729
Nanning	PL	1	175	32270047-35074488	12	0	1675882-2097950	15.9741	0.5455	-0.0013	-0.0221	0.287	-4.5704	-0.0367	-4.4445	0.2892	4.3552
Nanning	PL	2	55	6831023-7513592	12	5	2934769-3597468	14.6014	0.9585	-0.0255	-0.1766	0.9826	-4.4664	0.0214	-4.4925	1.0519	3.5194
Nanning	PL	6	230	26829535-27459557	12	5	2934769-3597468	15.9513	1.0148	-0.0288	-0.1817	0.9839	-4.4519	-0.0614	-4.51	1.0025	3.4538
Nanning	PL	8	195	25270058-25629637	12	10	3853810-3994495	15.1589	0.5191	-0.0219	0.0268	-0.0424	-4.5102	0.0365	-4.4726	-0.0432	4.6216
Nanning	PL	3	120	14165596-15621437	12	15	4028028-4760834	18.5699	1.1115	0.0225	0.0444	-1.4393	-4.4387	0.035	-4.5453	-1.2411	5.6594
Nanning	PL	5	45	5986015-11697141	12	15	4028028-4760834	17.632	0.8918	0.091	-0.0504	1.0554	-4.2648	0.1603	-4.484	0.8645	3.5886
Nanning	PL	7	90	29512230-29558039	12	15	4028028-4760834	15.1714	0.5557	0.0538	0.0285	0.3486	-4.457	0.0277	-4.6044	0.2865	4.0571
Nanning	PL	11	120	18981895-19696368	12	15	4028028-4760834	15.9937	0.5462	-0.0152	0.0194	-4.5535	-0.0716	0.0026	0.1202	-4.4874	4.7024
Nanning	PL	12	5	2934769-3597468	12	15	4028028-4760834	18.6827	0.9892	-0.2745	0.1159	-4.5435	1.138	-0.0282	1.4437	-4.6004	3.4161
Nanning	PL	4	30	4772247-5112821	12	20	6760060-7117102	11.7439	0.5191	0.0274	0.0167	-4.4934	0.4007	0.0105	0.352	-4.5308	4.1041
Nanning	PL	9	95	17903734-18245317	12	20	6760060-7117102	17.4387	0.6246	0.0489	0.0158	0.8985	-4.4612	-0.0559	-4.5746	0.797	3.566
Nanning	PL	10	120	20001168-20214302	12	30	7630598-7710951	15.2288	0.5279	-0.0249	0.0075	-4.5218	-0.3707	0.0233	-0.3758	-4.489	4.9382
Nanning	FGNP	1	15	6172143-6391467	1	170	30214447-32272354	13.3425	0.5342	-0.763	-0.3531	-24.4784	-1.6652	-2.7688	1.4901	-24.5828	30.4404
Nanning	FGNP	1	170	30214447-32272354	2	205	33084470-35118793	13.7991	1.1739	-0.2101	-2.2512	15.0061	-19.3069	-1.0376	-26.5455	19.2534	19.4619
Nanning	FGNP	2	205	33084470-35118793	2	215	33084470-35118793	12.3025	0.6011	-1.4011	0.559	-5.0153	-40.2707	-0.5251	-25.7462	-3.4682	55.2692
Nanning	FGNP	2	35	5798921-5930096	3	165	25003873-26451465	12.9146	0.5685	-1.3202	0.6836	-27.8097	-1.8952	-1.2878	4.6228	-23.7415	36.0626
Nanning	FGNP	1	170	30214447-32272354	3	240	32582011-32711121	16.2632	0.6935	-0.3082	-0.0323	-1.7298	-27.0499	-2.3542	-28.9518	0.2514	34.0734
Nanning	FGNP	3	160	25003873-26451465	3	240	32582011-32711121	16.7368	0.9052	1.473	-1.4319	9.074	-27.1014	1.4022	-28.7568	12.5654	26.0306
Nanning	FGNP	3	240	32582011-32711121	4	35	4772247-5112821	11.3179	0.5105	0.6216	-1.1731	-30.4908	-1.028	-0.299	0.6603	-33.0989	33.6567
Nanning	FGNP	1	105	28193378-29992636	4	60	14453617-18984448	10.6611	0.6583	0.3597	-1.4083	13.7725	-9.2915	-1.3342	-2.3912	24.6762	-6.4194
Nanning	FGNP	2	205	33084470-35118793	4	185	34992137-35315659	10.9871	1.0788	-0.6665	-0.8224	-17.5091	22.5946	-1.6213	26.273	-17.5854	9.9196
Nanning	FGNP	4	180	34114249-34154923	4	185	34992137-35315659	10.0642	0.6657	1.4401	-2.4204	-41.4652	33.2306	-5.2649	23.5732	-32.0813	8.3006
Nanning	FGNP	5	60	21529083-27286581	5	65	21529083-27286581	5.063	0.7258	0.7427	-1.2737	9.8768	-25.0047	2.2642	23.3053	-4.429	14.749
Nanning	FGNP	1	35	8979005-9323331	5	105	28672187-28948383	7.5703	0.5451	-0.7937	-0.3848	-26.2394	-5.2777	-0.7777	-1.4034	-24.1595	35.1011
Nanning	FGNP	3	235	32582011-32711121	5	115	28672187-28948383	10.689	0.7603	-0.8296	-0.8137	-21.6776	7.8777	-2.1986	10.1953	-24.4532	17.7801
Nanning	FGNP	2	190	27316157-27341732	5	120	28672187-28948383	10.7078	0.5774	-0.4277	-1.5733	-26.9673	9.9388	-2.6393	12.1216	-25.5741	20.564
Nanning	FGNP	4	60	14453617-18984448	5	120	28672187-28948383	9.8516	0.3107	-1.0341	-0.3188	-8.8024	-1.4682	-3.5958	8.5828	-1.7846	7.5645
Nanning	FGNP	1	30	8979005-9323331	6	60	6537868-7593322	12.3354	0.826	-1.7287	0.357	-25.6871	12.3782	-0.8909	15.532	-27.2907	17.012
Nanning	FGNP	2	215	33084470-35118793	6	60	6537868-7593322	11.3418	0.8812	-1.4956	0.3088	-18.7286	16.4576	-0.0974	16.8125	-30.1782	11.4984
Nanning	FGNP	3	240	32582011-32711121	6	60	6537868-7593322	15.6504	0.8084	-0.6567	0.4111	-27.1978	11.0525	-1.583	12.8162	-31.573	20.4413
Nanning	FGNP	4	185	34992137-35315659	6	60	6537868-7593322	11.7073	0.9272	-2.0558	0.7048	-19.7139	16.3553	-2.2437	18.817	-27.6309	9.3972
Nanning	FGNP	5	115	28672187-28948383	6	225	26575128-26635363	9.9463	0.7215	-0.9227	-1.4777	9.5427	-21.6852	-2.2308	-22.396	12.0474	18.7267
Nanning	FGNP	6	60	6537868-7593322	6	225	26575128-26635363	12.9736	0.7391	0.3944	-1.7021	9.8628	-25.3668	-1.8291	-27.8553	14.2088	19.5541
Nanning	FGNP	4	60	14453617-18984448	7	30	17826563-18410191	11.2371	0.4906	-1.1926	0.8439	-6.5143	-25.3716	-2.3106	-16.8386	-0.6686	32.7889
Nanning	FGNP	2	200	30636023-31269935	7	35	18479190-21073720	10.4658	0.3094	-1.354	-0.8469	-41.871	4.1058	-1.6712	8.0661	-38.8966	42.4703
Nanning	FGNP	6	225	26575128-26635363	7	65	26527934-28330230	10.6023	0.6663	-1.4273	-0.8536	-22.9858	6.7028	-0.8478	11.2466	-23.1274	21.3484
Nanning	FGNP	3	240	32582011-32711121	7	70	26527934-28330230	14.0818	0.7994	-0.256	-1.1658	-26.3183	8.258	-1.8459	12.2091	-28.9212	21.2743
Nanning	FGNP	7	25	16192329-16524005	7	75	26527934-28330230	7.6084	0.4069	0.4139	-1.5595	-28.1799	-5.3446	-2.0056	-3.5743	-26.0311	35.7397
Nanning	FGNP	1	170	30214447-32272354	7	80	28324762-28558965	9.2295	0.4944	-0.2662	-1.5394	-2.2321	-24.8086	-0.1937	-23.3111	1.8879	30.8412
Nanning	FGNP	5	115	28672187-28948383	7	80	28324762-28558965	6.5137	0.4849	-1.2961	-1.4884	-0.4814	-23.4916	-1.6939	-21.4731	2.1873	27.6354
Nanning	FGNP	4	70	14453617-18984448	8	20	2019190-4323366	9.3452	0.639	-0.7642	-0.9266	-7.3662	-11.1243	-2.3907	0.197	11.5359	18.6225
Nanning	FGNP	1	170	30214447-32272354	8	35	6161997-8120253	10.4346	0.6215	0.2184	1.3369	3.5877	-25.1982	-1.6727	-25.8015	6.3883	24.0693
Nanning	FGNP	2	210	33084470-35118793	8	35	6161997-8120253	8.8577	0.9287	-0.2459	1.2926	25.1577	-25.2408	-1.3892	-23.1973	25.9414	10.668
Nanning	FGNP	5	110	28672187-28948383	8	35	6161997-8120253	9.0881	0.668	-0.8375	1.4465	-2.8724	-24.4026	-2.3324	-22.2481	1.3475	30.9135
Nanning	FGNP	6	195	24574396-25028105	8	35	6161997-8120253	10.5559	0.811	-1.4083	1.3598	11.4628	-29.1096	-2.1859	-26.4639	14.8787	20.6617
Nanning	FGNP	3	240	32582011-32711121	8	50	8390973-16240262	13.3972	0.8696	-0.8811	0.1464	-23.4068	11.0282	-0.268	15.0378	-27.9484	16.9077
Nanning	FGNP	7	60	26527934-28330230	8	200	25628754-26147844	9.2158	0.5201	-1.1851	0.8109	-6.9769	-26.1099	-1.4231	-22.4484	-3.6768	37.9417
Nanning	FGNP	8	50	8390973-16240262	8	200	25628754-26147844	8.7444	0.63	-0.7024	1.265	-13.7856	-23.092	-0.4372	-19.7524	-9.2863	40.5488
Nanning	FGNP	1	165	30214447-32272354	9	10	5700906-5905364	14.5229	1.0683	0.1634	-1.326	11.1379	-20.1053	-0.1822	-19.3776	14.7773	19.9843
Nanning	FGNP	8	105	16911718-19432690	9	15	6443091-7523188	12.3794	0.9673	-1.807	-0.6961	10.8168	-22.8526	0.1839	-18.044	12.9228	22.8351
Nanning	FGNP	7	70	26527934-28330230	9	80	14046728-14619069	10.5825	0.7011	-0.9754	-0.3534	9.8991	-25.2731	-1.1151	-25.7835	11.6897	18.8219
Nanning	FGNP	4	35	4772247-5112821	9	85	15267430-15616608	10.7258	0.3909	-1.1131	0.561	2.3012	-32.5069	0.1308	-32.7674	3.4295	32.3514
Nanning	FGNP	5	115	28672187-28948383	9	105	19572019-19815059	10.1938	0.6547	-1.4086	-1.2169	10.047	-21.7062	-2.6797	-21.0394	12.246	17.0194
Nanning	FGNP	6	85	12919155-13161417	9	105	19572019-19815059	12.4382	0.4849	0.1327	-0.7967	22.8316	-27.2934	-2.313	-28.3775	25.0682	7.0247
Nanning	FGNP	2	220	35334956-35570398	9	145	21347264-22084928	9.2322	0.6981	-0.9876	0.4682	16.2793	-3.2742	1.4598	-0.7403	27.9065	-13.1004
Nanning	FGNP	9	130	21254336-21350949	9	145	21347264-22084928	11.1375	1.0499	-3.2032	2.8556	-23.2558	14.8222	-3.1229	21.9298	-28.3955	8.0057
Nanning	FGNP	3	240	32582011-32711121	9	150	21347264-22084928	13.2126	0.8282	-0.9796	1.2936	-22.332	8.3854	-0.5006	11.2601	-30.2954	17.0265
Nanning	FGNP	5	110	28672187-28948383	10	0	94937-103204	7.4971	0.6301	-1.0284	-1.5247	4.6041	-22.1203	-2.3396	-21.6287	8.2086	22.3935
Nanning	FGNP	2	195	27843795-27979810	10	55	13658883-14555547	11.9639	0.3853	-0.8118	0.5519	-36.7458	-5.6295	0.3577	2.0366	-34.6122	46.0581
Nanning	FGNP	7	65	26527934-28330230	10	70	14739603-14877074	9.387	0.6148	-1.076	-0.4476	1.7854	-25.1673	-1.3438	-22.6034	4.5351	25.7972
Nanning	FGNP	1	170	30214447-32272354	10	75	15918244-16677869	12.4805	0.5821	-0.5151	-0.6236	-1.0506	-27.2715	-1.3369	-25.7682	1.0356	31.0692
Nanning	FGNP	4	35	4772247-5112821	10	115	19543841-19803765	10.1392	0.3689	-1.4697	-0.4108	-6.2464	-33.3034	-1.6375	-32.468	-5.0523	41.6081
Nanning	FGNP	6	195	24574396-25028105	10	115	19543841-19803765	14.6667	0.545	-1.9395	-0.5521	-6.9471	-34.5387	-1.6458	-29.2365	-1.7026	46.9701
Nanning	FGNP	9	5	5700906-5905364	10	115	19543841-19803765	12.3696	0.4553	-0.1077	-0.334	-5.7558	-35.4538	-1.7608	-32.9533	-3.4198	46.0276
Nanning	FGNP	3	225	31325921-31528069	10	140	20900293-21736815	14.9666	0.7773	0.392	-1.5798	-26.1421	-8.7715	-3.0859	-6.3226	-25.1517	38.173
Nanning	FGNP	8	35	6161997-8120253	10	140	20900293-21736815	9.7742	0.7018	2.1007	-1.0467	-24.7625	-5.0496	-2.9146	-0.9303	-22.5052	31.383
Nanning	FGNP	10	50	12989338-13660435	10	140	20900293-21736815	8.4617	0.7252	0.0847	-0.7016	-23.5433	14.0622	-0.2676	13.3274	-25.2116	13.2087
Nanning	FGNP	1	170	30214447-32272354	11	0	79395-199061	14.0066	0.6319	-0.2026	0.0573	-4.2624	-26.9406	-0.2878	-26.8851	-3.8642	33.7327
Nanning	FGNP	2	125	21457944-21738288	11	0	79395-199061	8.728	0.5836	-0.4418	0.0582	-1.5349	-28.4139	-2.1819	-26.8861	-2.0836	32.0438
Nanning	FGNP	4	100	14453617-18984448	11	0	79395-199061	8.0134	1.1076	1.9267	-1.8568	3.7144	-8.3563	-2.6531	-18.2837	10.8311	3.8713
Nanning	FGNP	7	65	26527934-28330230	11	0	79395-199061	11.7075	0.6609	-1.1912	0.3306	-4.0557	-26.9982	-0.9197	-24.7889	-3.2178	33.3731
Nanning	FGNP	8	50	8390973-16240262	11	0	79395-199061	8.4509	0.7043	-0.0382	0.5855	-8.0334	-23.1938	-0.5651	-23.7432	-8.6521	32.7612
Nanning	FGNP	9	150	21347264-22084928	11	0	79395-199061	10.3989	0.6321	0.778	-0.3731	-4.9741	-24.417	0.1703	-23.8394	-1.658	31.93
Nanning	FGNP	10	140	20900293-21736815	11	0	79395-199061	10.0347	0.6816	-1.0457	0.1567	-5.5046	-25.0986	-1.6474	-22.9963	-3.6	32.8258
Nanning	FGNP	6	60	6537868-7593322	11	30	2536922-2739463	10.4148	0.6903	0.3639	-1.5942	15.4351	-25.9643	-0.7758	-27.7934	17.4799	12.0327
Nanning	FGNP	5	120	28672187-28948383	11	50	3801750-3857863	9.1606	0.6501	-1.3229	-0.6849	9.9741	-26.9013	-2.2274	-25.0117	12.6202	20.2545
Nanning	FGNP	11	0	79395-199061	11	100	5889439-8248342	8.6926	0.5893	-0.4373	0.2015	-26.5797	2.3181	-1.1129	3.6115	-27.1528	26.1469
Nanning	FGNP	3	240	32582011-32711121	11	160	23128535-25293951	13.6099	0.8301	-1.0403	0.1283	-27.1504	9.4557	-1.5915	15.8789	-29.2393	22.1344
Nanning	FGNP	5	120	28672187-28948383	12	90	24070744-25506810	9.7554	0.6058	-1.5153	-0.4378	7.8782	-27.7613	-1.879	-23.7085	9.7669	22.9003
Nanning	FGNP	2	205	33084470-35118793	12	95	24070744-25506810	8.4658	0.9122	-2.0406	1.2722	-28.1104	23.9687	-0.2227	33.7212	-32.3428	13.3974
Nanning	FGNP	10	115	19543841-19803765	12	95	24070744-25506810	10.2581	0.3606	-0.4837	-0.1324	-40.5411	-11.8355	-1.2405	-7.9537	-37.977	54.9708
Nanning	FGNP	12	0	1675882-2097950	12	95	24070744-25506810	6.3345	0.2752	-0.8888	0.0648	-34.6269	4.3136	-0.0797	7.4143	-32.3336	31.5207
Nanning	FGNP	1	170	30214447-32272354	12	105	26698650-27009616	12.5239	0.6628	-0.047	-0.4904	11.984	-26.2437	-0.2058	-26.2816	13.6489	19.7841
Nanning	FGNP	3	155	25003873-26451465	12	105	26698650-27009616	12.6267	0.7868	0.5259	-0.8114	11.6776	-29.739	0.5083	-24.9289	11.7545	25.0717
Nanning	FGNP	6	60	6537868-7593322	12	105	26698650-27009616	13.1506	0.6784	0.3131	-0.7351	12.904	-28.1764	0.6758	-28.843	14.907	19.7247
Nanning	FGNP	7	60	26527934-28330230	12	105	26698650-27009616	10.3967	0.6522	-1.0239	-0.3387	12.0945	-27.4859	-0.8201	-25.4171	14.4443	19.2827
Nanning	FGNP	8	55	8390973-16240262	12	105	26698650-27009616	9.2214	0.6971	0.0961	-0.7992	10.0593	-21.7533	0.2834	-21.9563	11.9359	16.8232
Nanning	FGNP	9	115	20236499-20790463	12	105	26698650-27009616	10.6689	0.3771	-1.2496	0.4011	2.3541	-41.4308	-0.8986	-35.1533	4.2537	41.8604
Nanning	FGNP	11	155	23128535-25293951	12	105	26698650-27009616	10.0659	0.5387	0.1641	-0.0896	15.1809	-28.9852	0.1591	-31.4587	15.387	14.8718
Nanning	FGNP	4	20	2255933-4644996	12	110	27007607-27254871	8.2605	0.4399	-1.9286	1.342	-4.4549	-32.9433	-0.2961	-24.5098	-1.8391	40.0822
Nanning	TGNP	1	65	9386202-20156094	1	80	20738654-22186028	7.9419	0.7216	-2.0381	1.6708	-12.2632	23.4978	-1.2665	31.8085	-12.5118	-12.089
Nanning	TGNP	1	15	6172143-6391467	2	125	21457944-21738288	9.4675	0.899	-0.9401	-0.6911	23.4271	17.8793	-0.793	17.6108	21.8931	-41.6638
Nanning	TGNP	2	170	22215072-22573341	2	185	26343570-26667646	13.8171	0.6596	-3.9163	3.7551	-30.8172	33.5545	-2.0132	47.277	-31.8613	-3.4696
Nanning	TGNP	1	10	5270449-5387420	3	60	7895120-8201999	12.6038	0.7307	-0.529	-0.3369	14.6848	19.9519	-1.1441	18.2067	5.1341	-37.2918
Nanning	TGNP	2	125	21457944-21738288	3	135	21082861-21641223	11.0486	0.8672	-0.4408	-1.394	19.9622	19.3959	-1.0504	18.9438	19.6775	-40.3312
Nanning	TGNP	3	180	26738579-27956438	3	200	26738579-27956438	11.0596	0.9249	2.1475	-1.8527	21.2362	0.001	2.4812	-7.5096	22.859	-22.7833
Nanning	TGNP	1	185	36287282-41366543	4	60	14453617-18984448	9.0833	0.8512	3.471	-0.4062	23.2333	-4.9808	2.001	-5.6241	23.5174	-18.2019
Nanning	TGNP	3	180	26738579-27956438	4	60	14453617-18984448	9.3108	0.9372	1.1968	-1.6303	20.4229	5.263	1.0274	-0.2653	21.7061	-28.7635
Nanning	TGNP	2	245	35705713-35885672	4	65	14453617-18984448	10.5972	1.1785	-0.2098	-1.7841	18.4181	2.4601	1.8796	2.7254	19.4264	-21.5703
Nanning	TGNP	4	60	14453617-18984448	4	75	14453617-18984448	10.3215	1.4375	-0.0646	-2.1758	6.7697	16.6077	-2.2636	17.8277	-10.5588	-26.7259
Nanning	TGNP	1	170	30214447-32272354	5	25	1547307-1901173	6.5115	0.9212	0.7937	-0.9354	26.4676	17.4517	-0.045	14.9192	14.9623	-35.9582
Nanning	TGNP	5	20	1547307-1901173	5	25	1547307-1901173	6.1865	0.2882	-0.3748	-0.2636	-3.6319	41.2252	-0.9949	38.2974	-0.8402	-38.4446
Nanning	TGNP	2	80	8389827-10011169	5	30	1910293-3122906	10.4177	0.4959	0.0455	-0.826	40.6482	16.1797	0.0227	15.4456	42.3661	-56.6306
Nanning	TGNP	3	240	32582011-32711121	5	30	1910293-3122906	7.9924	0.3861	-0.651	-0.3116	39.5422	9.1787	1.0243	9.5276	39.4328	-47.2016
Nanning	TGNP	4	60	14453617-18984448	5	85	27320573-28339606	7.0288	0.7006	-1.1159	-0.5018	-2.0693	22.4621	0.6033	25.3522	-2.0811	-22.4639
Nanning	TGNP	5	25	1547307-1901173	6	175	21167583-21617120	8.3501	0.3427	-0.3804	-0.1085	33.141	-24.0273	0.1977	-24.3751	32.1561	-9.3905
Nanning	TGNP	1	15	6172143-6391467	6	180	22081888-22944079	11.5005	0.5523	-0.1794	-0.2447	32.1786	29.8148	0.0242	34.4997	31.5105	-61.4589
Nanning	TGNP	3	160	25003873-26451465	6	195	24574396-25028105	12.5186	1.2277	2.251	-2.8177	21.1236	-8.9111	0.0469	-15.2102	22.8233	-15.1785
Nanning	TGNP	6	40	6537868-7593322	6	195	24574396-25028105	10.5386	1.0489	0.2585	-1.0662	22.9894	-9.9767	-1.8335	-10.7916	22.9648	-15.652
Nanning	TGNP	2	80	8389827-10011169	6	215	25789329-26161453	12.0754	0.4615	1.3827	-1.6934	38.1624	-4.5331	0.0252	-7.2169	39.9711	-34.6889
Nanning	TGNP	4	70	14453617-18984448	6	215	25789329-26161453	10.6282	1.4175	-0.1436	-2.8287	18.2163	13.6643	-0.0906	13.4118	18.8978	-35.7646
Nanning	TGNP	4	60	14453617-18984448	7	5	1640079-3674413	8.6133	0.6528	-1.0188	0.8191	5.0686	19.6244	1.8477	21.0344	4.3033	-25.8553
Nanning	TGNP	2	210	33084470-35118793	7	10	1640079-3674413	9.7944	0.6313	-0.5196	0.6694	15.3292	30.7206	0.67	31.7634	14.4356	-46.0138
Nanning	TGNP	5	30	1910293-3122906	7	10	1640079-3674413	9.1997	0.5127	-0.9276	1.2928	9.3921	34.0802	0.0992	33.971	5.7785	-44.0958
Nanning	TGNP	1	190	36287282-41366543	7	30	17826563-18410191	7.6458	0.4337	2.9561	-0.8599	21.2683	28.6859	-1.8768	31.8286	21.4247	-50.7542
Nanning	TGNP	7	20	3690095-6093428	7	30	17826563-18410191	7.6475	0.3288	2.8159	-2.6671	50.7774	19.8785	-1.1874	17.379	52.614	-72.5053
Nanning	TGNP	3	150	25003873-26451465	7	65	26527934-28330230	12.4504	1.0941	-0.9359	-0.5203	-10.6126	23.1225	1.6454	24.0662	-7.2448	-11.2961
Nanning	TGNP	6	190	24574396-25028105	7	70	26527934-28330230	11.1221	0.8933	-1.1837	-0.2973	-9.1164	24.1429	-0.3974	25.4484	-5.479	-14.8982
Nanning	TGNP	5	30	1910293-3122906	8	5	51679-500019	8.3752	0.4504	-0.424	-0.2139	12.2603	42.5369	0.1252	42.3756	11.8493	-53.9324
Nanning	TGNP	7	10	1640079-3674413	8	115	16911718-19432690	11.1208	0.6943	0.1595	0.4127	24.5474	8.5134	3.5522	8.1492	26.0713	-32.836
Nanning	TGNP	8	65	8390973-16240262	8	115	16911718-19432690	9.4978	0.7344	-1.1874	0.2867	-3.6828	18.0469	4.1405	19.7679	-1.9746	-13.6019
Nanning	TGNP	2	100	18658003-19163191	8	150	20945056-21220249	8.9399	0.3765	-0.5621	0.8369	38.6405	6.4004	2.0963	7.6714	39.5779	-42.6521
Nanning	TGNP	3	145	23925619-24629502	8	170	23670942-24256532	11.4602	0.5417	-0.3643	-0.0973	30.5554	26.7257	1.7602	26.5098	33.0329	-56.4881
Nanning	TGNP	4	60	14453617-18984448	8	170	23670942-24256532	8.4597	0.6129	-0.6194	0.2546	-0.1465	22.6961	1.8547	23.516	0.7029	-21.637
Nanning	TGNP	1	20	6463296-6587107	8	180	24639010-25273628	11.311	0.4952	-0.2536	0.4788	25.1986	31.0386	1.2644	31.9477	25.5426	-53.8912
Nanning	TGNP	6	215	25789329-26161453	8	180	24639010-25273628	10.4609	0.5704	-0.8554	0.2427	11.7683	32.3525	-0.06	30.6329	11.9171	-44.8553
Nanning	TGNP	7	10	1640079-3674413	9	5	5700906-5905364	11.8047	0.6905	0.7304	-0.3648	33.9066	15.8248	0.9259	13.9376	34.1648	-50.2475
Nanning	TGNP	2	250	35705713-35885672	9	10	5700906-5905364	11.7488	0.7847	0.1033	-1.2614	24.0989	5.8771	1.9821	5.9592	24.6637	-27.8476
Nanning	TGNP	5	85	27320573-28339606	9	10	5700906-5905364	6.9287	0.7196	-0.8068	-1.1006	28.3363	18.3615	-0.3076	16.9655	29.6772	-48.7223
Nanning	TGNP	8	180	24639010-25273628	9	10	5700906-5905364	10.9062	0.6523	0.4856	-0.1549	34.2815	14.1242	1.3495	12.275	32.6149	-47.6417
Nanning	TGNP	6	195	24574396-25028105	9	145	21347264-22084928	10.7871	1.171	-2.3046	3.2426	-13.5757	23.5566	1.2453	23.9536	-11.2982	-10.0157
Nanning	TGNP	3	150	25003873-26451465	9	155	21347264-22084928	11.418	1.4641	-2.2582	3.9768	-15.3984	21.4412	-0.249	21.9818	-14.6729	-4.1015
Nanning	TGNP	1	10	5270449-5387420	9	160	21347264-22084928	10.3284	1.035	-1.3708	3.3302	18.8051	19.6304	1.0099	20.232	17.7812	-37.9773
Nanning	TGNP	4	60	14453617-18984448	9	160	21347264-22084928	8.6423	0.958	-1.7322	3.6657	-5.2523	20.1889	1.013	20.8813	-7.1452	-13.9005
Nanning	TGNP	9	10	5700906-5905364	9	160	21347264-22084928	12.8054	1.1056	-1.5061	2.8405	16.3618	21.8363	1.5062	22.7725	16.0553	-37.1139
Nanning	TGNP	1	170	30214447-32272354	10	60	13658883-14555547	9.9209	1.1036	0.6808	-0.2689	25.0243	23.6985	1.7404	22.2657	14.4004	-41.3812
Nanning	TGNP	2	120	21457944-21738288	10	65	14739603-14877074	11.1165	0.9056	-0.9363	-0.5089	19.1294	21.5343	-1.3293	22.6458	18.4407	-41.4438
Nanning	TGNP	7	10	1640079-3674413	10	65	14739603-14877074	9.7656	0.5234	0.6524	-0.5137	25.9087	10.2357	2.4763	10.5983	27.4844	-35.9896
Nanning	TGNP	5	30	1910293-3122906	10	120	20001168-20214302	8.3318	0.477	-0.8045	0.2421	12.5333	39.1105	-0.1553	40.8066	14.0224	-50.0245
Nanning	TGNP	6	175	21167583-21617120	10	120	20001168-20214302	10.241	0.4215	-0.1867	0.4343	-16.4182	41.3921	0.7104	41.4149	-15.4322	-23.8524
Nanning	TGNP	3	165	25003873-26451465	10	145	20900293-21736815	10.3423	1.3181	-0.1295	-1.515	16.7068	21.0994	-0.1588	16.4158	17.8495	-41.2369
Nanning	TGNP	9	5	5700906-5905364	10	150	20900293-21736815	9.4114	0.912	0.2779	-1.1225	20.5772	-12.4315	-2.0163	-10.2044	23.6458	-9.3805
Nanning	TGNP	10	65	14739603-14877074	10	150	20900293-21736815	9.0706	0.8583	1.531	-1.4356	21.434	-12.7747	0.3094	-12.8219	26.9115	-10.1755
Nanning	TGNP	4	185	34992137-35315659	10	155	20900293-21736815	8.5557	0.6365	0.7068	-0.6705	33.0659	-13.4342	-0.3894	-14.9356	35.827	-20.8311
Nanning	TGNP	8	185	24639010-25273628	10	155	20900293-21736815	9.3696	0.6971	0.0039	-0.671	26.0974	11.0415	1.4123	12.2694	26.7533	-35.934
Nanning	TGNP	7	45	22056455-25682333	11	15	558812-687461	9.7944	0.4872	-0.8171	-0.0596	11.1349	39.3587	-0.1854	42.1996	12.2615	-49.4865
Nanning	TGNP	8	150	20945056-21220249	11	15	558812-687461	10.7346	0.4126	0.5178	0.3598	5.4222	31.0846	3.0466	31.1719	4.7141	-35.0006
Nanning	TGNP	10	155	20900293-21736815	11	15	558812-687461	9.6702	0.6487	-1.2581	1.5625	-15.4418	32.9804	-0.3425	35.9273	-16.0563	-18.3185
Nanning	TGNP	3	245	32800595-33198077	11	20	739296-1245394	10.6052	0.346	-1.0116	1.0775	-8.9055	49.0518	-0.3881	47.8822	-14.9272	-41.1449
Nanning	TGNP	5	30	1910293-3122906	11	20	739296-1245394	10.3281	0.4658	-0.5178	0.0224	16.6825	43.4331	0.1513	44.0326	15.7367	-59.9451
Nanning	TGNP	6	150	17617486-18068240	11	40	3385345-3570337	12.2859	0.6174	-0.5275	2.0946	-9.7002	36.3526	-1.2639	35.6322	-15.2371	-30.6004
Nanning	TGNP	2	175	22716606-23062459	11	75	5889439-8248342	9.6704	0.6312	-0.9746	1.9985	-16.9642	35.0857	1.4024	38.4029	-20.2974	-16.8482
Nanning	TGNP	1	15	6172143-6391467	11	90	5889439-8248342	9.2849	1.0771	-1.7037	1.825	20.4478	16.7227	1.0267	18.0955	14.1176	-40.1042
Nanning	TGNP	9	5	5700906-5905364	11	95	5889439-8248342	9.3567	1.0923	-2.2411	0.8101	19.1414	15.2451	1.686	18.2193	16.1923	-36.0129
Nanning	TGNP	11	35	2904929-3045301	11	125	19709715-20654076	8.2356	0.4295	1.1	0.4744	32.0377	1.0186	0.8458	-1.3689	31.344	-34.9182
Nanning	TGNP	4	20	2255933-4644996	11	130	19709715-20654076	8.7368	0.6333	-0.3769	1.0317	-8.2103	30.9771	1.0672	33.1429	-7.3035	-22.3304
Nanning	TGNP	3	240	32582011-32711121	12	15	4028028-4760834	8.7263	0.3611	-0.534	-0.2957	35.2622	47.1839	0.0383	47.7136	32.7394	-83.4303
Nanning	TGNP	5	25	1547307-1901173	12	15	4028028-4760834	8.605	0.3249	-0.5348	0.0709	5.728	40.3171	-0.7009	38.7261	0.487	-48.1024
Nanning	TGNP	6	215	25789329-26161453	12	15	4028028-4760834	9.5063	0.5162	-1.0068	-0.5853	29.9048	35.0327	0.7751	36.4496	30.0405	-66.2654
Nanning	TGNP	11	20	739296-1245394	12	15	4028028-4760834	7.6953	0.3295	0.4842	-0.5093	38.1504	53.8878	0.7572	53.3059	37.1727	-93.5746
Nanning	TGNP	12	50	14438167-15262959	12	55	15262097-19414736	6.1958	0.7678	5.1317	-5.1444	-17.8024	-21.274	-22.4591	-11.2282	-6.9667	16.9553
Nanning	TGNP	9	165	21347264-22084928	12	70	15262097-19414736	7.553	0.5955	2.5343	0.0505	19.348	-6.7847	2.1064	-5.2276	21.5753	-10.2291
Nanning	TGNP	1	20	6463296-6587107	12	85	22710855-24047098	7.438	0.4144	-0.8182	-2.142	49.4046	7.1375	0.339	10.7732	50.4491	-54.5155
Nanning	TGNP	2	105	19376511-20186136	12	95	24070744-25506810	7.6113	0.4578	-1.0205	1.0245	44.5747	19.3716	-0.6666	18.7848	42.5813	-64.6735
Nanning	TGNP	7	90	29512230-29558039	12	95	24070744-25506810	8.9941	0.3971	-0.0848	0.8203	41.6685	7.8794	0.3583	4.5313	38.1754	-51.5852
Nanning	TGNP	10	155	20900293-21736815	12	95	24070744-25506810	6.7798	0.7638	-1.7921	2.1503	-16.3509	24.8622	-0.0511	27.9583	-18.5602	-9.346
Nanning	TGNP	8	180	24639010-25273628	12	105	26698650-27009616	11.8521	0.5828	0.3567	0.1882	34.1463	20.9799	2.7852	23.4123	34.7161	-52.5846
Nanning	SF	1	30	8979005-9323331	1	45	9386202-20156094	19.1169	0.9012	-0.5914	-0.0407	-15.4195	0.7456	-0.9644	7.0575	-14.669	15.0901
Nanning	SF	1	170	30214447-32272354	2	65	8135122-8390147	23.6929	0.8533	-0.517	-0.1222	-2.7892	-15.9083	-0.5441	-13.6501	-1.1157	20.7611
Nanning	SF	2	225	35567756-35710799	2	235	35705713-35885672	17.6853	0.7347	0.0217	-0.0915	-13.3623	1.22	-0.8321	1.9038	-12.1328	13.0515
Nanning	SF	3	160	25003873-26451465	3	225	31325921-31528069	27.0486	0.878	0.3578	-0.4136	2.8679	-14.358	-0.4712	-14.3324	3.2189	14.03
Nanning	SF	2	125	21457944-21738288	3	230	32017648-32515995	22.3242	0.8546	-0.0917	0.0012	-1.5303	-13.0379	-0.8313	-15.179	-0.9814	14.9289
Nanning	SF	1	170	30214447-32272354	3	240	32582011-32711121	28.7576	0.883	-0.2668	-0.0205	-3.4769	-13.7842	-0.9675	-13.8522	-2.6928	19.6118
Nanning	SF	1	30	8979005-9323331	4	25	2255933-4644996	14.8655	0.6567	-0.1999	-0.6009	-16.0567	0.2804	-0.8199	2.2025	-14.335	16.8173
Nanning	SF	2	65	8135122-8390147	4	60	14453617-18984448	14.8455	0.7076	0.2175	-0.1505	-15.2993	-1.4266	-0.1787	-1.6855	-14.8844	17.4237
Nanning	SF	3	175	26738579-27956438	4	65	14453617-18984448	21.823	1.0002	0.2211	0.1211	-10.5134	-3.4524	0.1578	-3.0086	-12.412	15.7493
Nanning	SF	4	60	14453617-18984448	4	65	14453617-18984448	17.3818	1.1656	0.4198	-0.971	-9.9539	2.4099	-1.128	3.4239	15.1864	6.6032
Nanning	SF	4	25	2255933-4644996	5	10	411095-920499	14.4536	0.546	-0.7065	-0.2097	-0.9301	-16.8051	-0.5091	-15.6482	0.2278	19.4321
Nanning	SF	1	50	9386202-20156094	5	20	1547307-1901173	16.6616	0.743	-0.5029	-0.6403	0.9072	-14.8074	-0.1119	-13.7797	3.369	17.1901
Nanning	SF	5	75	21529083-27286581	5	85	27320573-28339606	18.9854	1.0608	0.1403	-0.5982	-3.9413	-12.1856	-1.491	12.868	1.321	15.2395
Nanning	SF	2	235	35705713-35885672	5	90	27320573-28339606	15.1143	0.9079	-0.2362	-0.4494	0.3525	-13.4131	-0.7739	-12.4425	0.9519	15.4473
Nanning	SF	3	175	26738579-27956438	5	110	28672187-28948383	22.2661	0.9943	0.0042	-0.5304	-13.3225	-4.5551	-0.4499	-3.198	-12.7032	20.7596
Nanning	SF	2	65	8135122-8390147	6	195	24574396-25028105	17.2568	0.7298	0.2238	-0.4308	-15.4799	0.7873	-0.182	0.3973	-13.6436	16.2362
Nanning	SF	3	230	32017648-32515995	6	195	24574396-25028105	26.1042	0.9266	-0.2195	-0.2371	-14.0557	2.1617	-1.0533	3.4088	-14.0231	13.5794
Nanning	SF	4	185	34992137-35315659	6	195	24574396-25028105	16.019	0.6587	-0.2505	-0.1363	-14.7657	0.1719	-1.0962	0.4111	-14.5653	15.3647
Nanning	SF	5	115	28672187-28948383	6	230	26829535-27459557	16.0513	0.8624	-0.6142	-0.3549	-0.5624	-12.6608	-0.7658	-11.9879	0.9923	15.3883
Nanning	SF	6	195	24574396-25028105	6	230	26829535-27459557	22.3198	0.9075	-0.1321	-0.3548	-1.0996	-16.1688	-0.8193	-12.9179	2.9894	18.823
Nanning	SF	1	50	9386202-20156094	6	255	29184407-29703207	18.7837	0.775	-0.3742	-0.483	1.4633	-14.6253	-1.0185	-14.526	3.1652	14.9023
Nanning	SF	5	110	28672187-28948383	7	35	18479190-21073720	16.8843	0.9831	-0.2471	0.905	-2.7097	-13.0989	-0.7092	-13.2243	2.1535	16.6027
Nanning	SF	6	195	24574396-25028105	7	35	18479190-21073720	20.3596	0.9117	-0.2725	0.8669	-0.5835	-15.4421	-0.9824	-14.5952	1.6956	18.6028
Nanning	SF	1	50	9386202-20156094	7	40	21054353-22059701	16.231	0.8382	-0.5127	0.7151	-1.0845	-12.9761	-0.4906	-12.0621	2.7479	16.9106
Nanning	SF	4	185	34992137-35315659	7	45	22056455-25682333	13.9636	0.5739	-0.1561	-0.195	-17.5475	1.9603	-0.6506	2.4068	-16.6659	16.7959
Nanning	SF	2	65	8135122-8390147	7	65	26527934-28330230	16.1511	0.7682	0.3463	-0.2878	-14.5388	-0.7563	-0.4259	-1.7309	-14.2996	16.2272
Nanning	SF	3	175	26738579-27956438	7	65	26527934-28330230	22.3853	0.8827	-0.03	-0.3692	-14.0912	-1.064	-0.5537	-0.0514	-13.1608	17.8058
Nanning	SF	7	10	1640079-3674413	7	70	26527934-28330230	13.9363	0.7387	0.2279	-0.2663	-14.1165	0.5238	-0.3177	0.0203	-13.9137	14.9427
Nanning	SF	4	180	34114249-34154923	8	45	8390973-16240262	14.0466	0.5485	0.0507	0.0105	-14.0861	-2.8078	-0.7459	-2.2212	-15.5856	16.7848
Nanning	SF	2	65	8135122-8390147	8	60	8390973-16240262	16.426	0.7794	0.0966	-0.236	-13.8005	-0.0038	-0.5084	0.2641	-12.8866	15.1677
Nanning	SF	3	175	26738579-27956438	8	60	8390973-16240262	24.8044	0.942	-0.3716	-0.1163	-12.2886	1.7841	-0.3423	2.8722	-12.4927	13.8019
Nanning	SF	6	235	26829535-27459557	8	80	16911718-19432690	19.3752	1.1397	-0.224	-1.6818	-12.2422	3.0397	-1.8012	2.9002	-11.1966	11.6665
Nanning	SF	5	105	28672187-28948383	8	110	16911718-19432690	16.8467	1.2396	-0.9394	-1.6271	-10.8575	3.0276	-1.2462	3.9507	-9.1351	11.6741
Nanning	SF	7	40	21054353-22059701	8	110	16911718-19432690	17.6226	0.8983	0.4591	-1.1064	-11.0461	0.8503	-1.934	1.8535	-10.8514	13.3814
Nanning	SF	8	55	8390973-16240262	8	110	16911718-19432690	25.3933	1.4728	-1.7709	0.2193	-10.7946	1.6499	-3.2908	2.7724	-11.473	9.4205
Nanning	SF	1	170	30214447-32272354	8	195	25270058-25629637	16.4365	0.6664	-0.311	0.1741	0.0526	-14.6023	-0.1968	-13.5251	0.399	16.2048
Nanning	SF	4	25	2255933-4644996	9	0	244493-1015128	15.8279	0.544	-0.5696	-0.0637	1.4073	-17.0238	-0.3556	-16.2705	2.6324	16.8359
Nanning	SF	6	130	17617486-18068240	9	0	244493-1015128	18.8997	0.6566	-0.0856	-0.2261	1.3014	-15.2798	-0.7671	-14.3206	2.5022	16.3498
Nanning	SF	3	160	25003873-26451465	9	15	6443091-7523188	22.0576	0.8163	-0.0811	0.0068	0.5902	-16.089	-0.803	-12.087	0.1259	17.9865
Nanning	SF	5	70	21529083-27286581	9	15	6443091-7523188	16.4731	0.6661	-0.3758	-0.0798	-3.3726	-16.8921	-0.2886	-15.1639	-1.9346	21.5229
Nanning	SF	7	65	26527934-28330230	9	15	6443091-7523188	18.4443	0.7117	-0.597	-0.2015	0.3107	-15.6086	-0.5662	-13.4789	0.9525	17.7266
Nanning	SF	8	55	8390973-16240262	9	15	6443091-7523188	16.1826	0.7032	-0.5366	-0.2195	-1.4929	-14.2564	-0.1382	-11.6117	0.3305	17.7945
Nanning	SF	2	155	21949904-22074671	9	80	14046728-14619069	14.7085	0.6513	-0.0125	-0.2822	0.9469	-13.9313	-0.8065	-15.3903	1.5067	13.0125
Nanning	SF	9	110	19878398-20240616	9	115	20236499-20790463	14.2876	0.6106	-0.3163	0.0657	-19.17	-4.5502	-2.0333	5.5521	-16.6756	22.403
Nanning	SF	1	170	30214447-32272354	9	130	21254336-21350949	20.3459	0.7242	-0.2455	-0.1302	0.9745	-14.7851	-0.4604	-14.1191	1.8264	15.4148
Nanning	SF	9	60	9634476-10204857	10	135	20900293-21736815	20.5667	0.7845	-0.1222	-0.9756	-14.3428	1.6214	-1.5035	2.5264	-14.6118	15.5447
Nanning	SF	2	65	8135122-8390147	10	140	20900293-21736815	20.0073	0.8685	-0.0808	-0.9525	-15.7416	-0.4821	-0.1978	0.7686	-12.84	18.2969
Nanning	SF	3	175	26738579-27956438	10	140	20900293-21736815	25.8423	0.9686	-0.4733	-0.6579	-13.0662	2.4312	-0.5714	3.7547	-12.8676	13.5198
Nanning	SF	10	50	12989338-13660435	10	140	20900293-21736815	18.9155	0.8525	-0.0062	-0.6112	-14.1396	3.8029	-0.393	3.6005	-14.5576	11.7283
Nanning	SF	5	90	27320573-28339606	10	145	20900293-21736815	16.4062	0.9479	-0.3775	-0.684	-14.2672	0.142	-0.5443	0.9566	-12.2935	16.1183
Nanning	SF	4	60	14453617-18984448	10	150	20900293-21736815	13.7207	0.8241	-0.0034	-0.4033	-13.692	1.0192	-0.9632	2.1249	-12.5486	13.2887
Nanning	SF	7	45	22056455-25682333	10	150	20900293-21736815	15.2998	0.8468	-0.2495	-0.2069	-13.8756	-0.8083	-0.392	1.6404	-13.2882	16.4988
Nanning	SF	1	50	9386202-20156094	10	155	20900293-21736815	20.0776	0.9484	-0.2819	-0.5577	1.2193	-13.9303	-0.7984	-13.3426	3.3424	14.2737
Nanning	SF	6	200	24574396-25028105	10	155	20900293-21736815	20.3145	1.0374	-0.1162	-0.5451	4.0785	-15.3688	-0.1567	-13.7308	7.5375	12.8395
Nanning	SF	8	110	16911718-19432690	10	155	20900293-21736815	22.1328	1.2474	-0.4784	-1.6654	1.3551	-11.814	-2.0885	-12.0507	2.1702	12.0711
Nanning	SF	7	75	26527934-28330230	11	15	558812-687461	16.9395	0.7148	-0.1487	-0.2368	-0.5372	-15.6701	0.2191	-15.7736	-0.2094	17.318
Nanning	SF	8	110	16911718-19432690	11	25	1341914-1865302	20.0222	0.8983	-1.0395	-1.5669	2.7173	-12.1695	-1.8874	-11.7469	4.037	11.5722
Nanning	SF	5	110	28672187-28948383	11	70	5171522-5408130	16.5017	0.684	-0.7663	-0.5979	1.7508	-14.7901	-0.8676	-13.8448	3.7057	14.7756
Nanning	SF	3	230	32017648-32515995	11	95	5889439-8248342	27.3262	1.4425	0.0739	-0.2976	-11.9222	4.136	-1.1287	0.7712	-11.9301	15.9621
Nanning	SF	4	185	34992137-35315659	11	95	5889439-8248342	18.8484	1.2344	-0.2004	-0.3125	-11.7113	3.7085	-1.3718	1.232	-10.6752	15.8509
Nanning	SF	6	225	26575128-26635363	11	95	5889439-8248342	20.946	1.2723	0.0604	-0.2049	-10.2173	3.5417	-1.4343	-0.602	-10.0385	14.5945
Nanning	SF	1	105	28193378-29992636	11	100	5889439-8248342	19.8022	1.2634	-0.3189	-0.3325	-11.8733	3.081	-0.665	2.3323	-10.7994	16.6164
Nanning	SF	2	65	8135122-8390147	11	100	5889439-8248342	17.3943	1.1437	-0.0201	-0.5108	-13.1889	3.5759	-0.5619	0.9854	-11.851	16.6929
Nanning	SF	9	0	244493-1015128	11	100	5889439-8248342	16.1899	1.0024	0.035	-0.2632	-9.9275	3.7734	-1.1471	0.6404	-10.0116	12.8994
Nanning	SF	10	75	15918244-16677869	11	100	5889439-8248342	21.4387	1.128	-0.2872	-0.5912	-13.4883	3.6117	-0.0065	1.8341	-12.2349	16.9128
Nanning	SF	11	40	3385345-3570337	11	100	5889439-8248342	20.6416	1.0522	-0.6227	-0.4377	-13.8165	3.2872	-0.0859	3.1228	-12.306	17.7214
Nanning	SF	12	45	14438167-15262959	12	50	14438167-15262959	16.2896	0.8981	0.7627	-1.134	-9.6842	2.1631	0.9041	-1.7875	16.0356	8.8349
Nanning	SF	9	65	11920888-12267430	12	60	15262097-19414736	17.9846	0.7705	-0.0333	-0.7073	-16.0176	1.8538	-0.8445	3.7504	-14.0382	16.1633
Nanning	SF	3	225	31325921-31528069	12	65	15262097-19414736	24.7754	0.8317	0.0049	-0.635	-15.6627	0.9887	-0.302	2.7308	-14.1573	16.9182
Nanning	SF	4	185	34992137-35315659	12	65	15262097-19414736	13.4961	0.672	-0.2993	-0.3717	-15.1278	2.2918	-0.3351	4.3478	-14.5988	13.853
Nanning	SF	5	10	411095-920499	12	65	15262097-19414736	16.3	0.6934	-0.1956	-0.5295	-15.4381	1.0868	-0.3491	1.7578	-14.6682	16.3286
Nanning	SF	1	55	9386202-20156094	12	80	21780275-22169820	17.031	1.2691	-0.2498	-0.6835	-0.0551	-17.708	-0.6549	-11.6696	3.0314	14.9477
Nanning	SF	7	65	26527934-28330230	12	80	21780275-22169820	16.6868	1.2187	-0.3549	-0.4738	-0.3662	-18.4486	-0.0707	-12.22	1.7631	15.2343
Nanning	SF	2	155	21949904-22074671	12	110	27007607-27254871	14.7007	0.7074	-0.1907	-0.1567	1.3194	-13.8284	-0.4704	-15.3852	2.0161	12.7042
Nanning	SF	6	195	24574396-25028105	12	110	27007607-27254871	20.792	0.7669	-0.4353	0.2332	-4.2814	-16.7316	-0.1126	-14.2586	-3.3293	22.8535
Nanning	SF	8	45	8390973-16240262	12	110	27007607-27254871	17.4641	0.7733	-0.0915	0.2331	-5.4577	-14.265	-0.2582	-15.7646	-5.5889	19.9047
Nanning	SF	10	135	20900293-21736815	12	110	27007607-27254871	20.1514	0.7579	-0.7237	0.0286	-0.0799	-14.7381	-0.3982	-13.5486	0.4865	16.5537
Nanning	SF	11	100	5889439-8248342	12	110	27007607-27254871	19.4609	1.0573	-0.4217	0.0563	0.5274	-13.4535	-0.077	-12.6558	-1.8806	20.3505
Nanning	TGW	1	20	6463296-6587107	1	165	30214447-32272354	17.9199	0.7179	-0.1519	0.0915	1.4859	1.9371	0.1068	1.6245	1.1798	-3.831
Nanning	TGW	1	170	30214447-32272354	2	95	15676320-17315834	14.1058	0.6883	0.0443	-0.0603	2.4805	1.7051	0.1716	1.5634	2.1717	-4.4123
Nanning	TGW	2	120	21457944-21738288	2	215	33084470-35118793	10.3209	0.4968	-0.0603	-0.0983	2.019	1.2743	-0.1375	1.4499	1.9544	-3.3883
Nanning	TGW	1	120	30214447-32272354	3	195	26738579-27956438	14.1403	1.5022	-0.0835	0.0776	-1.716	1.5114	0.0525	1.8643	-2.0575	-0.0307
Nanning	TGW	2	235	35705713-35885672	3	195	26738579-27956438	14.5193	1.4306	-0.2928	0.1664	-1.7729	1.4403	-0.246	2.2908	-2.1982	0.4015
Nanning	TGW	3	80	10292291-10951832	3	230	32017648-32515995	10.2224	0.4645	-0.024	-0.025	-2.9069	2.6442	-0.0802	2.585	-2.6816	0.1813
Nanning	TGW	1	150	30214447-32272354	4	20	2255933-4644996	13.8839	1.4815	0.166	-0.163	1.8508	2.2709	0.5121	0.8334	1.2088	-4.1377
Nanning	TGW	2	235	35705713-35885672	4	65	14453617-18984448	14.9905	1.5402	-0.2719	0.1348	-1.6144	1.3935	-0.1102	2.5167	-1.8702	0.535
Nanning	TGW	3	195	26738579-27956438	4	65	14453617-18984448	14.9647	1.5577	0.1369	-0.2241	1.5454	-1.8925	-0.0697	-2.1855	2.0497	0.126
Nanning	TGW	4	60	14453617-18984448	4	80	14453617-18984448	14.2552	1.7513	1.1206	-1.1252	-2.7186	-2.2023	-0.9123	-2.3704	1.972	4.8161
Nanning	TGW	4	40	4772247-5112821	5	75	21529083-27286581	9.0853	0.7254	0.0108	0.1151	-2.0208	2.0457	0.1457	1.8762	-2.3585	-0.0339
Nanning	TGW	2	95	15676320-17315834	5	85	27320573-28339606	11.1443	0.5228	-0.0165	0.0648	-1.8201	2.6966	0.0802	2.3919	-2.2812	-1.1716
Nanning	TGW	3	240	32582011-32711121	5	90	27320573-28339606	9.7268	0.3478	0.1223	0.119	-2.2037	-1.1816	-0.0055	-1.5176	-2.5894	3.099
Nanning	TGW	1	35	8979005-9323331	5	105	28672187-28948383	9.002	0.7389	-0.0348	0.1865	-1.838	1.9584	0.1393	1.6779	-2.6811	0.0306
Nanning	TGW	5	120	28672187-28948383	5	125	29012546-29049580	6.4122	0.7572	-0.9975	0.955	3.5729	2.9995	1.2964	1.2693	0.9016	-5.4077
Nanning	TGW	1	170	30214447-32272354	6	0	486085-826951	12.4542	0.7817	0.0068	-0.0251	2.4106	-1.5288	0.1745	-1.7865	2.0063	-0.6203
Nanning	TGW	2	210	33084470-35118793	6	190	24574396-25028105	13.2413	0.6057	-0.108	0.2592	1.1054	2.116	-0.1495	2.3289	0.8936	-3.4594
Nanning	TGW	3	15	2922849-4654781	6	190	24574396-25028105	11.7638	0.7502	-0.0096	0.3299	-1.8063	2.5034	0.1206	2.393	-1.9917	-0.9415
Nanning	TGW	4	40	4772247-5112821	6	190	24574396-25028105	12.9404	0.9415	0.0064	0.3251	-2.2221	2.4159	0.0441	2.3619	-2.5188	-0.3569
Nanning	TGW	5	45	5986015-11697141	6	190	24574396-25028105	9.7783	0.5306	-0.0733	0.2556	1.5171	2.2335	0.0867	2.3423	1.4264	-3.8974
Nanning	TGW	6	80	12071149-12714551	6	190	24574396-25028105	11.9323	0.5325	-0.0798	0.2727	1.6466	2.5514	-0.0165	2.8809	1.5541	-4.2706
Nanning	TGW	5	105	28672187-28948383	7	45	22056455-25682333	6.7954	0.6727	0.1634	-0.2172	1.7383	-1.901	0.1044	-2.3285	1.8421	0.3805
Nanning	TGW	1	170	30214447-32272354	7	50	25680593-26047500	10.2629	0.6489	-0.0438	-0.0878	1.868	-1.5004	0.2443	-1.5169	2.2127	0.1397
Nanning	TGW	6	190	24574396-25028105	7	55	26527934-28330230	15.5786	0.9778	0.3191	-0.1713	2.1415	-2.5787	0.1231	-2.6077	2.9699	0.6129
Nanning	TGW	3	150	25003873-26451465	7	60	26527934-28330230	14.5339	1.4527	-0.4232	-0.2173	1.6194	-1.9505	-0.106	-2.1358	2.6225	0.33
Nanning	TGW	4	65	14453617-18984448	7	65	26527934-28330230	11.4224	1.3528	0.0812	-0.1937	1.5463	-1.6807	-0.0521	-1.9458	2.2855	0.3815
Nanning	TGW	2	100	18658003-19163191	7	75	26527934-28330230	11.9225	0.5746	-0.0796	0.0371	-2.4723	2.5229	0.056	2.5053	-2.3168	0.3296
Nanning	TGW	7	20	3690095-6093428	7	85	29004217-29009943	7.2483	0.1028	0.0292	0.039	-1.3268	1.333	0.2813	1.296	-1.3479	0.1753
Nanning	TGW	1	165	30214447-32272354	8	35	6161997-8120253	10.6226	0.8462	0.0467	-0.032	2.1719	1.411	0.2474	1.1231	1.6455	-3.7348
Nanning	TGW	5	105	28672187-28948383	8	35	6161997-8120253	9.5779	0.8002	0.1607	0.0384	1.9896	-1.9537	0.2091	-2.5567	1.6472	0.0602
Nanning	TGW	7	75	26527934-28330230	8	40	6161997-8120253	9.5348	0.6071	0.0479	0.0187	2.691	-2.095	0.1247	-2.2723	2.3693	-0.3346
Nanning	TGW	6	190	24574396-25028105	8	45	8390973-16240262	13.0693	0.9767	0.3374	0.0081	2.2203	-2.1799	0.1089	-2.3996	2.3148	-0.212
Nanning	TGW	3	195	26738579-27956438	8	55	8390973-16240262	17.0864	1.5848	0.1291	0.0003	2.1376	-1.5201	0.0704	-2.2663	1.6691	-1.0606
Nanning	TGW	4	65	14453617-18984448	8	100	16911718-19432690	9.8237	1.2224	-0.1877	0.1427	2.0008	1.3029	0.2522	0.8285	1.2075	-4.0799
Nanning	TGW	2	95	15676320-17315834	8	110	16911718-19432690	11.0181	0.7368	-0.17	0.1658	1.5403	2.1705	0.0706	2.0612	1.0884	-4.1471
Nanning	TGW	8	150	20945056-21220249	8	155	21631309-22161424	8.6295	0.334	0.0435	-0.0256	0.8659	-3.9474	0.5294	-2.8501	1.0419	3.0537
Nanning	TGW	5	105	28672187-28948383	9	5	5700906-5905364	7.9138	0.6824	0.1082	-0.0294	1.6372	-2.1518	0.0999	-2.344	1.4938	0.5767
Nanning	TGW	3	230	32017648-32515995	9	120	20236499-20790463	11.1992	0.5431	0.0477	-0.1045	2.3389	-2.9892	-0.0096	-3.0478	2.7978	0.8252
Nanning	TGW	1	145	30214447-32272354	9	140	21347264-22084928	13.6427	1.1596	0.2737	-0.4045	1.7247	1.5839	0.2086	0.4283	1.5019	-4.0348
Nanning	TGW	9	130	21254336-21350949	9	140	21347264-22084928	9.374	0.7152	-0.1788	0.0751	-2.4927	2.2348	-0.1651	2.6081	-2.6511	0.2488
Nanning	TGW	2	235	35705713-35885672	9	145	21347264-22084928	12.6864	1.2259	-0.1528	0.0624	-1.7367	1.7271	-0.0777	2.1265	-1.9903	0.113
Nanning	TGW	7	65	26527934-28330230	9	145	21347264-22084928	12.0135	1.1574	-0.1218	0.023	-1.855	1.7004	-0.0319	2.0933	-2.0153	0.342
Nanning	TGW	8	50	8390973-16240262	9	145	21347264-22084928	11.8279	1.2625	0.0679	-0.0484	-1.772	2.1067	0.0775	1.7015	-1.912	-0.394
Nanning	TGW	4	65	14453617-18984448	9	150	21347264-22084928	12.1069	1.4892	-0.0672	-0.0172	-1.8372	1.8447	0.0688	1.7148	-1.8778	-0.029
Nanning	TGW	6	195	24574396-25028105	9	150	21347264-22084928	10.3387	1.2548	0.3303	-0.0889	-1.8671	2.0358	-0.0573	1.8237	-1.68	-0.0059
Nanning	TGW	2	95	15676320-17315834	10	145	20900293-21736815	16.5892	0.8682	-0.1764	0.0649	-1.6156	2.1989	0.2372	2.0194	-1.9265	0.0022
Nanning	TGW	9	140	21347264-22084928	10	145	20900293-21736815	15.9381	1.0126	-0.2668	0.145	-1.712	1.8675	0.1594	2.0151	-2.1906	0.3052
Nanning	TGW	1	30	8979005-9323331	10	150	20900293-21736815	11.692	0.8335	-0.1204	0.031	-1.7582	2.0159	0.0218	2.1765	-2.1216	0.0612
Nanning	TGW	3	235	32582011-32711121	10	150	20900293-21736815	13.3734	0.8019	-0.0886	-0.0241	-1.7901	2.1869	0.0947	2.0005	-2.0202	-0.0678
Nanning	TGW	4	185	34992137-35315659	10	150	20900293-21736815	15.0079	0.9284	-0.159	0.0037	-2.0187	1.9662	0.0975	2.225	-2.2403	0.4644
Nanning	TGW	6	5	2018053-2762127	10	150	20900293-21736815	12.2334	0.9383	-0.0787	-0.0264	-1.9983	2.1022	-0.031	1.9341	-2.1607	0.1206
Nanning	TGW	8	35	6161997-8120253	10	150	20900293-21736815	14.2477	0.953	0.0129	-0.0348	-1.6055	2.3638	0.2069	2.0134	-2.2783	-0.4081
Nanning	TGW	10	75	15918244-16677869	10	150	20900293-21736815	12.1102	0.7405	-0.0389	-0.0345	-1.6277	2.1786	-0.1009	1.7898	-1.9583	-0.3653
Nanning	TGW	7	55	26527934-28330230	10	155	20900293-21736815	8.3761	0.381	-0.0576	0.1047	-1.9796	-0.3868	-0.0787	-0.063	-2.1888	2.4739
Nanning	TGW	5	110	28672187-28948383	10	160	22552753-22631252	7.2073	0.6059	0.12	-0.0974	1.7541	-1.456	0.0927	-2.0222	1.489	-0.1649
Nanning	TGW	1	145	30214447-32272354	11	30	2536922-2739463	13.8127	1.1138	0.2879	-0.4218	1.7118	1.502	0.1986	0.2941	1.6706	-3.8498
Nanning	TGW	5	70	21529083-27286581	11	30	2536922-2739463	9.2714	0.6511	0.1044	-0.1554	1.9801	-2.1514	0.05	-2.5968	1.9255	0.4753
Nanning	TGW	2	95	15676320-17315834	11	80	5889439-8248342	14.1066	0.7669	-0.0553	-0.1151	-1.8422	2.4963	-0.0571	2.1752	-1.8899	-0.27
Nanning	TGW	4	65	14453617-18984448	11	80	5889439-8248342	12.3058	1.4008	-0.0635	0.0132	-1.8567	1.9926	-0.0685	1.6918	-2.0122	-0.3085
Nanning	TGW	6	190	24574396-25028105	11	80	5889439-8248342	13.5117	0.8534	0.2383	-0.1747	1.8382	1.8651	-0.1426	1.6076	2.3148	-3.8192
Nanning	TGW	7	60	26527934-28330230	11	80	5889439-8248342	11.2126	1.0918	-0.1555	0.0304	-1.8794	1.7697	-0.1013	2.141	-1.9288	0.4636
Nanning	TGW	8	45	8390973-16240262	11	80	5889439-8248342	13.0693	1.1237	0.0436	-0.0584	-1.9275	2.2796	0.044	1.8426	-2.1056	-0.2647
Nanning	TGW	9	145	21347264-22084928	11	80	5889439-8248342	12.8851	1.2119	-0.0081	-0.1756	1.8183	-1.9235	-0.192	-2.0224	2.2142	0.2961
Nanning	TGW	10	155	20900293-21736815	11	80	5889439-8248342	13.5508	1.0436	-0.0365	-0.0754	-2.0999	2.2661	-0.0577	2.0357	-2.031	0.0415
Nanning	TGW	11	30	2536922-2739463	11	80	5889439-8248342	13.382	0.7913	-0.1017	-0.0606	-1.8299	2.3549	-0.0813	2.1569	-2.1051	-0.1666
Nanning	TGW	3	195	26738579-27956438	11	85	5889439-8248342	14.0309	1.4778	0.2214	-0.2521	1.6521	-1.6845	-0.1324	-2.3216	2.3171	0.0624
Nanning	TGW	8	210	26406032-27401077	12	15	4028028-4760834	7.0869	0.3651	-0.015	-0.0953	2.3988	1.9224	-0.0966	1.6424	2.2307	-4.4598
Nanning	TGW	7	50	25680593-26047500	12	45	14438167-15262959	7.4595	0.2224	0.0022	-0.0248	-1.9958	-0.5847	0.0682	-0.5859	-2.0507	2.7085
Nanning	TGW	3	195	26738579-27956438	12	65	15262097-19414736	10.9718	1.1642	0.0995	-0.264	1.5533	-1.9605	0.0102	-2.2426	2.0702	0.5895
Nanning	TGW	6	190	24574396-25028105	12	65	15262097-19414736	10.7634	1.0327	0.3712	-0.143	2.037	-2.2932	-0.0749	-2.5816	2.441	0.141
Nanning	TGW	9	150	21347264-22084928	12	65	15262097-19414736	12.2322	1.1285	-0.0079	-0.1827	1.8539	-1.8491	-0.0469	-2.0519	1.882	0.1961
Nanning	TGW	1	140	30214447-32272354	12	85	22710855-24047098	10.2488	0.9482	0.0336	-0.2896	1.4949	0.3758	0.085	1.4134	1.5169	-1.5835
Nanning	TGW	2	120	21457944-21738288	12	85	22710855-24047098	8.7378	0.5246	-0.0821	-0.0947	2.0835	1.3195	-0.1175	1.6806	2.0999	-3.4201
Nanning	TGW	4	90	14453617-18984448	12	85	22710855-24047098	9.1516	0.9125	-0.3484	0.3729	-1.2742	-1.4442	-0.2862	-0.4235	-1.3047	3.3122
Nanning	TGW	10	150	20900293-21736815	12	85	22710855-24047098	11.736	0.7793	-0.0345	-0.1017	2.1149	-1.9278	-0.081	-2.0877	1.9713	0.027
Nanning	TGW	11	80	5889439-8248342	12	85	22710855-24047098	9.8661	0.7312	-0.1108	-0.0244	2.3944	-1.7557	-0.0341	-1.6818	1.997	-0.273
Nanning	TGW	5	45	5986015-11697141	12	110	27007607-27254871	7.1505	0.2233	0.0651	-0.0073	1.0754	-3.0863	0.0717	-3.3381	0.9686	1.8989
Nanning	TGW	12	15	4028028-4760834	12	110	27007607-27254871	7.2738	0.2315	-0.0028	0.0055	2.0016	-3.2739	-0.0249	-3.3959	1.8283	1.1622
Nanning	GYP	1	115	30214447-32272354	1	130	30214447-32272354	32.0762	0.8342	8.5729	-7.984	-16.1681	-8.6067	-9.3077	-8.7952	4.8751	20.5564
Nanning	GYP	1	170	30214447-32272354	2	75	8389827-10011169	33.5325	0.6613	0.0453	-0.2776	17.8809	-10.1885	0.1544	-9.2656	19.7432	-5.1769
Nanning	GYP	2	75	8389827-10011169	2	150	21949904-22074671	32.7161	0.6157	-0.1468	0.1223	-10.2899	19.2583	-0.7474	19.9274	-9.433	-7.4184
Nanning	GYP	2	75	8389827-10011169	3	150	25003873-26451465	34.4783	0.658	-0.0113	-0.2886	-10.5576	18.3033	0.0644	20.3892	-8.7982	-5.8335
Nanning	GYP	1	165	30214447-32272354	3	165	25003873-26451465	38.2068	0.8969	0.0029	-0.9812	14.719	-9.6935	-0.1744	-8.8392	16.6894	-1.3795
Nanning	GYP	3	200	26738579-27956438	3	210	28151940-28185952	46.3008	0.7651	8.8524	-9.3438	-16.2497	2.1468	-8.8372	0.1136	16.8095	3.654
Nanning	GYP	2	10	3196192-4544874	4	20	2255933-4644996	34.1187	0.4784	0.2318	-1.0361	17.3581	-3.0313	-0.9058	-1.6772	23.7882	-13.9811
Nanning	GYP	3	40	7895120-8201999	4	25	2255933-4644996	36.7363	0.7914	-0.5125	-0.5672	17.7771	-11.5042	-0.7158	-8.3928	19.7283	-2.5204
Nanning	GYP	4	20	2255933-4644996	4	65	14453617-18984448	37.8916	0.8328	-1.4447	0.9606	-9.8393	16.0291	-0.2935	21.7647	-8.4716	-3.9357
Nanning	GYP	1	185	36287282-41366543	4	140	19962993-29338260	30.189	0.5164	0.5787	-0.47	16.5228	-0.8659	0.7272	0.2795	21.0538	-14.0326
Nanning	GYP	2	75	8389827-10011169	5	5	411095-920499	29.8188	0.4768	-0.0511	0.0739	-8.4339	20.9172	-0.0535	21.2255	-8.6479	-11.8326
Nanning	GYP	1	35	8979005-9323331	5	45	5986015-11697141	33.165	0.4362	0.0236	-0.2105	-0.6026	20.9768	-0.896	21.8714	1.91	-17.378
Nanning	GYP	4	35	4772247-5112821	5	75	21529083-27286581	33.2202	0.4549	-0.2434	-0.0223	18.6865	-2.2475	-0.7852	-1.3446	20.2147	-16.0868
Nanning	GYP	5	75	21529083-27286581	5	85	27320573-28339606	34.5647	0.7812	-0.097	-0.0344	13.4459	-14.0878	-0.7074	-2.4218	24.3388	0.8336
Nanning	GYP	3	165	25003873-26451465	5	90	27320573-28339606	33.719	0.7059	-0.7755	-0.373	16.7261	-9.2089	-0.1691	-7.4716	20.5757	-3.7383
Nanning	GYP	1	45	9386202-20156094	6	5	2018053-2762127	33.5002	0.4653	0.7023	-0.6459	-1.4551	18.3656	-0.2769	18.5414	1.7224	-16.9301
Nanning	GYP	2	75	8389827-10011169	6	5	2018053-2762127	35.8608	0.4988	-0.1124	-0.1977	-6.9342	18.7702	-0.2808	20.7611	-3.8603	-11.1139
Nanning	GYP	4	35	4772247-5112821	6	40	6537868-7593322	33.95	0.7096	-0.3418	0.1001	-10.8752	18.102	-0.095	19.7617	-9.5202	-5.5086
Nanning	GYP	5	85	27320573-28339606	6	130	17617486-18068240	31.6899	0.516	0.0909	-0.0033	1.2825	18.6354	0.6544	19.1911	6.359	-19.2443
Nanning	GYP	6	5	2018053-2762127	6	130	17617486-18068240	36.636	0.5104	-0.0422	0.3321	18.179	-5.5204	-0.8024	-4.9258	19.1214	-12.204
Nanning	GYP	3	150	25003873-26451465	6	235	26829535-27459557	34.7637	0.5804	-0.1627	-0.4354	19.8197	-10.6637	0.3942	-8.9729	20.41	-7.6676
Nanning	GYP	4	135	19962993-29338260	7	10	1640079-3674413	33.324	0.4623	-0.3507	0.3707	-0.3902	17.2572	0.4876	21.3847	-0.3742	-16.2804
Nanning	GYP	5	75	21529083-27286581	7	10	1640079-3674413	33.1309	0.4367	-0.0657	0.3236	-0.9806	18.0154	0.4493	20.494	-0.5783	-16.8084
Nanning	GYP	6	235	26829535-27459557	7	10	1640079-3674413	35.0234	0.4064	-0.8521	0.2837	-4.5217	19.5668	-0.1793	21.8099	-3.7124	-14.9868
Nanning	GYP	2	75	8389827-10011169	7	15	3690095-6093428	29.6968	0.4123	-0.2493	0.1323	-1.6974	19.181	-0.0563	20.681	-1.2938	-17.5124
Nanning	GYP	3	170	25003873-26451465	7	45	22056455-25682333	36.0042	0.4553	-0.9086	-0.602	-0.1114	17.2778	-0.1745	19.2607	1.7872	-18.7784
Nanning	GYP	7	55	26527934-28330230	7	60	26527934-28330230	32.6206	0.7715	-0.1952	-0.4575	17.3472	-8.3302	0.1642	8.473	19.8	-9.0499
Nanning	GYP	1	55	9386202-20156094	7	75	26527934-28330230	36.2253	0.5804	0.0051	-0.7179	-2.396	16.0232	-0.0426	20.1887	2.1249	-11.6773
Nanning	GYP	4	25	2255933-4644996	8	45	8390973-16240262	36.2588	0.6872	-0.8954	0.6865	-11.913	17.4331	0.2028	20.4906	-9.7123	-3.3686
Nanning	GYP	6	5	2018053-2762127	8	45	8390973-16240262	38.3855	0.5467	-0.7024	0.5657	16.3284	-4.6814	-0.0824	2.0313	18.9485	-10.7172
Nanning	GYP	7	10	1640079-3674413	8	110	16911718-19432690	31.5842	0.4901	0.4288	0.1208	15.0866	0.0586	0.2213	-0.7009	14.5186	-18.2982
Nanning	GYP	1	170	30214447-32272354	8	115	16911718-19432690	34.3105	0.688	0.1257	0.1886	17.2637	-10.4699	-0.1851	-10.2276	17.0069	-6.2595
Nanning	GYP	2	120	21457944-21738288	8	115	16911718-19432690	31.0906	0.5558	-0.6341	0.3391	18.9318	1.5054	-0.2432	7.463	18.546	-19.5825
Nanning	GYP	3	150	25003873-26451465	8	115	16911718-19432690	38.406	0.6994	-0.6492	0.4819	18.007	-12.3784	-0.0196	-8.5563	18.2065	-4.1871
Nanning	GYP	8	100	16911718-19432690	8	115	16911718-19432690	46.584	1.0659	-9.0937	8.8677	-6.4899	-10.8844	-9.0802	24.9123	-6.7374	7.2581
Nanning	GYP	5	5	411095-920499	8	160	23069303-23468392	30.2351	0.3582	-0.2222	0.0029	1.3191	19.7768	-0.113	20.114	0.5378	-21.7208
Nanning	GYP	2	235	35705713-35885672	9	10	5700906-5905364	32.4368	0.655	0.1818	-0.8476	18.415	-9.7953	-0.0967	-8.2865	20.516	-5.9146
Nanning	GYP	3	150	25003873-26451465	9	10	5700906-5905364	35.439	0.6622	-0.1211	-0.5602	18.7895	-11.4115	-0.3966	-10.0791	20.4765	-5.1813
Nanning	GYP	4	65	14453617-18984448	9	10	5700906-5905364	35.698	0.7277	0.676	-0.9238	18.4045	-6.8155	0.3812	-10.2047	19.8179	-9.4245
Nanning	GYP	5	85	27320573-28339606	9	10	5700906-5905364	38.2207	0.5107	-0.2077	-0.9865	19.6259	10.1036	-0.6689	11.5772	21.4233	-28.3865
Nanning	GYP	6	145	17617486-18068240	9	10	5700906-5905364	36.3586	0.6717	0.1709	-0.7526	18.221	-10.6956	-0.1754	-10.8095	19.9473	-4.9921
Nanning	GYP	7	15	3690095-6093428	9	10	5700906-5905364	38.7109	0.4289	-0.1292	-0.9339	20.038	-1.8349	-0.2763	-1.1278	22.4119	-16.5652
Nanning	GYP	8	105	16911718-19432690	9	10	5700906-5905364	41.0042	0.9224	0.0509	-1.3777	14.6558	-9.8337	-0.3674	-8.6897	20.6595	0.3174
Nanning	GYP	1	170	30214447-32272354	9	25	8066658-8609484	37.2952	0.5668	0.059	-0.7442	19.8983	-9.6691	-0.2845	-9.7693	21.6514	-5.7519
Nanning	GYP	9	10	5700906-5905364	9	160	21347264-22084928	34.811	0.665	-0.8444	0.6866	-9.776	18.1919	-0.0138	19.7622	-9.9523	-5.6005
Nanning	GYP	5	45	5986015-11697141	10	65	14739603-14877074	28.4668	0.444	0.0661	0.224	21.3866	16.9228	-0.2505	17.949	21.7	-36.9315
Nanning	GYP	4	60	14453617-18984448	10	80	17584547-17689465	27.019	0.5413	0.0151	0.2104	17.5714	-6.4075	-0.2864	-5.4111	21.1051	-10.0623
Nanning	GYP	7	10	1640079-3674413	10	85	17584547-17689465	29.342	0.4072	0.3213	0.433	19.1847	-0.9124	0.4555	-1.4938	20.4897	-18.3201
Nanning	GYP	2	75	8389827-10011169	10	130	20900293-21736815	29.2732	0.4072	-0.1084	0.0256	0.5312	20.4645	-0.4157	20.7453	1.2686	-20.5696
Nanning	GYP	6	5	2018053-2762127	10	135	20900293-21736815	29.3096	0.4515	-0.2413	0.1015	17.9059	-1.0162	-0.6462	-0.1902	18.9946	-16.3171
Nanning	GYP	1	35	8979005-9323331	10	155	20900293-21736815	27.6685	0.5024	0.5708	-0.4674	19.3035	-10.807	0.1859	-11.0838	21.9903	-7.7316
Nanning	GYP	3	165	25003873-26451465	10	155	20900293-21736815	38.1711	0.5234	-0.6587	-0.3558	-1.8281	16.9331	-0.565	18.2833	2.8671	-15.5597
Nanning	GYP	8	115	16911718-19432690	10	155	20900293-21736815	32.6516	0.6861	0.6584	-0.6163	17.2564	-10.0798	0.1788	-11.4092	22.1396	-6.271
Nanning	GYP	9	10	5700906-5905364	10	155	20900293-21736815	38.8899	0.4776	-0.7804	-0.1021	-0.8987	18.7844	-0.8273	21.4123	2.0343	-16.8731
Nanning	GYP	10	150	20900293-21736815	10	155	20900293-21736815	31.5283	0.8074	0.0266	-0.2499	0.3571	9.8665	-0.235	26.1358	-0.5336	-8.9256
Nanning	GYP	6	5	2018053-2762127	11	80	5889439-8248342	34.9167	0.5429	-0.3467	-0.1363	17.0331	-1.896	-0.5275	0.1305	19.9173	-12.3652
Nanning	GYP	2	120	21457944-21738288	11	150	22150902-23132781	30.2307	0.5215	-0.3356	0.0359	22.063	10.2875	-0.5302	14.5377	21.5348	-31.3984
Nanning	GYP	4	25	2255933-4644996	11	150	22150902-23132781	34.7778	0.473	-0.4595	-0.0209	22.2202	16.2656	-0.6891	16.6004	22.0006	-40.0114
Nanning	GYP	5	5	411095-920499	11	150	22150902-23132781	28.8542	0.4784	-0.1564	-0.0843	21.4354	-12.1171	-0.0142	-11.8261	21.8066	-8.0655
Nanning	GYP	8	65	8390973-16240262	11	150	22150902-23132781	32.1047	0.517	0.3284	-0.1137	22.0834	11.2015	-0.0415	11.8963	22.124	-34.7307
Nanning	GYP	1	170	30214447-32272354	11	155	23128535-25293951	36.5771	0.7109	0.2773	-0.1556	17.4349	-9.9716	0.2585	-10.4492	18.1788	-5.6256
Nanning	GYP	3	105	12647152-14170408	11	155	23128535-25293951	36.6511	0.4812	-0.6208	-0.0364	18.6173	-2.1078	-0.6581	1.526	19.6878	-16.1571
Nanning	GYP	7	10	1640079-3674413	11	155	23128535-25293951	34.1184	0.4379	0.3739	-0.1466	18.408	0.1063	0.7048	0.2256	19.4601	-19.2306
Nanning	GYP	10	65	14739603-14877074	11	155	23128535-25293951	29.6897	0.4707	0.174	-0.1245	18.7643	-0.3604	0.1114	1.6121	18.5367	-18.3387
Nanning	GYP	11	150	22150902-23132781	11	155	23128535-25293951	34.9241	0.654	-0.3225	0.0909	-16.7581	17.6834	-0.1279	23.3512	-6.1794	0.3306
Nanning	GYP	9	10	5700906-5905364	11	160	23128535-25293951	37.4719	0.7109	-1.0424	-0.0282	-10.2324	17.3418	-0.6287	21.4063	-8.903	-3.5605
Nanning	GYP	3	165	25003873-26451465	12	15	4028028-4760834	35.792	0.4739	-0.9171	-0.5063	-0.5946	17.5256	-0.4574	18.9027	2.1321	-17.1387
Nanning	GYP	6	210	25789329-26161453	12	15	4028028-4760834	30.9648	0.3763	-0.4495	-0.0803	20.3454	21.2765	-0.1357	22.2202	21.1276	-40.9823
Nanning	GYP	8	45	8390973-16240262	12	15	4028028-4760834	28.8499	0.4462	0.3458	-0.0716	0.4342	18.1162	-0.8708	18.3765	0.6835	-18.6998
Nanning	GYP	9	10	5700906-5905364	12	15	4028028-4760834	32.5103	0.4094	-0.7745	-0.1901	0.1375	20.3738	-0.6874	21.2775	0.4945	-19.9248
Nanning	GYP	10	150	20900293-21736815	12	15	4028028-4760834	25.4744	0.4125	-0.0764	0.1292	0.4222	19.0422	-0.3375	19.1723	-0.1195	-19.7253
Nanning	GYP	11	100	5889439-8248342	12	15	4028028-4760834	27.1504	0.4528	-0.3192	0.0744	1.247	18.1529	-0.5316	20.3379	-0.1318	-17.7152
Nanning	GYP	7	45	22056455-25682333	12	65	15262097-19414736	25.4004	0.4231	-0.3725	-0.2374	18.7698	-0.6802	-0.1891	0.2584	20.0663	-19.3984
Nanning	GYP	12	65	15262097-19414736	12	70	15262097-19414736	29.5479	0.664	-0.7358	0.443	1.905	9.7981	-0.1651	29.319	-0.0764	-11.6807
Nanning	GYP	1	50	9386202-20156094	12	95	24070744-25506810	27.3584	0.5233	0.3844	-0.494	-2.0899	16.759	0.1711	19.4382	2.0897	-12.6828
Nanning	GYP	2	45	6791027-6805314	12	95	24070744-25506810	28.5222	0.4562	-0.1458	-0.3867	0.1283	19.2017	-0.3353	20.9955	4.953	-18.8129
Nanning	GYP	4	20	2255933-4644996	12	95	24070744-25506810	28.9448	0.4497	-0.6597	0.0431	-1.5128	18.1435	-0.0927	21.8896	1.0942	-15.4908
Nanning	GYP	5	70	21529083-27286581	12	95	24070744-25506810	30.1682	0.4677	-0.0332	-0.2013	-1.3582	18.391	-0.5047	20.5525	0.0138	-15.0456
Deyang	HD	1	120	30214447-32272354	1	145	30214447-32272354	33.1788	1.77	1.405	-1.2288	-1.2386	-3.276	-1.2372	-3.4698	1.3738	3.268
Deyang	HD	1	200	41728692-43186282	2	210	33084470-35118793	32.0938	1.08	-0.1686	0.2799	-2.7044	4.4242	-0.2822	4.9406	-2.9137	-1.4928
Deyang	HD	2	230	35705713-35885672	2	240	35705713-35885672	28.6494	1.2026	-1.2928	1.2883	1.3122	4.8381	1.3074	4.7212	-1.3833	-4.9085
Deyang	HD	2	235	35705713-35885672	3	170	25003873-26451465	32.2537	1.1291	-0.0908	0.2116	-3.1066	3.7352	0.0482	4.0322	-3.2276	-0.4667
Deyang	HD	1	165	30214447-32272354	3	200	26738579-27956438	32.443	1.3147	-0.0901	0.322	-2.6221	3.4641	-0.0316	3.7206	-2.9444	-1.2541
Deyang	HD	3	160	25003873-26451465	3	200	26738579-27956438	31.8781	1.3634	0.3276	-0.058	-2.6346	3.3475	0.4136	3.2508	-2.5983	-0.4463
Deyang	HD	3	160	25003873-26451465	4	20	2255933-4644996	38.0585	1.238	0.0207	0.1562	-2.9354	3.5114	-0.0267	4.0748	-2.7117	-0.6642
Deyang	HD	1	200	41728692-43186282	4	25	2255933-4644996	34.5062	1.0697	-0.1158	0.16	-2.7428	4.1127	-0.1024	4.6123	-2.9569	-1.3889
Deyang	HD	2	235	35705713-35885672	4	25	2255933-4644996	34.2924	1.1653	0.0682	0.2232	-2.8758	3.8821	0.1799	4.1219	-3.1011	-1.2401
Deyang	HD	4	25	2255933-4644996	4	40	4772247-5112821	27.1238	0.9679	-0.196	0.2483	-3.4217	4.3014	0.1111	4.7702	-3.4995	-0.871
Deyang	HD	1	185	36287282-41366543	5	30	1910293-3122906	21.8278	0.8379	-0.1958	0.1107	-3.0669	4.5812	-0.0493	5.1233	-2.9542	-1.3644
Deyang	HD	2	205	33084470-35118793	5	70	21529083-27286581	23.2562	0.9661	-0.0124	-0.0122	-3.1984	3.9552	-0.0655	3.8324	-3.1454	-0.2315
Deyang	HD	3	155	25003873-26451465	5	70	21529083-27286581	31.4226	1.4182	0.5649	-0.492	3.6156	-2.7034	-0.6821	-3.0908	5.0336	-1.0354
Deyang	HD	5	100	28672187-28948383	5	110	28672187-28948383	23.6897	1.4365	-1.4303	1.4046	-1.685	-5.7741	-1.7421	0.8383	-1.2539	5.5333
Deyang	HD	4	25	2255933-4644996	5	115	28672187-28948383	25.2332	1.1427	0.2298	-0.0698	3.8613	-2.7196	-0.1136	-2.8179	4.0262	-1.7591
Deyang	HD	1	205	41728692-43186282	6	35	6537868-7593322	39.9447	1.7839	-0.9433	-0.4211	2.624	4.2906	1.0773	4.7424	2.4694	-6.362
Deyang	HD	5	120	28672187-28948383	6	35	6537868-7593322	32.3876	1.7732	-1.1453	-0.4537	3.4702	3.4726	0.8911	3.7712	3.4713	-6.983
Deyang	HD	6	35	6537868-7593322	6	65	6537868-7593322	33.1844	1.9846	-0.027	-1.3889	-2.7835	5.1079	0.6428	5.0215	-2.798	-2.4023
Deyang	HD	4	40	4772247-5112821	6	140	17617486-18068240	33.3556	1.1065	0.1902	-0.15	3.998	-2.9783	-0.1114	-2.9736	4.4822	-1.3001
Deyang	HD	3	150	25003873-26451465	6	195	24574396-25028105	35.8713	1.2806	0.4135	-0.459	4.0079	-3.3788	-0.2728	-3.0277	4.744	-1.8779
Deyang	HD	2	10	3196192-4544874	6	200	24574396-25028105	31.4713	1.1614	-0.0669	-0.1335	4.493	-3.4034	-0.537	-2.4491	4.2751	-2.0197
Deyang	HD	6	40	6537868-7593322	7	15	3690095-6093428	30.5745	1.6779	-0.5529	-1.1758	3.4374	0.6506	0.9039	0.5851	4.0629	-3.5803
Deyang	HD	7	15	3690095-6093428	7	30	17826563-18410191	18.5244	0.3987	-0.0858	0.0095	3.5897	5.1144	-0.1804	5.5689	3.5968	-8.7119
Deyang	HD	5	30	1910293-3122906	7	35	18479190-21073720	19.8831	1.3118	0.0235	-1.2241	2.9959	5.9021	0.1425	5.7399	3.009	-8.6836
Deyang	HD	1	105	28193378-29992636	7	70	26527934-28330230	23.5677	0.9704	0.16	-0.0407	4.7212	-2.8818	-0.1218	-2.9204	4.9803	-1.91
Deyang	HD	3	200	26738579-27956438	7	70	26527934-28330230	27.9099	1.2344	0.1731	-0.0713	3.5166	-2.8495	-0.1274	-3.1579	3.6626	-0.849
Deyang	HD	2	235	35705713-35885672	7	75	26527934-28330230	26.209	1.1606	-0.1128	0.0958	-3.08	3.6938	-0.3088	4.0205	-3.0391	-0.6123
Deyang	HD	4	20	2255933-4644996	7	75	26527934-28330230	29.8337	0.777	-0.1033	-0.1126	2.8093	4.9741	-0.2627	4.9194	2.9861	-7.8263
Deyang	HD	8	15	906891-2026643	8	20	2019190-4323366	26.7863	1.2817	2.271	-3.2021	-5.1478	-2.7163	-2.2077	-3.211	6.023	5.775
Deyang	HD	2	235	35705713-35885672	8	110	16911718-19432690	26.7693	1.4658	-0.0891	0.2665	-2.6912	3.5684	0.1745	2.9176	-2.9811	0.3297
Deyang	HD	4	25	2255933-4644996	8	135	19641846-20947979	31.6145	1.1184	0.1265	0.0151	3.8331	-2.8945	-0.1424	-3.0826	4.0856	-1.1996
Deyang	HD	6	35	6537868-7593322	8	170	23670942-24256532	29.6118	1.506	-0.2539	-0.829	-2.7687	4.4651	0.924	4.4682	-2.6484	-1.3576
Deyang	HD	1	170	30214447-32272354	8	210	26406032-27401077	29.0795	0.9969	-0.0496	0.2673	-2.9331	4.8611	0.0447	5.026	-3.2757	-2.1508
Deyang	HD	3	155	25003873-26451465	8	210	26406032-27401077	28.9534	1.1775	0.155	0.2968	-2.7699	3.6284	0.3152	3.7406	-2.9347	-1.0484
Deyang	HD	7	70	26527934-28330230	8	210	26406032-27401077	26.0945	1.0854	-0.1758	0.2289	-2.9906	3.5576	-0.24	4.2309	-3.1478	-0.6978
Deyang	HD	5	70	21529083-27286581	8	215	26406032-27401077	23.1201	0.8393	-0.0396	0.2351	-2.6707	4.9843	0.0846	5.408	-2.9482	-2.4196
Deyang	HD	5	85	27320573-28339606	9	5	5700906-5905364	23.3331	0.8662	-0.0083	0.1442	-3.0705	4.7711	-0.0451	5.3002	-3.2844	-2.01
Deyang	HD	4	20	2255933-4644996	9	115	20236499-20790463	34.443	1.0707	0.0829	-0.3297	4.1611	-3.427	-0.4623	-3.2164	4.6612	-0.9942
Deyang	HD	7	45	22056455-25682333	9	135	21254336-21350949	21.6274	0.7741	-0.0938	0.0325	-2.9507	5.1004	-0.1899	5.3796	-3.0652	-2.1039
Deyang	HD	1	55	9386202-20156094	9	145	21347264-22084928	34.4478	1.3684	-0.1914	0.0806	-2.674	3.4397	-0.2872	3.6768	-2.749	-1.177
Deyang	HD	2	210	33084470-35118793	9	145	21347264-22084928	30.9496	1.1073	0.1094	-0.3307	-3.5806	3.5467	-0.3491	3.5748	-3.0792	0.123
Deyang	HD	3	60	7895120-8201999	9	145	21347264-22084928	29.683	1.2903	0.0352	-0.0598	-2.9435	3.404	-0.049	3.4627	-2.6511	-0.5003
Deyang	HD	8	130	19641846-20947979	9	145	21347264-22084928	25.1407	1.1735	0.052	-0.0502	-2.9455	3.5425	-0.1117	3.6792	-2.8079	-0.5114
Deyang	HD	9	130	21254336-21350949	9	145	21347264-22084928	29.7928	1.0747	-0.2415	0.0257	-3.3945	3.9163	-0.3058	3.8623	-3.1751	-0.6457
Deyang	HD	6	195	24574396-25028105	9	150	21347264-22084928	33.8633	1.3405	-0.1393	0.0103	-3.2753	3.6082	0.0753	3.5371	-2.4838	-1.1789
Deyang	HD	5	5	411095-920499	10	65	14739603-14877074	23.9214	0.7849	-0.1088	0.1068	5.0849	-3.3799	-0.1312	-3.5367	5.0241	-1.8608
Deyang	HD	8	215	26406032-27401077	10	135	20900293-21736815	32.1039	0.9228	0.2433	-0.3425	5.1367	-3.0122	-0.1674	-3.1572	5.7593	-2.3168
Deyang	HD	1	115	30214447-32272354	10	140	20900293-21736815	33.1412	1.2172	0.2271	-0.2979	4.1564	-2.4829	-0.2652	-2.5748	4.6382	-1.7416
Deyang	HD	3	155	25003873-26451465	10	140	20900293-21736815	33.7101	1.2871	0.2395	-0.2818	3.3791	-2.8815	-0.1203	-2.9783	4.1263	-0.5258
Deyang	HD	4	25	2255933-4644996	10	150	20900293-21736815	37.0768	1.1682	0.2376	-0.0674	3.8584	-2.9236	0.1738	-2.9883	4.2863	-1.0881
Deyang	HD	6	200	24574396-25028105	10	150	20900293-21736815	32.1193	1.228	-0.1695	-0.1173	-3.3414	3.7781	-0.1717	4.008	-2.5989	-1.443
Deyang	HD	9	115	20236499-20790463	10	150	20900293-21736815	28.4207	0.892	-0.3326	-0.3115	5.4082	2.5503	-0.2936	2.6019	5.6837	-7.9015
Deyang	HD	2	230	35705713-35885672	10	155	20900293-21736815	31.2146	1.0088	0.1549	-0.1532	4.3277	-2.8917	0.1269	-3.0311	4.3786	-1.3463
Deyang	HD	7	75	26527934-28330230	10	155	20900293-21736815	28.5138	0.9951	0.0822	-0.1867	4.0281	-3.2849	-0.1463	-3.2045	4.2635	-0.6956
Deyang	HD	10	145	20900293-21736815	10	155	20900293-21736815	32.2275	1.3172	-1.613	1.5923	-4.2	-1.7757	-1.5869	1.4015	-4.3103	4.3844
Deyang	HD	5	120	28672187-28948383	11	35	2904929-3045301	20.5657	0.6717	0.0257	-0.1136	3.0838	5.3266	0.1105	4.8197	2.9379	-8.6085
Deyang	HD	6	35	6537868-7593322	11	35	2904929-3045301	35.2925	1.2187	-0.6385	0.6737	-2.7858	5.8206	-0.8638	4.8912	-3.9774	-3.1934
Deyang	HD	7	75	26527934-28330230	11	35	2904929-3045301	21.0741	0.8185	-0.1079	0.1794	-3.032	4.7256	-0.1575	5.3037	-3.0471	-1.7599
Deyang	HD	11	75	5889439-8248342	11	80	5889439-8248342	29.5616	1.0804	2.2099	-2.0672	-2.135	-5.0313	-2.0736	-5.0764	2.1437	4.9936
Deyang	HD	9	145	21347264-22084928	11	85	5889439-8248342	28.5621	1.3369	0.0426	-0.0091	3.2004	-2.7004	-0.0166	-2.6718	3.3998	-0.6221
Deyang	HD	2	210	33084470-35118793	11	90	5889439-8248342	27.4492	1.1639	0.3863	0.0816	4.0518	-2.6964	0.1399	-2.8054	4.274	-1.636
Deyang	HD	3	200	26738579-27956438	11	90	5889439-8248342	30.5193	1.3294	0.164	-0.0386	3.0948	-2.9084	0.0573	-2.7377	3.9586	-0.1029
Deyang	HD	4	25	2255933-4644996	11	95	5889439-8248342	33.5166	1.2054	0.2545	-0.1345	3.74	-2.7574	-0.1539	-2.9385	4.1819	-1.3588
Deyang	HD	1	105	28193378-29992636	11	100	5889439-8248342	26.2764	1.0231	0.229	-0.0243	4.7026	-2.6486	-0.0732	-2.8967	4.7075	-2.2975
Deyang	HD	8	205	26406032-27401077	11	130	19709715-20654076	25.4202	0.8587	0.2425	-0.2704	5.1505	-3.4169	-0.1634	-3.7188	5.6071	-1.8506
Deyang	HD	10	150	20900293-21736815	11	155	23128535-25293951	28.948	1.1055	-0.1961	0.1574	-2.8655	3.9087	0.0912	4.1189	-3.0508	-1.0765
Deyang	HD	6	215	25789329-26161453	12	45	14438167-15262959	23.8988	1.1943	0.8896	-0.0384	4.9996	-3.3779	-0.1589	-3.4078	5.0524	-1.8144
Deyang	HD	8	210	26406032-27401077	12	45	14438167-15262959	26.6383	1.008	0.1984	-0.218	4.3503	-3.1985	-0.3513	-3.3637	4.6622	-1.4552
Deyang	HD	12	50	14438167-15262959	12	60	15262097-19414736	23.3118	1.1119	1.6093	-1.5408	-5.7775	-3.3726	-3.3206	-1.8802	-1.7265	5.8381
Deyang	HD	2	10	3196192-4544874	12	65	15262097-19414736	22.0341	0.9507	-0.362	0.1379	4.704	2.0311	-0.2121	2.487	4.0209	-6.272
Deyang	HD	3	200	26738579-27956438	12	65	15262097-19414736	25.7831	1.171	0.0597	-0.145	3.4931	-3.0695	-0.1747	-3.0079	3.7506	-0.4702
Deyang	HD	4	40	4772247-5112821	12	65	15262097-19414736	27.1862	1.0861	0.139	-0.0835	4.0988	-3.0957	-0.0814	-3.3124	4.1605	-1.3618
Deyang	HD	7	65	26527934-28330230	12	65	15262097-19414736	18.8105	1.1692	0.065	-0.0562	3.5589	-2.9911	-0.0114	-2.9588	3.4814	-0.4101
Deyang	HD	9	150	21347264-22084928	12	65	15262097-19414736	29.2421	1.2943	-0.0979	-0.1258	3.4708	-2.9562	-0.14	-2.7928	3.4524	-0.346
Deyang	HD	10	150	20900293-21736815	12	65	15262097-19414736	27.8883	1.2405	-0.0673	-0.1196	3.5186	-2.8582	-0.2186	-2.8504	3.611	-0.7383
Deyang	HD	11	155	23128535-25293951	12	70	15262097-19414736	23.6572	0.9371	-0.0075	-0.0661	4.0546	-3.3078	-0.1269	-3.1422	4.2297	-0.7275
Deyang	HD	1	200	41728692-43186282	12	95	24070744-25506810	24.5868	0.9486	-0.0291	0.3154	-2.5664	4.5641	-0.0928	4.736	-2.954	-2.1368
Deyang	HD	5	75	21529083-27286581	12	95	24070744-25506810	19.6975	0.9389	0.0334	0.0393	4.1144	-3.0392	-0.0214	-3.0679	3.9289	-0.7654
Deyang	PH	1	165	30214447-32272354	1	170	30214447-32272354	19.6123	1.4718	-2.6993	3.2284	6.9574	3.7788	3.8238	2.7957	-7.2306	-6.8299
Deyang	PH	1	45	9386202-20156094	2	75	8389827-10011169	17.3562	0.8154	0.0745	0.1833	-4.9325	-9.1021	-0.5662	-8.9368	-5.4027	14.3421
Deyang	PH	2	55	6831023-7513592	2	235	35705713-35885672	20.6389	0.9194	-0.6239	-0.2188	-7.969	5.4362	-0.3561	6.2637	-7.3701	4.2072
Deyang	PH	1	120	30214447-32272354	3	155	25003873-26451465	20.4121	1.3747	0.2992	-0.7485	5.4215	-6.7149	0.0325	-7.0099	5.8834	2.3624
Deyang	PH	2	55	6831023-7513592	3	160	25003873-26451465	22.1821	0.9084	-0.4825	-0.1216	-7.146	5.9289	-0.1182	5.5364	-8.0014	2.0081
Deyang	PH	3	185	26738579-27956438	3	195	26738579-27956438	17.3364	1.4185	0.9778	-1.4628	-6.1736	5.6192	0.9415	4.2535	-6.3835	1.8562
Deyang	PH	1	50	9386202-20156094	4	65	14453617-18984448	23.4152	1.3194	-0.3378	-0.0173	-7.3108	4.5572	-0.0594	5.3488	-6.7132	4.2184
Deyang	PH	3	200	26738579-27956438	4	110	14453617-18984448	26.024	1.5642	-1.1607	0.0846	-6.4468	5.406	-1.2241	5.5124	-6.9735	2.8393
Deyang	PH	2	205	33084470-35118793	4	120	14453617-18984448	24.2124	1.0922	-0.9378	-0.0982	-8.1839	6.2479	-0.8803	6.3302	-8.4844	3.2481
Deyang	PH	4	65	14453617-18984448	4	120	14453617-18984448	26.3936	1.5271	0.0402	-0.6305	3.9812	-7.3325	-1.8946	-7.6603	4.788	4.1208
Deyang	PH	1	45	9386202-20156094	5	30	1910293-3122906	14.8499	0.6719	0.2129	-0.1535	-5.4299	-9.1254	-0.1704	-9.0942	-5.327	15.3021
Deyang	PH	5	30	1910293-3122906	5	55	19137251-21529742	15.0874	0.497	-0.4994	0.3037	-7.0905	-11.4999	0.5205	-11.2829	-7.7738	19.116
Deyang	PH	2	55	6831023-7513592	5	70	21529083-27286581	16.3767	0.8658	-0.6641	0.6336	-8.0542	5.6791	0.335	5.5954	-9.8079	3.0431
Deyang	PH	3	170	25003873-26451465	5	70	21529083-27286581	16.5276	0.7978	0.1083	0.228	-9.0171	-4.6782	-0.0262	-4.6977	-9.2834	14.3878
Deyang	PH	4	25	2255933-4644996	5	70	21529083-27286581	19.1592	0.8137	-0.0219	0.3273	-9.3054	-4.7806	0.596	-4.1944	-8.5294	15.0828
Deyang	PH	4	65	14453617-18984448	6	40	6537868-7593322	19.498	1.4631	-0.1633	-0.766	4.2104	-8.5467	-0.5658	-6.5449	4.9048	2.7769
Deyang	PH	3	160	25003873-26451465	6	50	6537868-7593322	21.0037	1.6592	0.1007	-0.7545	5.4755	-7.6682	0.1987	-7.2584	5.3119	-1.3335
Deyang	PH	2	55	6831023-7513592	6	195	24574396-25028105	19.9741	1.1608	-0.0002	-0.1146	-9.9232	-6.9953	-0.5584	-3.6877	-10.6731	12.0664
Deyang	PH	6	190	24574396-25028105	6	200	24574396-25028105	16.5508	0.9925	-0.1058	0.0286	-9.8819	-2.7066	-0.4376	-2.786	-10.7167	7.7066
Deyang	PH	1	45	9386202-20156094	6	250	27967268-28641587	19.5457	0.7429	0.0861	0.365	-6.5818	-9.6216	0.0634	-8.8611	-6.0815	17.398
Deyang	PH	5	70	21529083-27286581	6	250	27967268-28641587	16.1698	0.8072	0.7158	-0.3824	5.1976	-8.0158	0.7329	-9.3613	5.3918	4.2333
Deyang	PH	6	60	6537868-7593322	7	45	22056455-25682333	17.411	0.9021	-0.7085	0.2697	-3.3697	-9.1889	0.1695	-8.5259	1.5291	11.5072
Deyang	PH	4	60	14453617-18984448	7	60	26527934-28330230	23.8401	1.0471	-0.1873	0.2815	4.5697	-8.0565	-0.9397	-7.931	4.8298	4.1888
Deyang	PH	3	200	26738579-27956438	7	65	26527934-28330230	19.2441	1.1635	-1.0469	0.7832	-7.0741	6.2603	0.4781	6.2383	-9.4722	1.6573
Deyang	PH	2	55	6831023-7513592	7	70	26527934-28330230	22.1827	0.8532	-0.5468	0.2547	-9.1777	5.831	0.1661	6.1279	-9.0968	4.4076
Deyang	PH	5	30	1910293-3122906	7	75	26527934-28330230	13.5503	0.5	-0.2282	0.2304	-9.2506	0.296	0.0254	0.3352	-9.6528	9.3728
Deyang	PH	7	45	22056455-25682333	7	75	26527934-28330230	13.9119	0.4908	0.0709	0.2046	-9.4505	0.7526	-0.2208	0.6971	-10.0191	9.1034
Deyang	PH	1	185	36287282-41366543	7	90	29512230-29558039	17.702	1.092	-0.3249	2.6777	-6.1306	-13.6202	-0.4329	-13.1993	-6.5128	20.5676
Deyang	PH	4	120	14453617-18984448	8	35	6161997-8120253	14.0616	0.9322	0.0635	-0.7687	4.6984	-8.9201	-0.7342	-7.83	5.1023	4.0689
Deyang	PH	3	200	26738579-27956438	8	110	16911718-19432690	23.025	1.2644	-1.0132	0.1846	-6.6462	5.5605	0.0127	6.8244	-8.379	1.3605
Deyang	PH	6	250	27967268-28641587	8	110	16911718-19432690	21.0814	0.9842	-0.4547	0.0058	-7.4541	4.7422	0.2234	6.6246	-8.5373	3.8906
Deyang	PH	8	105	16911718-19432690	8	110	16911718-19432690	18.2803	1.3095	-0.1303	-0.1905	-7.0121	4.5949	0.1351	4.9017	-7.0513	1.9815
Deyang	PH	1	45	9386202-20156094	8	115	16911718-19432690	18.7576	0.9412	-0.0047	0.0221	-7.8716	5.4737	0.0448	6.0201	-9.3456	2.2072
Deyang	PH	2	75	8389827-10011169	8	115	16911718-19432690	20.6974	0.8968	-0.3473	-0.0661	-8.4248	6.2317	-0.4101	6.6352	-9.453	1.7537
Deyang	PH	5	30	1910293-3122906	8	115	16911718-19432690	16.6582	0.8002	-0.5603	0.0191	-8.3128	5.9656	-0.0592	7.0415	-8.9748	2.3528
Deyang	PH	7	85	29004217-29009943	8	115	16911718-19432690	15.2299	0.4672	-0.2491	-0.4308	-8.6273	5.7844	-0.5915	6.7664	-9.1086	3.1351
Deyang	PH	5	70	21529083-27286581	9	5	5700906-5905364	18.7413	0.8896	0.3434	-0.4256	5.4952	-8.5107	0.23	-9.4106	5.5437	4.1191
Deyang	PH	7	70	26527934-28330230	9	5	5700906-5905364	17.5406	0.81	0.1812	0.2934	-5.0522	-9.4813	0.2001	-9.2836	-5.0189	15.0982
Deyang	PH	8	110	16911718-19432690	9	5	5700906-5905364	20.6023	1.0529	-0.0456	-0.4878	5.4764	-7.1285	0.1109	-8.496	5.9604	2.0835
Deyang	PH	1	50	9386202-20156094	9	10	5700906-5905364	22.6921	1.0485	0.0644	-0.6802	5.4813	-8.0713	-0.5506	-8.7005	5.4845	3.9304
Deyang	PH	2	160	21949904-22074671	9	10	5700906-5905364	18.0328	0.7989	0.4043	-0.5939	5.7831	-9.2463	0.0129	-9.7911	6.7218	4.2744
Deyang	PH	3	155	25003873-26451465	9	55	9634476-10204857	21.1536	0.9145	-0.0447	-0.5739	5.6279	-7.9209	0.0536	-8.8998	5.61	3.1959
Deyang	PH	4	120	14453617-18984448	9	55	9634476-10204857	24.2317	1.064	-0.2237	-0.7834	6.0228	-9.1338	-1.1416	-9.1888	5.9433	4.1536
Deyang	PH	6	60	6537868-7593322	9	65	11920888-12267430	20.1306	0.8476	-0.552	0.1309	-5.4177	-9.8933	-0.5262	-9.8234	-4.1144	12.4932
Deyang	PH	9	140	21347264-22084928	9	145	21347264-22084928	19.1327	1.2303	0.4887	-1.5427	-5.0595	5.4757	-1.3308	5.4437	12.8886	-0.5164
Deyang	PH	10	130	20900293-21736815	10	135	20900293-21736815	16.6982	1.0293	3.8013	-3.8997	3.7039	8.1078	3.8811	-8.0115	3.7436	-7.7254
Deyang	PH	9	5	5700906-5905364	10	145	20900293-21736815	20.6953	1.0449	-0.5925	-0.4025	-7.8663	5.5174	-0.4299	5.7206	-8.173	3.5971
Deyang	PH	1	45	9386202-20156094	10	150	20900293-21736815	22.8939	1.0733	-0.1529	-0.1659	-8.4259	4.5306	0.1871	5.8201	-7.7206	5.6154
Deyang	PH	2	75	8389827-10011169	10	150	20900293-21736815	21.854	1.0122	-0.4779	-0.2411	-8.2437	5.9517	-0.7156	5.7901	-8.6545	2.9811
Deyang	PH	3	190	26738579-27956438	10	150	20900293-21736815	20.9747	1.228	-0.734	0.0934	-7.3236	5.1727	0.0469	6.1757	-7.4263	3.062
Deyang	PH	4	65	14453617-18984448	10	150	20900293-21736815	22.7289	1.4677	-0.3147	-0.4237	4.5904	-7.7118	-0.8364	-6.6197	6.3492	4.3234
Deyang	PH	6	245	27967268-28641587	10	150	20900293-21736815	18.4286	0.7328	0.3674	0.0535	-9.1036	-6.3064	0.2356	-6.3353	-9.1337	16.1616
Deyang	PH	5	65	21529083-27286581	10	155	20900293-21736815	15.7783	0.6555	0.4204	0.106	-8.0918	-0.6134	0.5332	-0.6665	-7.9213	9.5567
Deyang	PH	7	70	26527934-28330230	10	155	20900293-21736815	16.3333	0.6805	0.1346	0.1005	-8.1413	0.1515	-0.6371	-0.1639	-8.3721	8.1179
Deyang	PH	8	210	26406032-27401077	10	155	20900293-21736815	15.886	0.8988	0.3838	-0.566	5.9347	-8.9311	-0.1853	-9.2797	6.7834	3.9209
Deyang	PH	1	45	9386202-20156094	11	35	2904929-3045301	14.9187	0.5926	-0.0943	0.3021	-8.9527	-0.622	0.0179	1.437	-7.8018	10.8119
Deyang	PH	6	35	6537868-7593322	11	35	2904929-3045301	13.8466	0.6772	-0.4243	0.3958	-12.3442	-7.1931	-0.6766	-6.7424	-11.416	17.3664
Deyang	PH	2	55	6831023-7513592	11	50	3801750-3857863	15.5406	0.6083	-0.1685	-0.0923	-9.53	7.7869	0.0215	7.9812	-9.3634	2.0529
Deyang	PH	5	70	21529083-27286581	11	50	3801750-3857863	15.3196	0.658	0.3116	-0.1267	-8.3158	-1.0046	0.9046	0.2939	-7.4071	10.4244
Deyang	PH	7	45	22056455-25682333	11	50	3801750-3857863	14.0869	0.4475	0.2553	-0.1432	-9.4311	0.7857	0.345	1.1073	-9.4523	9.3841
Deyang	PH	10	65	14739603-14877074	11	80	5889439-8248342	13.3007	0.8429	-0.2862	-0.1822	-8.21	6.079	-0.0755	5.9662	-8.6741	3.023
Deyang	PH	3	160	25003873-26451465	11	85	5889439-8248342	18.8939	1.3871	-0.1345	-0.5503	4.8373	-7.3068	-0.0311	-7.0013	6.1756	3.1362
Deyang	PH	4	50	6382346-6693010	11	85	5889439-8248342	16.7096	0.6793	-0.8709	0.0037	-7.7001	4.8286	-0.2836	5.0714	-8.7529	3.9343
Deyang	PH	8	115	16911718-19432690	11	155	23128535-25293951	17.6591	0.8948	-0.2228	-0.0969	4.6944	-8.6368	-0.6853	-8.669	6.5082	3.6967
Deyang	PH	9	145	21347264-22084928	11	155	23128535-25293951	13.0557	0.8716	-0.4809	-0.1865	5.2065	-8.2468	-0.6726	-7.9215	5.1249	3.9086
Deyang	PH	11	170	23128535-25293951	11	175	25289129-27797821	12.5541	0.7091	2.6792	-2.6801	-10.9194	-1.4641	-2.2247	-1.6588	10.0662	10.3147
Deyang	PH	2	55	6831023-7513592	12	65	15262097-19414736	18.8658	0.7935	-0.5259	-0.0838	-9.1693	5.4844	-0.3868	6.7006	-8.8184	4.3994
Deyang	PH	5	30	1910293-3122906	12	70	15262097-19414736	14.4443	0.6174	-0.282	-0.0496	-9.395	-8.255	0.1994	-7.7518	-9.3516	17.9002
Deyang	PH	6	35	6537868-7593322	12	70	15262097-19414736	15.0798	0.822	-0.2296	0.083	-10.6744	-7.7545	-0.4602	-7.1687	-8.8141	17.0336
Deyang	PH	8	115	16911718-19432690	12	70	15262097-19414736	15.196	0.8327	-0.1106	-0.2714	5.7886	-8.6274	-0.1326	-8.9541	6.5686	2.5176
Deyang	PH	10	145	20900293-21736815	12	70	15262097-19414736	14.7426	0.8274	-0.0664	0.2948	-4.4902	-8.7658	-0.0821	-8.441	-4.8572	13.6644
Deyang	PH	3	170	25003873-26451465	12	95	24070744-25506810	14.743	0.6216	-0.5026	0.0332	-9.493	2.6487	-0.4167	3.437	-9.4046	7.6774
Deyang	PH	4	120	14453617-18984448	12	95	24070744-25506810	16.6844	0.9168	0.0538	-0.6714	6.0118	-7.9574	-0.742	-8.6907	5.8682	2.9434
Deyang	PH	11	155	23128535-25293951	12	95	24070744-25506810	10.3615	0.4955	0.1164	-0.1101	-10.2605	1.3996	-0.1839	1.7845	-9.4661	9.6985
Deyang	PH	1	45	9386202-20156094	12	105	26698650-27009616	16.4059	0.8299	-0.2438	1.912	-6.7017	-16.5491	-0.5283	-14.7877	-5.7184	24.3148
Deyang	PH	7	70	26527934-28330230	12	110	27007607-27254871	15.3793	0.5587	0.0925	0.5108	-8.161	0.9445	-0.1254	0.3887	-8.8867	7.2941
Deyang	PH	9	65	11920888-12267430	12	110	27007607-27254871	15.1246	0.4901	-0.1292	0.131	-11.4569	7.6463	0.2972	7.4954	-11.3577	4.7099
Deyang	PH	12	95	24070744-25506810	12	110	27007607-27254871	10.8893	0.5235	-0.4747	0.3608	-10.6023	7.7478	-0.6775	7.5619	-10.8819	2.8471
Deyang	PN	1	80	20738654-22186028	1	105	28193378-29992636	15.8654	0.4896	0.03	-0.0712	3.0136	0.2897	0.1818	-0.4036	1.2136	-3.4827
Deyang	PN	1	170	30214447-32272354	2	165	21949904-22074671	12.8361	0.543	0.0427	-0.0949	2.1885	2.3636	-0.016	2.1481	2.1219	-4.6805
Deyang	PN	2	160	21949904-22074671	2	180	25403237-25529056	12.3655	0.4419	0.0016	-0.0977	2.0753	2.8034	0.0468	2.9307	2.3536	-4.7242
Deyang	PN	2	55	6831023-7513592	3	55	7895120-8201999	16.3035	0.6557	-0.1477	-0.0774	2.2672	1.6817	0.0805	1.7064	2.3731	-3.9689
Deyang	PN	1	60	9386202-20156094	3	195	26738579-27956438	18.6027	0.7496	-0.0239	-0.0821	2.2099	0.443	0.2265	-0.4411	2.1857	-3.0607
Deyang	PN	3	35	7895120-8201999	3	230	32017648-32515995	14.5458	0.5656	0.0013	-0.0647	2.3531	2.3141	0.0269	2.3041	2.1693	-4.7031
Deyang	PN	3	200	26738579-27956438	4	70	14453617-18984448	15.7174	0.8656	-0.14	-0.1514	1.4552	2.1787	0.0598	2.1424	1.3376	-3.8275
Deyang	PN	1	55	9386202-20156094	4	115	14453617-18984448	18.4286	0.8723	-0.1292	-0.2321	1.6207	-0.2072	-0.182	-0.2865	2.4129	-1.6646
Deyang	PN	4	60	14453617-18984448	4	140	19962993-29338260	14.1433	0.7287	-0.1847	0.0385	2.4083	1.4826	0.1392	1.4661	2.0641	-4.0762
Deyang	PN	2	205	33084470-35118793	4	145	19962993-29338260	10.6775	0.5476	-0.0272	0.051	2.8686	1.9249	-0.0394	1.7732	2.4025	-5.0246
Deyang	PN	1	50	9386202-20156094	5	45	5986015-11697141	14.0121	0.6625	-0.2195	-0.0383	1.5971	2.3131	0.071	2.3703	1.9164	-3.8125
Deyang	PN	2	195	27843795-27979810	5	70	21529083-27286581	10.6155	0.4535	-0.0008	0.073	3.0613	2.2403	-0.0693	1.9414	2.6843	-5.4816
Deyang	PN	3	200	26738579-27956438	5	105	28672187-28948383	14.1111	0.7547	-0.1408	0.0048	2.3676	2.0426	0.0347	1.992	1.8391	-4.7061
Deyang	PN	4	135	19962993-29338260	5	110	28672187-28948383	12.8687	0.7458	-0.0499	0.0079	2.1142	1.9734	0.3148	1.74	1.6364	-4.1128
Deyang	PN	5	110	28672187-28948383	5	120	28672187-28948383	11.1887	0.639	0.0013	-0.0643	2.3272	0.7439	0.3273	0.7488	2.3728	-2.8724
Deyang	PN	2	160	21949904-22074671	6	0	486085-826951	12.6483	0.4829	-0.0134	-0.0422	2.2838	2.4837	0.0153	2.229	1.9951	-4.7813
Deyang	PN	4	65	14453617-18984448	6	0	486085-826951	16.7992	0.7292	-0.0734	-0.0422	2.259	2.1691	0.1803	1.7371	1.5884	-4.5249
Deyang	PN	3	40	7895120-8201999	6	5	2018053-2762127	15.5861	0.614	-0.0055	-0.1477	1.6664	2.1034	0.011	2.1903	1.7202	-3.763
Deyang	PN	1	60	9386202-20156094	6	195	24574396-25028105	14.5258	0.6444	-0.1231	0.0653	2.1089	0.0983	0.2295	-0.4075	2.3431	-2.162
Deyang	PN	5	115	28672187-28948383	6	195	24574396-25028105	11.332	0.5687	0.1096	0.0463	2.3471	0.08	-0.0835	-0.8067	2.1639	-2.6951
Deyang	PN	6	5	2018053-2762127	6	195	24574396-25028105	9.9559	0.3836	0.034	0.1186	2.5216	-0.0022	0.2873	-0.486	2.4605	-2.3601
Deyang	PN	3	155	25003873-26451465	7	45	22056455-25682333	11.1967	0.6296	0.01	0.0827	3.0058	-0.2626	-0.009	-0.5649	1.6299	-2.8712
Deyang	PN	6	5	2018053-2762127	7	60	26527934-28330230	10.0481	0.5252	-0.0777	-0.0381	2.4719	2.0939	0.0728	2.0027	2.427	-4.5508
Deyang	PN	5	30	1910293-3122906	7	65	26527934-28330230	9.8862	0.6045	-0.0688	-0.0518	2.583	1.3117	0.0287	1.2911	2.3511	-3.7781
Deyang	PN	1	60	9386202-20156094	7	70	26527934-28330230	12.3875	0.6465	-0.0871	-0.0997	2.3475	0.0956	0.1884	-0.3448	2.2145	-2.7626
Deyang	PN	4	185	34992137-35315659	7	70	26527934-28330230	11.5609	0.5596	-0.0224	-0.0404	2.71	2.0325	0.2639	1.6395	2.7529	-4.746
Deyang	PN	2	165	21949904-22074671	7	75	26527934-28330230	11.3701	0.462	-0.0516	-0.0934	2.6773	2.252	-0.0371	2.0588	2.5905	-4.9036
Deyang	PN	7	10	1640079-3674413	7	75	26527934-28330230	6.3593	0.4314	-0.0435	-0.1002	2.3481	1.7632	-0.0016	1.7219	2.4097	-4.0092
Deyang	PN	3	200	26738579-27956438	8	110	16911718-19432690	15.6968	0.7473	-0.0898	0.0624	1.5937	2.5505	0.2261	2.2322	1.0857	-4.3469
Deyang	PN	6	0	486085-826951	8	110	16911718-19432690	13.59	0.6275	-0.0874	0.0515	2.027	2.023	0.2252	1.8426	1.8106	-4.075
Deyang	PN	1	60	9386202-20156094	8	210	26406032-27401077	13.2101	0.6258	-0.1053	-0.2372	2.1577	0.6617	-0.0369	0.1646	2.659	-2.8564
Deyang	PN	4	120	14453617-18984448	8	210	26406032-27401077	14.4846	0.7167	-0.0293	-0.1965	2.2481	2.1423	-0.0324	1.7921	2.1959	-4.404
Deyang	PN	5	110	28672187-28948383	8	210	26406032-27401077	12.9166	0.7337	0.0813	-0.2772	1.4222	2.8134	0.0897	2.1256	1.5487	-4.3221
Deyang	PN	8	115	16911718-19432690	8	210	26406032-27401077	13.1831	0.5916	0.0917	-0.1817	2.7481	2.2199	0.0584	1.5242	2.5182	-5.0057
Deyang	PN	2	160	21949904-22074671	8	215	26406032-27401077	13.4547	0.5441	-0.0065	-0.1559	2.4959	2.1042	-0.0164	1.671	2.3188	-4.5578
Deyang	PN	7	70	26527934-28330230	8	215	26406032-27401077	11.1394	0.6046	-0.0082	-0.1656	2.1132	2.7132	0.0236	2.2489	1.9434	-4.772
Deyang	PN	8	210	26406032-27401077	9	10	5700906-5905364	12.5155	0.5466	-0.1183	-0.0519	1.6123	2.6467	0.143	2.4514	1.377	-3.9711
Deyang	PN	2	160	21949904-22074671	9	70	13140415-14050594	12.4144	0.4647	0.0739	-0.15	2.2386	3.0972	0.0764	2.5869	2.0401	-5.2709
Deyang	PN	9	55	9634476-10204857	9	70	13140415-14050594	10.1892	0.3188	-0.0174	-0.0516	2.5424	3.5571	0.1452	3.2238	2.2459	-5.9218
Deyang	PN	3	200	26738579-27956438	9	75	14046728-14619069	13.1259	0.6141	-0.0112	-0.2197	1.8978	2.6226	-0.0701	2.2906	1.7129	-4.5768
[truncated: 738 more rows]
