# Supplementary material for: Genomic Architecture of Yield Performance of an Elite Rice Hybrid Revealed by its Derived Recombinant Inbred Line and Their Backcross Hybrid Populations
Source: Rice (N Y). 2022 Oct 1;15:49. doi: 10.1186/s12284-022-00595-z (PMC9526777; doi:10.1186/s12284-022-00595-z)
Supplement: Supplementary file 8 — Additional file 8: Table S5. Classification of 2,736 epistatic QTL pairs into 13 types according to their gene actions identified in the Q9311/WSSM combined population. [file 12284_2022_595_MOESM8_ESM.xlsx]

## Sheet: Table S5
Table S5. Classification of 2,736 epistatic QTL pairs into 13 types according to their gene actions identified in the Q9311/WSSM combined population
Gene action	Additive	Complete-incomplete dominance	Incomplete recessive	Overdominance	Underdominance
Additive	0	2	0	46	26
Complete-incomplete dominance		5	2	81	54
Incomplete recessive			6	70	69
Overdominance				699	1199
Underdominance					477
