# Supplementary material for: Genomic Architecture of Yield Performance of an Elite Rice Hybrid Revealed by its Derived Recombinant Inbred Line and Their Backcross Hybrid Populations
Source: Rice (N Y). 2022 Oct 1;15:49. doi: 10.1186/s12284-022-00595-z (PMC9526777; doi:10.1186/s12284-022-00595-z)
Supplement: Supplementary file 10 — Additional file 10: Table S6. Allele frequencies of Q9311B and WSSM in 1946 accessions from 3 K-RG. [file 12284_2022_595_MOESM10_ESM.xlsx]

## Sheet: Table S6
Table S6. Allele frequencies of Q9311B and WSSM in 1946 accessions from 3K-RG
Gene ID	Geng/japonica accessions with Q9311B allele		Geng/japonica accessions with WSSM allele		Geng/japonica accessions with other alleles		Xian/indica accessions with Q9311B allele		Xian/indica accessions with WSSM allele		Xian/indica accessions with other alleles		Q9311B allele possibly from Geng/japonica	WSSM allele possibly from Geng/japonica
	Count	Frequency	Count	Frequency	Count	Frequency	Count	Frequency	Count	Frequency	Count	Frequency
Os01g0108600	36	0.0466321	696	0.901554	40	0.0518135	553	0.471039	487	0.414821	134	0.11414	-	-
Os01g0108700	0	0	767	0.993523	5	0.00647668	156	0.132879	1007	0.857751	11	0.00936968	-	-
Os01g0108800	0	0	695	0.900259	77	0.0997409	132	0.112436	494	0.420784	548	0.46678	-	-
Os01g0109000	0	0	711	0.920984	61	0.0790155	143	0.121806	501	0.426746	530	0.451448	-	-
Os01g0109200	0	0	754	0.976684	18	0.0233161	151	0.12862	997	0.849233	26	0.0221465	-	-
Os01g0109300	0	0	2	0.00259067	770	0.997409	19	0.016184	172	0.146508	983	0.837308	-	-
Os01g0109366	30	0.0388601	703	0.910622	39	0.0505181	627	0.534072	499	0.425043	48	0.0408859	-	-
Os01g0109432	0	0	749	0.970207	23	0.0297927	148	0.126065	1001	0.852641	25	0.0212947	-	-
Os01g0109500	40	0.0518135	724	0.937824	8	0.0103627	623	0.530664	519	0.442078	32	0.0272572	-	-
Os01g0109600	39	0.0505181	725	0.939119	8	0.0103627	595	0.506814	553	0.471039	26	0.0221465	-	-
Os01g0109700	0	0	644	0.834197	128	0.165803	132	0.112436	473	0.402896	569	0.484668	-	-
Os01g0109750	0	0	678	0.878238	94	0.121762	142	0.120954	490	0.417376	542	0.46167	-	-
Os01g0109900	48	0.0621762	713	0.923575	11	0.0142487	620	0.528109	522	0.444634	32	0.0272572	-	-
Os01g0110050	41	0.0531088	718	0.930052	13	0.0168394	628	0.534923	515	0.438671	31	0.0264055	-	-
Os01g0110100	0	0	1	0.00129534	771	0.998705	46	0.0391823	171	0.145656	957	0.815162	-	-
Os01g0110200	5	0.00647668	705	0.913212	62	0.0803109	143	0.121806	424	0.361158	607	0.517036	-	-
Os01g0110400	0	0	4	0.00518135	768	0.994819	143	0.121806	214	0.182283	817	0.695911	-	-
Os01g0110500	5	0.00647668	3	0.00388601	764	0.989637	218	0.18569	216	0.183986	740	0.630324	-	-
Os01g0110600	0	0	3	0.00388601	769	0.996114	163	0.138842	207	0.17632	804	0.684838	-	-
Os01g0110700	0	0	2	0.00259067	770	0.997409	131	0.111584	165	0.140545	878	0.747871	-	-
Os01g0110800	27	0.0349741	3	0.00388601	742	0.96114	632	0.53833	203	0.172913	339	0.288756	-	-
Os01g0110901	677	0.876943	3	0.00388601	92	0.119171	416	0.354344	199	0.169506	559	0.47615	-	-
Os01g0111000	0	0	1	0.00129534	771	0.998705	153	0.130324	137	0.116695	884	0.752981	-	-
Os01g0111100	716	0.927461	0	0	56	0.0725389	881	0.750426	11	0.00936968	282	0.240204	-	-
Os01g0111200	0	0	1	0.00129534	771	0.998705	110	0.0936968	33	0.028109	1031	0.878194	-	-
Os01g0111300	25	0.0323834	3	0.00388601	744	0.963731	601	0.511925	204	0.173765	369	0.31431	-	-
Os01g0111400	27	0.0349741	2	0.00259067	743	0.962435	632	0.53833	146	0.124361	396	0.337308	-	-
Os01g0111500	26	0.0336788	1	0.00129534	745	0.965026	628	0.534923	41	0.0349233	505	0.430153	-	-
Os01g0111600	0	0	1	0.00129534	771	0.998705	13	0.0110733	73	0.0621806	1088	0.926746	-	-
Os01g0111700	755	0.977979	1	0.00129534	16	0.0207254	908	0.773424	188	0.160136	78	0.0664395	-	-
Os01g0111900	0	0	768	0.994819	4	0.00518135	29	0.0247019	1135	0.96678	10	0.00851789	-	-
Os01g0112000	0	0	3	0.00388601	769	0.996114	46	0.0391823	226	0.192504	902	0.768313	-	-
Os01g0112050	754	0.976684	1	0.00129534	17	0.0220207	912	0.776831	175	0.149063	87	0.0741056	-	-
Os01g0112100	754	0.976684	2	0.00259067	16	0.0207254	914	0.778535	221	0.188245	39	0.0332198	-	-
Os01g0112201	0	0	770	0.997409	2	0.00259067	53	0.0451448	1108	0.943782	13	0.0110733	-	-
Os01g0112300	0	0	3	0.00388601	769	0.996114	48	0.0408859	225	0.191652	901	0.767462	-	-
Os01g0112400	0	0	772	1	0	0	26	0.0221465	1110	0.945486	38	0.032368	-	-
Os01g0112600	748	0.968912	3	0.00388601	21	0.0272021	907	0.772572	220	0.187394	47	0.0400341	-	-
Os01g0112701	12	0.015544	2	0.00259067	758	0.981865	421	0.358603	205	0.174617	548	0.46678	-	-
Os01g0112800	0	0	3	0.00388601	769	0.996114	26	0.0221465	182	0.155026	966	0.822828	-	-
Os01g0113200	1	0.00129534	3	0.00388601	768	0.994819	29	0.0247019	226	0.192504	919	0.782794	-	-
Os01g0113300	271	0.351036	2	0.00259067	499	0.646373	165	0.140545	216	0.183986	793	0.675468	-	-
Os01g0113325	285	0.369171	2	0.00259067	485	0.628238	171	0.145656	214	0.182283	789	0.672061	-	-
Os01g0113350	0	0	1	0.00129534	771	0.998705	27	0.0229983	49	0.0417376	1098	0.935264	-	-
Os01g0113400	0	0	2	0.00259067	770	0.997409	1	0.000851789	140	0.11925	1033	0.879898	-	-
Os01g0113450	0	0	1	0.00129534	771	0.998705	30	0.0255537	22	0.0187394	1122	0.955707	-	-
Os01g0113500	44	0.0569948	0	0	728	0.943005	28	0.0238501	39	0.0332198	1107	0.94293	-	-
Os01g0113600	572	0.740933	174	0.225389	26	0.0336788	505	0.430153	639	0.544293	30	0.0255537	-	-
Os01g0113650	0	0	3	0.00388601	769	0.996114	31	0.0264055	225	0.191652	918	0.781942	-	-
Os01g0113750	0	0	2	0.00259067	770	0.997409	29	0.0247019	190	0.16184	955	0.813458	-	-
Os01g0113800	4	0.00518135	0	0	768	0.994819	214	0.182283	5	0.00425894	955	0.813458	-	-
Os01g0113833	10	0.0129534	704	0.911917	58	0.0751295	514	0.437819	366	0.311755	294	0.250426	-	-
Os01g0113950	448	0.580311	4	0.00518135	320	0.414508	749	0.63799	254	0.216354	171	0.145656	-	-
Os01g0114150	0	0	588	0.761658	184	0.238342	28	0.0238501	839	0.714651	307	0.261499	-	-
Os01g0114300	0	0	559	0.724093	213	0.275907	27	0.0229983	404	0.344123	743	0.632879	-	-
Os01g0114400	11	0.0142487	580	0.751295	181	0.234456	460	0.391823	559	0.47615	155	0.132027	-	-
Os01g0114550	0	0	590	0.764249	182	0.235751	30	0.0255537	1062	0.9046	82	0.0698467	-	-
Os01g0114700	435	0.563472	229	0.296632	108	0.139896	306	0.260647	230	0.195911	638	0.543441	-	-
Os01g0114800	0	0	3	0.00388601	769	0.996114	33	0.028109	183	0.155877	958	0.816014	-	-
Os01g0114900	593	0.768135	3	0.00388601	176	0.227979	916	0.780239	226	0.192504	32	0.0272572	-	-
Os01g0115100	339	0.439119	241	0.312176	192	0.248705	584	0.497445	496	0.422487	94	0.0800681	-	-
Os01g0115533	121	0.156736	583	0.755181	68	0.0880829	8	0.00681431	1101	0.937819	65	0.0553663	-	-
Os01g0115600	734	0.950777	12	0.015544	26	0.0336788	222	0.189097	671	0.57155	281	0.239353	-	-
Os01g0115725	298	0.38601	175	0.226684	299	0.387306	141	0.120102	380	0.32368	653	0.556218	-	-
Os01g0115750	761	0.985751	3	0.00388601	8	0.0103627	903	0.769165	230	0.195911	41	0.0349233	-	-
Os01g0115752	0	0	0	0	772	1	29	0.0247019	0	0	1145	0.975298	-	-
Os01g0116100	0	0	0	0	772	1	0	0	0	0	1174	1	-	-
Os01g0116101	1	0.00129534	0	0	771	0.998705	49	0.0417376	6	0.00511073	1119	0.953152	-	-
Os01g0116200	764	0.989637	2	0.00259067	6	0.00777202	919	0.782794	222	0.189097	33	0.028109	-	-
Os01g0116250	0	0	751	0.972798	21	0.0272021	268	0.228279	751	0.639693	155	0.132027	-	-
Os01g0116300	189	0.244819	2	0.00259067	581	0.752591	98	0.0834753	77	0.0655877	999	0.850937	-	-
Os01g0116400	735	0.952073	3	0.00388601	34	0.0440415	918	0.781942	204	0.173765	52	0.044293	-	-
Os01g0116650	0	0	2	0.00259067	770	0.997409	35	0.0298126	225	0.191652	914	0.778535	-	-
Os01g0116900	0	0	1	0.00129534	771	0.998705	0	0	125	0.106474	1049	0.893526	-	-
Os01g0116901	0	0	2	0.00259067	770	0.997409	0	0	223	0.189949	951	0.810051	-	-
Os01g0117025	746	0.966321	1	0.00129534	25	0.0323834	939	0.79983	44	0.0374787	191	0.162692	-	-
Os01g0117100	0	0	2	0.00259067	770	0.997409	23	0.0195911	219	0.186542	932	0.793867	-	-
Os01g0117500	0	0	603	0.781088	169	0.218912	30	0.0255537	979	0.833901	165	0.140545	-	-
Os01g0117700	0	0	771	0.998705	1	0.00129534	21	0.0178876	1138	0.969336	15	0.0127768	-	-
Os01g0117800	0	0	3	0.00388601	769	0.996114	26	0.0221465	191	0.162692	957	0.815162	-	-
Os01g0117900	0	0	3	0.00388601	769	0.996114	63	0.0536627	207	0.17632	904	0.770017	-	-
Os01g0118000	0	0	772	1	0	0	29	0.0247019	1138	0.969336	7	0.00596252	-	-
Os01g0118033	0	0	2	0.00259067	770	0.997409	27	0.0229983	218	0.18569	929	0.791312	-	-
Os01g0118066	0	0	3	0.00388601	769	0.996114	28	0.0238501	219	0.186542	927	0.789608	-	-
Os01g0118100	0	0	3	0.00388601	769	0.996114	28	0.0238501	213	0.181431	933	0.794719	-	-
Os01g0118300	0	0	769	0.996114	3	0.00388601	33	0.028109	1102	0.938671	39	0.0332198	-	-
Os01g0118350	0	0	3	0.00388601	769	0.996114	17	0.0144804	198	0.168654	959	0.816865	-	-
Os01g0118400	682	0.88342	2	0.00259067	88	0.11399	869	0.740204	182	0.155026	123	0.10477	-	-
Os01g0118600	0	0	1	0.00129534	771	0.998705	17	0.0144804	167	0.142249	990	0.843271	-	-
Os01g0118700	0	0	2	0.00259067	770	0.997409	7	0.00596252	180	0.153322	987	0.840716	-	-
Os01g0119000	11	0.0142487	2	0.00259067	759	0.983161	393	0.334753	177	0.150767	604	0.51448	-	-
Os01g0119100	9	0.011658	2	0.00259067	761	0.985751	339	0.288756	195	0.166099	640	0.545145	-	-
Os01g0119301	12	0.015544	3	0.00388601	757	0.98057	405	0.344974	259	0.220613	510	0.434412	-	-
Os01g0119500	638	0.826425	1	0.00129534	133	0.17228	485	0.413118	222	0.189097	467	0.397785	-	-
Os01g0119700	624	0.80829	1	0.00129534	147	0.190415	516	0.439523	256	0.218058	402	0.342419	-	-
Os01g0119800	645	0.835492	3	0.00388601	124	0.160622	497	0.423339	293	0.249574	384	0.327087	-	-
Os01g0120300	720	0.932642	3	0.00388601	49	0.0634715	803	0.683986	321	0.273424	50	0.0425894	-	-
Os01g0120400	764	0.989637	3	0.00388601	5	0.00647668	813	0.692504	337	0.287053	24	0.0204429	-	-
Os01g0120500	0	0	3	0.00388601	769	0.996114	102	0.0868825	283	0.241056	789	0.672061	-	-
Os01g0120600	681	0.882124	2	0.00259067	89	0.115285	656	0.558773	279	0.237649	239	0.203578	-	-
Os01g0120700	677	0.876943	3	0.00388601	92	0.119171	684	0.582624	258	0.219761	232	0.197615	-	-
Os01g0120800	647	0.838083	1	0.00129534	124	0.160622	644	0.548552	248	0.211244	282	0.240204	-	-
Os01g0121000	696	0.901554	1	0.00129534	75	0.0971503	686	0.584327	274	0.23339	214	0.182283	-	-
Os01g0121100	703	0.910622	3	0.00388601	66	0.0854922	691	0.588586	333	0.283646	150	0.127768	-	-
Os01g0121200	725	0.939119	38	0.0492228	9	0.011658	707	0.602215	442	0.376491	25	0.0212947	-	-
Os01g0124000	0	0	729	0.944301	43	0.0556995	352	0.29983	790	0.672913	32	0.0272572	-	-
Os01g0124401	719	0.931347	35	0.0453368	18	0.0233161	524	0.446337	615	0.52385	35	0.0298126	-	-
Os01g0124900	39	0.0505181	726	0.940415	7	0.00906736	778	0.662692	364	0.310051	32	0.0272572	-	-
Os01g0125000	28	0.0362694	572	0.740933	172	0.222798	635	0.540886	301	0.256388	238	0.202726	-	-
Os01g0125550	36	0.0466321	575	0.744819	161	0.208549	760	0.647359	310	0.264055	104	0.088586	-	-
Os01g0125600	29	0.0375648	581	0.752591	162	0.209845	681	0.580068	305	0.259796	188	0.160136	-	-
Os01g0125700	27	0.0349741	692	0.896373	53	0.0686528	670	0.570698	306	0.260647	198	0.168654	-	-
Os01g0125800	42	0.0544041	717	0.928756	13	0.0168394	827	0.704429	317	0.270017	30	0.0255537	-	-
Os01g0125850	21	0.0272021	543	0.703368	208	0.26943	614	0.522998	284	0.241908	276	0.235094	-	-
Os01g0125900	0	0	667	0.86399	105	0.13601	254	0.216354	298	0.253833	622	0.529813	-	-
Os01g0126100	27	0.0349741	549	0.71114	196	0.253886	681	0.580068	284	0.241908	209	0.178024	-	-
Os01g0126200	18	0.0233161	207	0.268135	547	0.708549	465	0.396082	106	0.0902896	603	0.513629	-	-
Os01g0126401	16	0.0207254	450	0.582902	306	0.396373	285	0.24276	250	0.212947	639	0.544293	-	-
Os01g0126600	22	0.0284974	543	0.703368	207	0.268135	624	0.531516	316	0.269165	234	0.199319	-	-
Os01g0126900	27	0.0349741	569	0.737047	176	0.227979	637	0.542589	325	0.276831	212	0.180579	-	-
Os01g0127000	13	0.0168394	612	0.792746	147	0.190415	419	0.356899	703	0.598807	52	0.044293	-	-
Os01g0127100	12	0.015544	594	0.76943	166	0.215026	408	0.34753	691	0.588586	75	0.0638842	-	-
Os01g0127200	0	0	348	0.450777	424	0.549223	46	0.0391823	568	0.483816	560	0.477002	-	-
Os01g0127300	0	0	298	0.38601	474	0.61399	55	0.0468484	548	0.46678	571	0.486371	-	-
Os01g0127400	250	0.323834	353	0.457254	169	0.218912	376	0.320273	657	0.559625	141	0.120102	-	-
Os01g0127450	252	0.326425	369	0.477979	151	0.195596	372	0.316865	671	0.57155	131	0.111584	-	-
Os01g0127500	0	0	362	0.468912	410	0.531088	229	0.19506	722	0.614991	223	0.189949	-	-
Os01g0127600	0	0	368	0.476684	404	0.523316	237	0.201874	723	0.615843	214	0.182283	-	-
Os01g0127700	1	0.00129534	1	0.00129534	770	0.997409	187	0.159284	201	0.17121	786	0.669506	-	-
Os01g0127900	19	0.0246114	416	0.53886	337	0.436528	474	0.403748	205	0.174617	495	0.421635	-	-
Os01g0128000	425	0.550518	330	0.427461	17	0.0220207	102	0.0868825	1055	0.898637	17	0.0144804	Yes	-
Os01g0128700	281	0.36399	265	0.343264	226	0.292746	159	0.135434	571	0.486371	444	0.378194	-	-
Os01g0128800	339	0.439119	25	0.0323834	408	0.528497	247	0.210392	555	0.472743	372	0.316865	-	-
Os01g0129200	404	0.523316	25	0.0323834	343	0.444301	423	0.360307	609	0.518739	142	0.120954	-	-
Os01g0129500	272	0.352332	2	0.00259067	498	0.645078	678	0.577513	218	0.18569	278	0.236797	-	-
Os01g0129550	455	0.589378	304	0.393782	13	0.0168394	857	0.729983	294	0.250426	23	0.0195911	-	-
Os01g0129600	279	0.361399	0	0	493	0.638601	765	0.651618	175	0.149063	234	0.199319	-	-
Os01g0130400	309	0.400259	258	0.334197	205	0.265544	1054	0.897785	92	0.0783646	28	0.0238501	-	-
Os01g0130500	356	0.46114	253	0.32772	163	0.21114	1069	0.910562	90	0.076661	15	0.0127768	-	-
Os01g0130633	308	0.398964	444	0.57513	20	0.0259067	1050	0.894378	96	0.0817717	28	0.0238501	-	Yes
Os01g0130900	308	0.398964	241	0.312176	223	0.28886	919	0.782794	87	0.0741056	168	0.143101	-	-
Os01g0131066	23	0.0297927	139	0.180052	610	0.790155	639	0.544293	50	0.0425894	485	0.413118	-	-
Os01g0131132	268	0.34715	295	0.382124	209	0.270725	908	0.773424	84	0.0715503	182	0.155026	-	-
Os01g0131200	332	0.430052	310	0.401554	130	0.168394	997	0.849233	91	0.0775128	86	0.0732538	-	-
Os01g0131250	24	0.0310881	227	0.294041	521	0.67487	622	0.529813	72	0.0613288	480	0.408859	-	-
Os01g0131300	32	0.0414508	345	0.446891	395	0.511658	770	0.655877	95	0.0809199	309	0.263203	-	-
Os01g0131600	103	0.13342	653	0.845855	16	0.0207254	801	0.682283	340	0.289608	33	0.028109	-	-
Os01g0131800	33	0.0427461	375	0.485751	364	0.471503	785	0.668654	72	0.0613288	317	0.270017	-	-
Os01g0132050	25	0.0323834	322	0.417098	425	0.550518	570	0.48552	71	0.060477	533	0.454003	-	-
Os01g0132100	235	0.304404	322	0.417098	215	0.278497	1047	0.891823	74	0.0630324	53	0.0451448	-	-
Os01g0132200	32	0.0414508	329	0.426166	411	0.532383	729	0.620954	76	0.0647359	369	0.31431	-	-
Os01g0132400	35	0.0453368	363	0.470207	374	0.484456	818	0.696763	78	0.0664395	278	0.236797	-	-
Os01g0132500	559	0.724093	139	0.180052	74	0.0958549	820	0.698467	222	0.189097	132	0.112436	-	-
Os01g0132700	35	0.0453368	710	0.919689	27	0.0349741	793	0.675468	319	0.271721	62	0.0528109	-	-
Os01g0132766	36	0.0466321	718	0.930052	18	0.0233161	813	0.692504	326	0.277683	35	0.0298126	-	-
Os01g0132800	33	0.0427461	154	0.199482	585	0.757772	732	0.623509	252	0.214651	190	0.16184	-	-
Os01g0132950	24	0.0310881	145	0.187824	603	0.781088	624	0.531516	240	0.204429	310	0.264055	-	-
Os01g0133100	37	0.0479275	718	0.930052	17	0.0220207	822	0.70017	326	0.277683	26	0.0221465	-	-
Os01g0133200	35	0.0453368	722	0.935233	15	0.0194301	821	0.699319	327	0.278535	26	0.0221465	-	-
Os01g0133400	29	0.0375648	3	0.00388601	740	0.958549	717	0.610733	134	0.11414	323	0.275128	-	-
Os01g0133500	27	0.0349741	13	0.0168394	732	0.948187	642	0.546848	48	0.0408859	484	0.412266	-	-
Os01g0133600	552	0.715026	174	0.225389	46	0.0595855	858	0.730835	291	0.247871	25	0.0212947	-	-
Os01g0133650	585	0.757772	176	0.227979	11	0.0142487	860	0.732538	292	0.248722	22	0.0187394	-	-
Os01g0133900	36	0.0466321	719	0.931347	17	0.0220207	823	0.701022	327	0.278535	24	0.0204429	-	-
Os01g0134200	28	0.0362694	92	0.119171	652	0.84456	606	0.516184	218	0.18569	350	0.298126	-	-
Os01g0134500	35	0.0453368	155	0.200777	582	0.753886	756	0.643952	255	0.217206	163	0.138842	-	-
Os01g0134700	37	0.0479275	722	0.935233	13	0.0168394	805	0.68569	343	0.292164	26	0.0221465	-	-
Os01g0134900	37	0.0479275	725	0.939119	10	0.0129534	772	0.657581	370	0.315162	32	0.0272572	-	-
Os01g0135900	39	0.0505181	722	0.935233	11	0.0142487	824	0.701874	323	0.275128	27	0.0229983	-	-
Os01g0136000	572	0.740933	183	0.237047	17	0.0220207	1010	0.860307	147	0.125213	17	0.0144804	-	-
Os01g0136100	42	0.0544041	716	0.927461	14	0.0181347	937	0.798126	206	0.175468	31	0.0264055	-	-
Os01g0136600	0	0	0	0	772	1	48	0.0408859	381	0.324532	745	0.634583	-	-
Os01g0138100	36	0.0466321	609	0.78886	127	0.164508	749	0.63799	362	0.308348	63	0.0536627	-	-
Os01g0138400	37	0.0479275	729	0.944301	6	0.00777202	600	0.511073	550	0.468484	24	0.0204429	-	-
Os01g0139600	210	0.272021	420	0.544041	142	0.183938	650	0.553663	195	0.166099	329	0.280239	-	-
Os01g0139700	223	0.28886	530	0.686528	19	0.0246114	706	0.601363	443	0.377342	25	0.0212947	-	-
Os01g0139900	44	0.0569948	400	0.518135	328	0.42487	676	0.575809	211	0.179727	287	0.244463	-	-
Os01g0140001	466	0.603627	140	0.181347	166	0.215026	928	0.79046	106	0.0902896	140	0.11925	-	-
Os01g0140100	18	0.0233161	636	0.823834	118	0.15285	357	0.304089	407	0.346678	410	0.349233	-	-
Os01g0140400	8	0.0103627	0	0	764	0.989637	215	0.183135	106	0.0902896	853	0.726576	-	-
Os01g0140500	31	0.0401554	199	0.257772	542	0.702073	630	0.536627	146	0.124361	398	0.339012	-	-
Os01g0140601	32	0.0414508	261	0.338083	479	0.620466	604	0.51448	207	0.17632	363	0.309199	-	-
Os01g0140700	22	0.0284974	81	0.104922	669	0.86658	515	0.438671	118	0.100511	541	0.460818	-	-
Os01g0141000	305	0.395078	262	0.339378	205	0.265544	492	0.41908	332	0.282794	350	0.298126	-	-
Os01g0141100	573	0.742228	115	0.148964	84	0.108808	872	0.74276	179	0.15247	123	0.10477	-	-
Os01g0141150	405	0.524611	0	0	367	0.475389	610	0.519591	129	0.109881	435	0.370528	-	-
Os01g0141200	632	0.818653	120	0.15544	20	0.0259067	999	0.850937	150	0.127768	25	0.0212947	-	-
Os01g0142800	503	0.651554	248	0.321244	21	0.0272021	809	0.689097	334	0.284497	31	0.0264055	-	-
Os01g0142875	36	0.0466321	729	0.944301	7	0.00906736	627	0.534072	520	0.44293	27	0.0229983	-	-
Os01g0142950	758	0.981865	2	0.00259067	12	0.015544	984	0.83816	123	0.10477	67	0.0570698	-	-
Os01g0143100	31	0.0401554	2	0.00259067	739	0.957254	544	0.463373	157	0.133731	473	0.402896	-	-
Os01g0143200	32	0.0414508	2	0.00259067	738	0.955959	527	0.448893	132	0.112436	515	0.438671	-	-
Os01g0143350	34	0.0440415	2	0.00259067	736	0.953368	536	0.456559	161	0.137138	477	0.406303	-	-
Os01g0143400	33	0.0427461	2	0.00259067	737	0.954663	547	0.465928	167	0.142249	460	0.391823	-	-
Os01g0163616	30	0.0388601	577	0.747409	165	0.213731	358	0.30494	559	0.47615	257	0.21891	-	-
Os01g0164500	725	0.939119	39	0.0505181	8	0.0103627	727	0.61925	418	0.356048	29	0.0247019	-	-
Os01g0165000	9	0.011658	109	0.141192	654	0.84715	125	0.106474	668	0.568995	381	0.324532	-	-
Os01g0165200	351	0.454663	37	0.0479275	384	0.497409	129	0.109881	391	0.333049	654	0.55707	-	-
Os01g0165666	184	0.238342	466	0.603627	122	0.158031	133	0.113288	1017	0.866269	24	0.0204429	-	-
Os01g0165800	300	0.388601	47	0.0608808	425	0.550518	119	0.101363	621	0.528961	434	0.369676	-	-
Os01g0167400	460	0.595855	300	0.388601	12	0.015544	523	0.445486	622	0.529813	29	0.0247019	-	-
Os01g0167500	45	0.0582902	2	0.00259067	725	0.939119	433	0.368825	401	0.341567	340	0.289608	-	-
Os01g0167600	758	0.981865	4	0.00518135	10	0.0129534	733	0.624361	411	0.350085	30	0.0255537	-	-
Os01g0167700	48	0.0621762	3	0.00388601	721	0.933938	443	0.377342	404	0.344123	327	0.278535	-	-
Os01g0167750	49	0.0634715	710	0.919689	13	0.0168394	430	0.366269	680	0.579216	64	0.0545145	-	-
Os01g0167800	50	0.0647668	3	0.00388601	719	0.931347	453	0.38586	413	0.351789	308	0.262351	-	-
Os01g0167900	0	0	3	0.00388601	769	0.996114	164	0.139693	282	0.240204	728	0.620102	-	-
Os01g0168000	0	0	50	0.0647668	722	0.935233	176	0.149915	690	0.587734	308	0.262351	-	-
Os01g0168100	0	0	2	0.00259067	770	0.997409	155	0.132027	280	0.238501	739	0.629472	-	-
Os01g0168300	0	0	2	0.00259067	770	0.997409	206	0.175468	282	0.240204	686	0.584327	-	-
Os01g0168350	666	0.862694	40	0.0518135	66	0.0854922	402	0.342419	533	0.454003	239	0.203578	-	-
Os01g0168450	0	0	1	0.00129534	771	0.998705	196	0.166951	280	0.238501	698	0.594549	-	-
Os01g0168500	0	0	1	0.00129534	771	0.998705	152	0.129472	271	0.230835	751	0.639693	-	-
Os01g0168600	3	0.00388601	680	0.880829	89	0.115285	200	0.170358	540	0.459966	434	0.369676	-	-
Os01g0168800	0	0	1	0.00129534	771	0.998705	53	0.0451448	187	0.159284	934	0.795571	-	-
Os01g0168850	0	0	33	0.0427461	739	0.957254	132	0.112436	537	0.457411	505	0.430153	-	-
Os01g0169000	0	0	353	0.457254	419	0.542746	195	0.166099	713	0.607325	266	0.226576	-	-
Os01g0169400	235	0.304404	28	0.0362694	509	0.659326	115	0.0979557	731	0.622658	328	0.279387	-	-
Os01g0169500	0	0	29	0.0375648	743	0.962435	68	0.0579216	690	0.587734	416	0.354344	-	-
Os01g0169800	0	0	24	0.0310881	748	0.968912	45	0.0383305	628	0.534923	501	0.426746	-	-
Os01g0169900	1	0.00129534	27	0.0349741	744	0.963731	73	0.0621806	779	0.663543	322	0.274276	-	-
Os01g0170051	227	0.294041	30	0.0388601	515	0.667098	103	0.0877342	885	0.753833	186	0.158433	-	-
Os01g0170100	26	0.0336788	27	0.0349741	719	0.931347	91	0.0775128	767	0.653322	316	0.269165	-	-
Os01g0170300	0	0	27	0.0349741	745	0.965026	79	0.0672913	820	0.698467	275	0.234242	-	-
Os01g0170500	0	0	19	0.0246114	753	0.975389	30	0.0255537	456	0.388416	688	0.586031	-	-
Os01g0170600	0	0	23	0.0297927	749	0.970207	87	0.0741056	777	0.66184	310	0.264055	-	-
Os01g0170700	0	0	21	0.0272021	751	0.972798	80	0.0681431	723	0.615843	371	0.316014	-	-
Os01g0170750	0	0	18	0.0233161	754	0.976684	57	0.048552	673	0.573254	444	0.378194	-	-
Os01g0170800	218	0.282383	27	0.0349741	527	0.682642	176	0.149915	840	0.715503	158	0.134583	-	-
Os01g0170900	0	0	23	0.0297927	749	0.970207	96	0.0817717	859	0.731687	219	0.186542	-	-
Os01g0171000	0	0	19	0.0246114	753	0.975389	83	0.0706985	827	0.704429	264	0.224872	-	-
Os01g0171100	0	0	19	0.0246114	753	0.975389	87	0.0741056	861	0.73339	226	0.192504	-	-
Os01g0171200	0	0	18	0.0233161	754	0.976684	78	0.0664395	800	0.681431	296	0.252129	-	-
Os01g0171300	224	0.290155	528	0.683938	20	0.0259067	206	0.175468	938	0.798978	30	0.0255537	-	-
Os01g0171466	223	0.28886	530	0.686528	19	0.0246114	190	0.16184	950	0.809199	34	0.0289608	-	-
Os01g0171800	0	0	16	0.0207254	756	0.979275	82	0.0698467	859	0.731687	233	0.198467	-	-
Os01g0171900	0	0	19	0.0246114	753	0.975389	74	0.0630324	854	0.727428	246	0.20954	-	-
Os01g0172100	744	0.963731	18	0.0233161	10	0.0129534	418	0.356048	723	0.615843	33	0.028109	-	-
Os01g0173600	736	0.953368	15	0.0194301	21	0.0272021	390	0.332198	709	0.603918	75	0.0638842	-	-
Os01g0174200	0	0	56	0.0725389	716	0.927461	122	0.103918	814	0.693356	238	0.202726	-	-
Os01g0174300	691	0.895078	54	0.0699482	27	0.0349741	308	0.262351	816	0.69506	50	0.0425894	-	-
Os01g0174400	0	0	53	0.0686528	719	0.931347	117	0.0996593	805	0.68569	252	0.214651	-	-
Os01g0174500	0	0	763	0.988342	9	0.011658	128	0.109029	1018	0.867121	28	0.0238501	-	-
Os01g0174700	697	0.90285	54	0.0699482	21	0.0272021	301	0.256388	818	0.696763	55	0.0468484	-	-
Os01g0174900	699	0.90544	52	0.0673575	21	0.0272021	296	0.252129	811	0.690801	67	0.0570698	-	-
Os01g0175000	0	0	51	0.0660622	721	0.933938	40	0.0340716	787	0.670358	347	0.295571	-	-
Os01g0175100	698	0.904145	54	0.0699482	20	0.0259067	304	0.258944	817	0.695911	53	0.0451448	-	-
Os01g0175400	0	0	54	0.0699482	718	0.930052	119	0.101363	819	0.697615	236	0.201022	-	-
Os01g0176900	731	0.946891	2	0.00259067	39	0.0505181	973	0.82879	90	0.076661	111	0.0945486	-	-
Os01g0179800	14	0.0181347	2	0.00259067	756	0.979275	659	0.561329	131	0.111584	384	0.327087	-	-
Os01g0182100	118	0.15285	639	0.82772	15	0.0194301	896	0.763203	258	0.219761	20	0.0170358	-	-
Os01g0182600	765	0.990933	3	0.00388601	4	0.00518135	1007	0.857751	155	0.132027	12	0.0102215	-	-
Os01g0182700	0	0	759	0.983161	13	0.0168394	71	0.060477	1040	0.88586	63	0.0536627	-	-
Os01g0182832	0	0	761	0.985751	11	0.0142487	227	0.193356	923	0.786201	24	0.0204429	-	-
Os01g0182900	2	0.00259067	762	0.987047	8	0.0103627	224	0.190801	918	0.781942	32	0.0272572	-	-
Os01g0183000	0	0	770	0.997409	2	0.00259067	195	0.166099	960	0.817717	19	0.016184	-	-
Os01g0183400	740	0.958549	20	0.0259067	12	0.015544	358	0.30494	762	0.649063	54	0.0459966	-	-
Os01g0184000	0	0	769	0.996114	3	0.00388601	38	0.032368	1129	0.96167	7	0.00596252	-	-
Os01g0184800	14	0.0181347	5	0.00647668	753	0.975389	333	0.283646	741	0.631175	100	0.0851789	-	-
Os01g0184900	745	0.965026	5	0.00647668	22	0.0284974	361	0.307496	746	0.635434	67	0.0570698	-	-
Os01g0185100	2	0.00259067	1	0.00129534	769	0.996114	85	0.072402	490	0.417376	599	0.510221	-	-
Os01g0185200	0	0	5	0.00647668	767	0.993523	77	0.0655877	765	0.651618	332	0.282794	-	-
Os01g0185300	4	0.00518135	5	0.00647668	763	0.988342	97	0.0826235	731	0.622658	346	0.294719	-	-
Os01g0185350	5	0.00647668	5	0.00647668	762	0.987047	119	0.101363	733	0.624361	322	0.274276	-	-
Os01g0185400	0	0	5	0.00647668	767	0.993523	100	0.0851789	702	0.597956	372	0.316865	-	-
Os01g0185500	0	0	4	0.00518135	768	0.994819	83	0.0706985	703	0.598807	388	0.330494	-	-
Os01g0185900	734	0.950777	5	0.00647668	33	0.0427461	390	0.332198	708	0.603066	76	0.0647359	-	-
Os01g0186200	0	0	27	0.0349741	745	0.965026	92	0.0783646	864	0.735945	218	0.18569	-	-
Os01g0186400	0	0	9	0.011658	763	0.988342	17	0.0144804	609	0.518739	548	0.46678	-	-
Os01g0186500	0	0	28	0.0362694	744	0.963731	6	0.00511073	934	0.795571	234	0.199319	-	-
Os01g0186600	1	0.00129534	737	0.954663	34	0.0440415	21	0.0178876	856	0.729131	297	0.252981	-	-
Os01g0186700	0	0	19	0.0246114	753	0.975389	63	0.0536627	616	0.524702	495	0.421635	-	-
Os01g0186950	3	0.00388601	765	0.990933	4	0.00518135	163	0.138842	990	0.843271	21	0.0178876	-	-
Os01g0187000	0	0	5	0.00647668	767	0.993523	151	0.12862	803	0.683986	220	0.187394	-	-
Os01g0187300	765	0.990933	4	0.00518135	3	0.00388601	977	0.832198	182	0.155026	15	0.0127768	-	-
Os01g0187400	46	0.0595855	713	0.923575	13	0.0168394	362	0.308348	797	0.678876	15	0.0127768	-	-
Os01g0187500	46	0.0595855	714	0.92487	12	0.015544	359	0.305792	794	0.67632	21	0.0178876	-	-
Os01g0187600	0	0	2	0.00259067	770	0.997409	52	0.044293	583	0.496593	539	0.459114	-	-
Os01g0187900	42	0.0544041	4	0.00518135	726	0.940415	268	0.228279	626	0.53322	280	0.238501	-	-
Os01g0188100	749	0.970207	4	0.00518135	19	0.0246114	307	0.261499	720	0.613288	147	0.125213	-	-
Os01g0188200	29	0.0375648	5	0.00647668	738	0.955959	196	0.166951	885	0.753833	93	0.0792164	-	-
Os01g0188525	31	0.0401554	5	0.00647668	736	0.953368	195	0.166099	793	0.675468	186	0.158433	-	-
Os01g0188733	758	0.981865	3	0.00388601	11	0.0142487	393	0.334753	686	0.584327	95	0.0809199	-	-
Os01g0188816	761	0.985751	3	0.00388601	8	0.0103627	384	0.327087	623	0.530664	167	0.142249	-	-
Os01g0188900	24	0.0310881	4	0.00518135	744	0.963731	242	0.206133	738	0.62862	194	0.165247	-	-
Os01g0189100	739	0.957254	4	0.00518135	29	0.0375648	376	0.320273	700	0.596252	98	0.0834753	-	-
Os01g0189700	0	0	4	0.00518135	768	0.994819	167	0.142249	721	0.61414	286	0.243612	-	-
Os01g0189800	23	0.0297927	739	0.957254	10	0.0129534	256	0.218058	904	0.770017	14	0.011925	-	-
Os01g0190400	27	0.0349741	731	0.946891	14	0.0181347	371	0.316014	782	0.666099	21	0.0178876	-	-
Os01g0190500	19	0.0246114	1	0.00129534	752	0.974093	247	0.210392	463	0.394378	464	0.39523	-	-
Os01g0191000	454	0.588083	35	0.0453368	283	0.36658	189	0.160988	898	0.764906	87	0.0741056	-	-
Os01g0191100	494	0.639896	32	0.0414508	246	0.318653	192	0.163543	900	0.76661	82	0.0698467	-	-
Os01g0191150	711	0.920984	33	0.0427461	28	0.0362694	206	0.175468	907	0.772572	61	0.0519591	-	-
Os01g0191200	469	0.607513	4	0.00518135	299	0.387306	182	0.155026	847	0.721465	145	0.123509	-	-
Os01g0191300	455	0.589378	3	0.00388601	314	0.406736	175	0.149063	847	0.721465	152	0.129472	-	-
Os01g0191400	507	0.656736	4	0.00518135	261	0.338083	196	0.166951	898	0.764906	80	0.0681431	-	-
Os01g0191500	535	0.693005	3	0.00388601	234	0.303109	230	0.195911	865	0.736797	79	0.0672913	-	-
Os01g0191700	378	0.489637	3	0.00388601	391	0.506477	173	0.147359	802	0.683135	199	0.169506	-	-
Os01g0191800	7	0.00906736	3	0.00388601	762	0.987047	195	0.166099	712	0.606474	267	0.227428	-	-
Os01g0191900	517	0.669689	229	0.296632	26	0.0336788	271	0.230835	889	0.75724	14	0.011925	-	-
Os01g0192000	741	0.959845	5	0.00647668	26	0.0336788	275	0.234242	846	0.720613	53	0.0451448	-	-
Os01g0192101	496	0.642487	3	0.00388601	273	0.353627	271	0.230835	834	0.710392	69	0.0587734	-	-
Os01g0192201	407	0.527202	148	0.19171	217	0.281088	189	0.160988	662	0.563884	323	0.275128	-	-
Os01g0192300	391	0.506477	7	0.00906736	374	0.484456	308	0.262351	783	0.666951	83	0.0706985	-	-
Os01g0192550	757	0.98057	5	0.00647668	10	0.0129534	360	0.306644	779	0.663543	35	0.0298126	-	-
Os01g0192800	8	0.0103627	754	0.976684	10	0.0129534	126	0.107325	1031	0.878194	17	0.0144804	-	-
Os01g0193400	8	0.0103627	4	0.00518135	760	0.984456	119	0.101363	857	0.729983	198	0.168654	-	-
Os01g0193800	9	0.011658	757	0.98057	6	0.00777202	160	0.136286	1000	0.851789	14	0.011925	-	-
Os01g0193900	8	0.0103627	4	0.00518135	760	0.984456	144	0.122658	930	0.792164	100	0.0851789	-	-
Os01g0195000	9	0.011658	4	0.00518135	759	0.983161	148	0.126065	877	0.747019	149	0.126917	-	-
Os01g0195100	5	0.00647668	3	0.00388601	764	0.989637	35	0.0298126	736	0.626917	403	0.343271	-	-
Os01g0195200	9	0.011658	747	0.967617	16	0.0207254	146	0.124361	1001	0.852641	27	0.0229983	-	-
Os01g0195400	9	0.011658	742	0.96114	21	0.0272021	143	0.121806	1007	0.857751	24	0.0204429	-	-
Os01g0196500	0	0	5	0.00647668	767	0.993523	138	0.117547	847	0.721465	189	0.160988	-	-
Os01g0196600	0	0	5	0.00647668	767	0.993523	127	0.108177	211	0.179727	836	0.712095	-	-
Os01g0196800	0	0	5	0.00647668	767	0.993523	64	0.0545145	547	0.465928	563	0.479557	-	-
Os01g0197100	757	0.98057	6	0.00777202	9	0.011658	244	0.207836	903	0.769165	27	0.0229983	-	-
Os01g0197150	0	0	3	0.00388601	769	0.996114	50	0.0425894	647	0.551107	477	0.406303	-	-
Os01g0197200	0	0	5	0.00647668	767	0.993523	113	0.0962521	903	0.769165	158	0.134583	-	-
Os01g0197400	0	0	5	0.00647668	767	0.993523	110	0.0936968	842	0.717206	222	0.189097	-	-
Os01g0197450	0	0	5	0.00647668	767	0.993523	90	0.076661	107	0.0911414	977	0.832198	-	-
Os01g0197500	0	0	5	0.00647668	767	0.993523	118	0.100511	872	0.74276	184	0.156729	-	-
Os01g0197700	754	0.976684	5	0.00647668	13	0.0168394	985	0.839012	134	0.11414	55	0.0468484	-	-
Os01g0199350	696	0.901554	0	0	76	0.0984456	893	0.760647	12	0.0102215	269	0.229131	-	-
Os01g0199700	762	0.987047	4	0.00518135	6	0.00777202	794	0.67632	340	0.289608	40	0.0340716	-	-
Os01g0200600	0	0	767	0.993523	5	0.00647668	198	0.168654	950	0.809199	26	0.0221465	-	-
Os01g0200700	475	0.615285	3	0.00388601	294	0.380829	140	0.11925	718	0.611584	316	0.269165	-	-
Os01g0200950	733	0.949482	3	0.00388601	36	0.0466321	164	0.139693	168	0.143101	842	0.717206	-	-
Os01g0201000	729	0.944301	20	0.0259067	23	0.0297927	165	0.140545	976	0.831346	33	0.028109	-	-
Os01g0201100	528	0.683938	4	0.00518135	240	0.310881	155	0.132027	803	0.683986	216	0.183986	-	-
Os01g0201200	505	0.654145	4	0.00518135	263	0.340674	142	0.120954	116	0.0988075	916	0.780239	-	-
Os01g0201250	522	0.676166	4	0.00518135	246	0.318653	137	0.116695	823	0.701022	214	0.182283	-	-
Os01g0201275	442	0.572539	203	0.262953	127	0.164508	120	0.102215	806	0.686542	248	0.211244	-	-
Os01g0201400	713	0.923575	20	0.0259067	39	0.0505181	106	0.0902896	899	0.765758	169	0.143952	Yes	-
Os01g0201500	230	0.297927	20	0.0259067	522	0.676166	113	0.0962521	812	0.691652	249	0.212095	-	-
Os01g0201600	706	0.914508	11	0.0142487	55	0.0712435	116	0.0988075	590	0.502555	468	0.398637	Yes	-
Os01g0201700	576	0.746114	4	0.00518135	192	0.248705	98	0.0834753	576	0.49063	500	0.425894	Yes	-
Os01g0201750	664	0.860104	3	0.00388601	105	0.13601	115	0.0979557	193	0.164395	866	0.737649	Yes	-
Os01g0201800	738	0.955959	4	0.00518135	30	0.0388601	132	0.112436	782	0.666099	260	0.221465	-	-
Os01g0201850	507	0.656736	0	0	265	0.343264	93	0.0792164	258	0.219761	823	0.701022	Yes	-
Os01g0201900	651	0.843264	2	0.00259067	119	0.154145	116	0.0988075	436	0.37138	622	0.529813	Yes	-
Os01g0202000	697	0.90285	16	0.0207254	59	0.0764249	128	0.109029	852	0.725724	194	0.165247	-	-
Os01g0202500	0	0	1	0.00129534	771	0.998705	100	0.0851789	293	0.249574	781	0.665247	-	-
Os01g0202700	551	0.713731	1	0.00129534	220	0.284974	124	0.105622	270	0.229983	780	0.664395	-	-
Os01g0202800	52	0.0673575	2	0.00259067	718	0.930052	23	0.0195911	215	0.183135	936	0.797274	-	-
Os01g0203000	764	0.989637	4	0.00518135	4	0.00518135	760	0.647359	392	0.333901	22	0.0187394	-	-
Os01g0203300	5	0.00647668	3	0.00388601	764	0.989637	62	0.0528109	335	0.285349	777	0.66184	-	-
Os01g0203400	98	0.126943	2	0.00259067	672	0.870466	85	0.072402	325	0.276831	764	0.650767	-	-
Os01g0203600	94	0.121762	4	0.00518135	674	0.873057	76	0.0647359	364	0.310051	734	0.625213	-	-
Os01g0203800	5	0.00647668	4	0.00518135	763	0.988342	48	0.0408859	314	0.267462	812	0.691652	-	-
Os01g0203900	94	0.121762	653	0.845855	25	0.0323834	75	0.0638842	1034	0.88075	65	0.0553663	-	-
Os01g0204000	5	0.00647668	2	0.00259067	765	0.990933	74	0.0630324	264	0.224872	836	0.712095	-	-
Os01g0204600	107	0.138601	4	0.00518135	661	0.856218	74	0.0630324	334	0.284497	766	0.65247	-	-
Os01g0205000	0	0	621	0.804404	151	0.195596	164	0.139693	887	0.755537	123	0.10477	-	-
Os01g0205100	0	0	4	0.00518135	768	0.994819	173	0.147359	234	0.199319	767	0.653322	-	-
Os01g0205200	765	0.990933	4	0.00518135	3	0.00388601	914	0.778535	242	0.206133	18	0.0153322	-	-
Os01g0205550	0	0	638	0.826425	134	0.173575	210	0.178876	916	0.780239	48	0.0408859	-	-
Os01g0205600	0	0	555	0.718912	217	0.281088	207	0.17632	722	0.614991	245	0.208688	-	-
Os01g0205700	201	0.260363	562	0.727979	9	0.011658	422	0.359455	721	0.61414	31	0.0264055	-	-
Os01g0205800	0	0	534	0.69171	238	0.30829	205	0.174617	685	0.583475	284	0.241908	-	-
Os01g0206300	765	0.990933	4	0.00518135	3	0.00388601	972	0.827939	185	0.157581	17	0.0144804	-	-
Os01g0207400	0	0	769	0.996114	3	0.00388601	159	0.135434	1006	0.856899	9	0.0076661	-	-
Os01g0208000	764	0.989637	4	0.00518135	4	0.00518135	983	0.837308	167	0.142249	24	0.0204429	-	-
Os01g0208700	676	0.875648	0	0	96	0.124352	780	0.664395	86	0.0732538	308	0.262351	-	-
Os01g0209000	59	0.0764249	3	0.00388601	710	0.919689	193	0.164395	247	0.210392	734	0.625213	-	-
Os01g0209200	551	0.713731	210	0.272021	11	0.0142487	265	0.225724	891	0.758944	18	0.0153322	-	-
Os01g0209300	762	0.987047	4	0.00518135	6	0.00777202	786	0.669506	359	0.305792	29	0.0247019	-	-
Os01g0209400	535	0.693005	3	0.00388601	234	0.303109	251	0.213799	319	0.271721	604	0.51448	-	-
Os01g0209500	501	0.648964	3	0.00388601	268	0.34715	228	0.194208	284	0.241908	662	0.563884	-	-
Os01g0209566	766	0.992228	4	0.00518135	2	0.00259067	788	0.67121	360	0.306644	26	0.0221465	-	-
Os01g0209700	551	0.713731	206	0.266839	15	0.0194301	260	0.221465	889	0.75724	25	0.0212947	-	-
Os01g0209750	0	0	0	0	772	1	208	0.177172	52	0.044293	914	0.778535	-	-
Os01g0210000	385	0.498705	4	0.00518135	383	0.496114	249	0.212095	365	0.310903	560	0.477002	-	-
Os01g0210300	762	0.987047	4	0.00518135	6	0.00777202	782	0.666099	365	0.310903	27	0.0229983	-	-
Os01g0210400	374	0.484456	3	0.00388601	395	0.511658	232	0.197615	339	0.288756	603	0.513629	-	-
Os01g0210500	757	0.98057	4	0.00518135	11	0.0142487	776	0.660988	359	0.305792	39	0.0332198	-	-
Os01g0210550	763	0.988342	4	0.00518135	5	0.00647668	776	0.660988	366	0.311755	32	0.0272572	-	-
Os01g0210600	375	0.485751	1	0.00129534	396	0.512953	236	0.201022	346	0.294719	592	0.504259	-	-
Os01g0210650	366	0.474093	2	0.00259067	404	0.523316	237	0.201874	326	0.277683	611	0.520443	-	-
Os01g0210700	382	0.494819	373	0.483161	17	0.0220207	245	0.208688	904	0.770017	25	0.0212947	-	-
Os01g0210750	380	0.492228	3	0.00388601	389	0.503886	237	0.201874	346	0.294719	591	0.503407	-	-
Os01g0210800	762	0.987047	4	0.00518135	6	0.00777202	780	0.664395	364	0.310051	30	0.0255537	-	-
Os01g0212000	1	0.00129534	765	0.990933	6	0.00777202	194	0.165247	959	0.816865	21	0.0178876	-	-
Os01g0212100	0	0	3	0.00388601	769	0.996114	153	0.130324	127	0.108177	894	0.761499	-	-
Os01g0212500	767	0.993523	4	0.00518135	1	0.00129534	951	0.810051	204	0.173765	19	0.016184	-	-
Os01g0214600	0	0	759	0.983161	13	0.0168394	123	0.10477	906	0.771721	145	0.123509	-	-
Os01g0216400	0	0	421	0.545337	351	0.454663	538	0.458262	475	0.4046	161	0.137138	-	-
Os01g0216500	0	0	346	0.448187	426	0.551813	532	0.453152	467	0.397785	175	0.149063	-	-
Os01g0216600	311	0.40285	428	0.554404	33	0.0427461	645	0.549404	489	0.416525	40	0.0340716	-	-
Os01g0216700	0	0	663	0.858808	109	0.141192	571	0.486371	558	0.475298	45	0.0383305	-	-
Os01g0216900	0	0	373	0.483161	399	0.516839	120	0.102215	481	0.40971	573	0.488075	-	-
Os01g0216951	0	0	280	0.362694	492	0.637306	360	0.306644	263	0.22402	551	0.469336	-	-
Os01g0217000	0	0	768	0.994819	4	0.00518135	172	0.146508	986	0.839864	16	0.0136286	-	-
Os01g0217050	149	0.193005	420	0.544041	203	0.262953	559	0.47615	484	0.412266	131	0.111584	-	-
Os01g0217100	0	0	430	0.556995	342	0.443005	169	0.143952	459	0.390971	546	0.465077	-	-
Os01g0217400	0	0	417	0.540155	355	0.459845	144	0.122658	483	0.411414	547	0.465928	-	-
Os01g0217433	0	0	537	0.695596	235	0.304404	6	0.00511073	445	0.379046	723	0.615843	-	-
Os01g0217500	0	0	418	0.541451	354	0.458549	52	0.044293	270	0.229983	852	0.725724	-	-
Os01g0217800	0	0	560	0.725389	212	0.274611	119	0.101363	475	0.4046	580	0.494037	-	-
Os01g0218032	0	0	4	0.00518135	768	0.994819	147	0.125213	660	0.562181	367	0.312606	-	-
Os01g0218100	760	0.984456	4	0.00518135	8	0.0103627	288	0.245315	861	0.73339	25	0.0212947	-	-
Os01g0218500	762	0.987047	2	0.00259067	8	0.0103627	985	0.839012	160	0.136286	29	0.0247019	-	-
Os01g0220300	560	0.725389	3	0.00388601	209	0.270725	459	0.390971	298	0.253833	417	0.355196	-	-
Os01g0220400	556	0.720207	2	0.00259067	214	0.277202	443	0.377342	282	0.240204	449	0.382453	-	-
Os01g0221300	0	0	379	0.490933	393	0.509067	673	0.573254	297	0.252981	204	0.173765	-	-
Os01g0221500	0	0	286	0.370466	486	0.629534	664	0.565588	298	0.253833	212	0.180579	-	-
Os01g0221600	202	0.261658	291	0.376943	279	0.361399	761	0.648211	307	0.261499	106	0.0902896	-	-
Os01g0221700	0	0	286	0.370466	486	0.629534	658	0.560477	301	0.256388	215	0.183135	-	-
Os01g0221900	0	0	212	0.274611	560	0.725389	559	0.47615	268	0.228279	347	0.295571	-	-
Os01g0222001	0	0	482	0.624352	290	0.375648	632	0.53833	400	0.340716	142	0.120954	-	-
Os01g0222300	262	0.339378	409	0.529793	101	0.130829	711	0.605622	395	0.336457	68	0.0579216	-	-
Os01g0222500	0	0	156	0.202073	616	0.797927	631	0.537479	310	0.264055	233	0.198467	-	-
Os01g0222600	0	0	762	0.987047	10	0.0129534	658	0.560477	471	0.401193	45	0.0383305	-	-
Os01g0222700	0	0	382	0.494819	390	0.505181	590	0.502555	359	0.305792	225	0.191652	-	-
Os01g0222800	0	0	424	0.549223	348	0.450777	510	0.434412	370	0.315162	294	0.250426	-	-
Os01g0222900	141	0.182642	408	0.528497	223	0.28886	445	0.379046	348	0.296422	381	0.324532	-	-
Os01g0223000	0	0	410	0.531088	362	0.468912	475	0.4046	369	0.31431	330	0.28109	-	-
Os01g0223200	0	0	4	0.00518135	768	0.994819	468	0.398637	250	0.212947	456	0.388416	-	-
Os01g0223300	0	0	460	0.595855	312	0.404145	29	0.0247019	372	0.316865	773	0.658433	-	-
Os01g0223500	264	0.341969	493	0.638601	15	0.0194301	756	0.643952	395	0.336457	23	0.0195911	-	-
Os01g0223600	0	0	5	0.00647668	767	0.993523	630	0.536627	307	0.261499	237	0.201874	-	-
Os01g0223700	0	0	488	0.632124	284	0.367876	776	0.660988	289	0.246167	109	0.092845	-	-
Os01g0223800	0	0	21	0.0272021	751	0.972798	807	0.687394	237	0.201874	130	0.110733	-	-
Os01g0223900	742	0.96114	6	0.00777202	24	0.0310881	836	0.712095	227	0.193356	111	0.0945486	-	-
Os01g0224000	18	0.0233161	6	0.00777202	748	0.968912	780	0.664395	241	0.205281	153	0.130324	-	-
Os01g0224100	275	0.356218	4	0.00518135	493	0.638601	767	0.653322	234	0.199319	173	0.147359	-	-
Os01g0226200	0	0	741	0.959845	31	0.0401554	114	0.0971039	1024	0.872232	36	0.0306644	-	-
Os01g0226500	0	0	758	0.981865	14	0.0181347	553	0.471039	588	0.500852	33	0.028109	-	-
Os01g0226800	214	0.277202	11	0.0142487	547	0.708549	533	0.454003	541	0.460818	100	0.0851789	-	-
Os01g0227100	0	0	3	0.00388601	769	0.996114	445	0.379046	372	0.316865	357	0.304089	-	-
Os01g0227200	723	0.936528	23	0.0297927	26	0.0336788	618	0.526405	496	0.422487	60	0.0511073	-	-
Os01g0227250	727	0.94171	25	0.0323834	20	0.0259067	631	0.537479	497	0.423339	46	0.0391823	-	-
Os01g0227300	0	0	23	0.0297927	749	0.970207	439	0.373935	460	0.391823	275	0.234242	-	-
Os01g0227350	0	0	18	0.0233161	754	0.976684	98	0.0834753	419	0.356899	657	0.559625	-	-
Os01g0227400	0	0	766	0.992228	6	0.00777202	521	0.443782	596	0.507666	57	0.048552	-	-
Os01g0227500	0	0	5	0.00647668	767	0.993523	517	0.440375	444	0.378194	213	0.181431	-	-
Os01g0227600	219	0.283679	4	0.00518135	549	0.71114	536	0.456559	403	0.343271	235	0.20017	-	-
Os01g0227700	0	0	1	0.00129534	771	0.998705	288	0.245315	238	0.202726	648	0.551959	-	-
Os01g0227800	0	0	3	0.00388601	769	0.996114	309	0.263203	100	0.0851789	765	0.651618	-	-
Os01g0227900	0	0	3	0.00388601	769	0.996114	297	0.252981	113	0.0962521	764	0.650767	-	-
Os01g0228300	0	0	4	0.00518135	768	0.994819	569	0.484668	417	0.355196	188	0.160136	-	-
Os01g0228400	0	0	5	0.00647668	767	0.993523	555	0.472743	415	0.353492	204	0.173765	-	-
Os01g0228450	0	0	23	0.0297927	749	0.970207	588	0.500852	430	0.366269	156	0.132879	-	-
Os01g0228500	0	0	5	0.00647668	767	0.993523	523	0.445486	414	0.352641	237	0.201874	-	-
Os01g0228600	0	0	4	0.00518135	768	0.994819	366	0.311755	387	0.329642	421	0.358603	-	-
Os01g0228800	0	0	2	0.00259067	770	0.997409	265	0.225724	313	0.26661	596	0.507666	-	-
Os01g0228901	174	0.225389	570	0.738342	28	0.0362694	596	0.507666	507	0.431857	71	0.060477	-	-
Os01g0229000	124	0.160622	3	0.00388601	645	0.835492	487	0.414821	370	0.315162	317	0.270017	-	-
Os01g0229100	43	0.0556995	2	0.00259067	727	0.94171	206	0.175468	326	0.277683	642	0.546848	-	-
Os01g0229200	181	0.234456	574	0.743523	17	0.0220207	613	0.522147	523	0.445486	38	0.032368	-	-
Os01g0229250	0	0	5	0.00647668	767	0.993523	472	0.402044	375	0.319421	327	0.278535	-	-
Os01g0248500	764	0.989637	4	0.00518135	4	0.00518135	1084	0.923339	80	0.0681431	10	0.00851789	-	-
Os01g0251200	0	0	770	0.997409	2	0.00259067	121	0.103066	1039	0.885009	14	0.011925	-	-
Os01g0252150	0	0	771	0.998705	1	0.00129534	111	0.0945486	1051	0.89523	12	0.0102215	-	-
Os01g0253700	766	0.992228	0	0	6	0.00777202	1096	0.93356	56	0.0477002	22	0.0187394	-	-
Os01g0256800	0	0	772	1	0	0	46	0.0391823	1124	0.957411	4	0.00340716	-	-
Os01g0259200	0	0	769	0.996114	3	0.00388601	45	0.0383305	1124	0.957411	5	0.00425894	-	-
Os01g0260301	5	0.00647668	760	0.984456	7	0.00906736	479	0.408007	661	0.563032	34	0.0289608	-	-
Os01g0260500	0	0	625	0.809585	147	0.190415	11	0.00936968	560	0.477002	603	0.513629	-	-
Os01g0260600	0	0	635	0.822539	137	0.177461	322	0.274276	567	0.482964	285	0.24276	-	-
Os01g0260700	0	0	14	0.0181347	758	0.981865	272	0.231687	293	0.249574	609	0.518739	-	-
Os01g0262600	0	0	705	0.913212	67	0.0867876	35	0.0298126	1066	0.908007	73	0.0621806	-	-
Os01g0264001	0	0	770	0.997409	2	0.00259067	39	0.0332198	1083	0.922487	52	0.044293	-	-
Os01g0264200	739	0.957254	16	0.0207254	17	0.0220207	326	0.277683	711	0.605622	137	0.116695	-	-
Os01g0264400	700	0.906736	16	0.0207254	56	0.0725389	307	0.261499	705	0.600511	162	0.13799	-	-
Os01g0265100	0	0	769	0.996114	3	0.00388601	48	0.0408859	1124	0.957411	2	0.00170358	-	-
Os01g0265400	0	0	768	0.994819	4	0.00518135	84	0.0715503	1081	0.920784	9	0.0076661	-	-
Os01g0266500	4	0.00518135	759	0.983161	9	0.011658	254	0.216354	897	0.764055	23	0.0195911	-	-
Os01g0267100	0	0	770	0.997409	2	0.00259067	60	0.0511073	1107	0.94293	7	0.00596252	-	-
Os01g0267200	641	0.830311	9	0.011658	122	0.158031	486	0.413969	363	0.309199	325	0.276831	-	-
Os01g0268700	0	0	754	0.976684	18	0.0233161	825	0.702726	270	0.229983	79	0.0672913	-	-
Os01g0268766	16	0.0207254	707	0.915803	49	0.0634715	849	0.723169	262	0.223169	63	0.0536627	-	-
Os01g0268800	0	0	196	0.253886	576	0.746114	703	0.598807	231	0.196763	240	0.204429	-	-
Os01g0268900	0	0	638	0.826425	134	0.173575	634	0.540034	220	0.187394	320	0.272572	-	-
Os01g0269000	0	0	706	0.914508	66	0.0854922	705	0.600511	250	0.212947	219	0.186542	-	-
Os01g0269100	0	0	705	0.913212	67	0.0867876	810	0.689949	259	0.220613	105	0.0894378	-	-
Os01g0269301	0	0	721	0.933938	51	0.0660622	841	0.716354	257	0.21891	76	0.0647359	-	-
Os01g0269500	0	0	546	0.707254	226	0.292746	367	0.312606	210	0.178876	597	0.508518	-	-
Os01g0269550	0	0	608	0.787565	164	0.212435	772	0.657581	300	0.255537	102	0.0868825	-	-
Os01g0269600	0	0	717	0.928756	55	0.0712435	761	0.648211	306	0.260647	107	0.0911414	-	-
Os01g0269700	0	0	725	0.939119	47	0.0608808	696	0.592845	305	0.259796	173	0.147359	-	-
Os01g0269800	0	0	20	0.0259067	752	0.974093	675	0.574957	282	0.240204	217	0.184838	-	-
Os01g0269900	0	0	734	0.950777	38	0.0492228	712	0.606474	307	0.261499	155	0.132027	-	-
Os01g0270100	0	0	691	0.895078	81	0.104922	627	0.534072	285	0.24276	262	0.223169	-	-
Os01g0271400	0	0	768	0.994819	4	0.00518135	351	0.298978	795	0.677172	28	0.0238501	-	-
Os01g0271500	0	0	768	0.994819	4	0.00518135	93	0.0792164	1064	0.906303	17	0.0144804	-	-
Os01g0272850	692	0.896373	18	0.0233161	62	0.0803109	958	0.816014	91	0.0775128	125	0.106474	-	-
Os01g0274000	751	0.972798	0	0	21	0.0272021	934	0.795571	34	0.0289608	206	0.175468	-	-
Os01g0543050	0	0	745	0.965026	27	0.0349741	248	0.211244	833	0.70954	93	0.0792164	-	-
Os01g0543100	0	0	25	0.0323834	747	0.967617	0	0	658	0.560477	516	0.439523	-	-
Os01g0543400	0	0	647	0.838083	125	0.161917	26	0.0221465	742	0.632027	406	0.345826	-	-
Os01g0543600	0	0	770	0.997409	2	0.00259067	160	0.136286	865	0.736797	149	0.126917	-	-
Os01g0543800	0	0	582	0.753886	190	0.246114	0	0	658	0.560477	516	0.439523	-	-
Os01g0544000	0	0	722	0.935233	50	0.0647668	31	0.0264055	828	0.705281	315	0.268313	-	-
Os01g0544200	0	0	756	0.979275	16	0.0207254	62	0.0528109	853	0.726576	259	0.220613	-	-
Os01g0544325	0	0	728	0.943005	44	0.0569948	0	0	820	0.698467	354	0.301533	-	-
Os01g0544450	0	0	637	0.82513	135	0.17487	79	0.0672913	713	0.607325	382	0.325383	-	-
Os01g0545100	0	0	714	0.92487	58	0.0751295	192	0.163543	799	0.680579	183	0.155877	-	-
Os01g0545500	0	0	767	0.993523	5	0.00647668	296	0.252129	858	0.730835	20	0.0170358	-	-
Os01g0545550	0	0	0	0	772	1	176	0.149915	179	0.15247	819	0.697615	-	-
Os01g0545600	0	0	766	0.992228	6	0.00777202	237	0.201874	873	0.743612	64	0.0545145	-	-
Os01g0545701	0	0	750	0.971503	22	0.0284974	221	0.188245	860	0.732538	93	0.0792164	-	-
Os01g0545800	0	0	716	0.927461	56	0.0725389	218	0.18569	837	0.712947	119	0.101363	-	-
Os01g0545900	0	0	715	0.926166	57	0.0738342	218	0.18569	843	0.718058	113	0.0962521	-	-
Os01g0546000	0	0	696	0.901554	76	0.0984456	36	0.0306644	819	0.697615	319	0.271721	-	-
Os01g0546100	0	0	721	0.933938	51	0.0660622	222	0.189097	833	0.70954	119	0.101363	-	-
Os01g0546250	0	0	728	0.943005	44	0.0569948	236	0.201022	841	0.716354	97	0.0826235	-	-
Os01g0546400	0	0	757	0.98057	15	0.0194301	243	0.206985	883	0.752129	48	0.0408859	-	-
Os01g0546500	19	0.0246114	726	0.940415	27	0.0349741	259	0.220613	851	0.724872	64	0.0545145	-	-
Os01g0546700	0	0	765	0.990933	7	0.00906736	255	0.217206	897	0.764055	22	0.0187394	-	-
Os01g0546800	0	0	676	0.875648	96	0.124352	215	0.183135	784	0.667802	175	0.149063	-	-
Os01g0546900	0	0	703	0.910622	69	0.0893782	228	0.194208	834	0.710392	112	0.0954003	-	-
Os01g0547000	0	0	598	0.774611	174	0.225389	32	0.0272572	690	0.587734	452	0.385009	-	-
Os01g0547133	0	0	690	0.893782	82	0.106218	209	0.178024	789	0.672061	176	0.149915	-	-
Os01g0547200	0	0	621	0.804404	151	0.195596	129	0.109881	732	0.623509	313	0.26661	-	-
Os01g0547400	0	0	730	0.945596	42	0.0544041	227	0.193356	846	0.720613	101	0.0860307	-	-
Os01g0547500	0	0	715	0.926166	57	0.0738342	200	0.170358	821	0.699319	153	0.130324	-	-
Os01g0547600	0	0	671	0.869171	101	0.130829	173	0.147359	778	0.662692	223	0.189949	-	-
Os01g0547901	17	0.0220207	738	0.955959	17	0.0220207	255	0.217206	848	0.722317	71	0.060477	-	-
Os01g0548000	0	0	0	0	772	1	2	0.00170358	25	0.0212947	1147	0.977002	-	-
Os01g0548500	0	0	657	0.851036	115	0.148964	154	0.131175	759	0.646508	261	0.222317	-	-
Os01g0548600	0	0	735	0.952073	37	0.0479275	232	0.197615	719	0.612436	223	0.189949	-	-
Os01g0548750	0	0	631	0.817358	141	0.182642	129	0.109881	648	0.551959	397	0.33816	-	-
Os01g0548900	0	0	731	0.946891	41	0.0531088	225	0.191652	708	0.603066	241	0.205281	-	-
Os01g0549100	19	0.0246114	739	0.957254	14	0.0181347	430	0.366269	722	0.614991	22	0.0187394	-	-
Os01g0549200	0	0	580	0.751295	192	0.248705	117	0.0996593	514	0.437819	543	0.462521	-	-
Os01g0549250	0	0	736	0.953368	36	0.0466321	91	0.0775128	642	0.546848	441	0.375639	-	-
Os01g0549400	0	0	700	0.906736	72	0.0932642	202	0.172061	625	0.532368	347	0.295571	-	-
Os01g0549450	0	0	660	0.854922	112	0.145078	226	0.192504	623	0.530664	325	0.276831	-	-
Os01g0549500	0	0	727	0.94171	45	0.0582902	220	0.187394	870	0.741056	84	0.0715503	-	-
Os01g0549600	0	0	0	0	772	1	215	0.183135	70	0.0596252	889	0.75724	-	-
Os01g0549700	0	0	685	0.887306	87	0.112694	181	0.154174	624	0.531516	369	0.31431	-	-
Os01g0550000	0	0	684	0.88601	88	0.11399	264	0.224872	629	0.535775	281	0.239353	-	-
Os01g0550050	0	0	644	0.834197	128	0.165803	176	0.149915	495	0.421635	503	0.42845	-	-
Os01g0550100	0	0	589	0.762953	183	0.237047	206	0.175468	539	0.459114	429	0.365417	-	-
Os01g0550200	0	0	681	0.882124	91	0.117876	233	0.198467	620	0.528109	321	0.273424	-	-
Os01g0550300	0	0	708	0.917098	64	0.0829016	278	0.236797	644	0.548552	252	0.214651	-	-
Os01g0550375	0	0	705	0.913212	67	0.0867876	70	0.0596252	635	0.540886	469	0.399489	-	-
Os01g0550450	0	0	715	0.926166	57	0.0738342	369	0.31431	603	0.513629	202	0.172061	-	-
Os01g0550600	0	0	581	0.752591	191	0.247409	255	0.217206	572	0.487223	347	0.295571	-	-
Os01g0550701	0	0	727	0.94171	45	0.0582902	301	0.256388	614	0.522998	259	0.220613	-	-
Os01g0550750	0	0	733	0.949482	39	0.0505181	282	0.240204	616	0.524702	276	0.235094	-	-
Os01g0550800	0	0	760	0.984456	12	0.015544	323	0.275128	722	0.614991	129	0.109881	-	-
Os01g0550850	0	0	611	0.791451	161	0.208549	166	0.141397	612	0.521295	396	0.337308	-	-
Os01g0550900	19	0.0246114	742	0.96114	11	0.0142487	524	0.446337	618	0.526405	32	0.0272572	-	-
Os01g0550950	0	0	565	0.731865	207	0.268135	162	0.13799	471	0.401193	541	0.460818	-	-
Os01g0551000	0	0	674	0.873057	98	0.126943	224	0.190801	649	0.552811	301	0.256388	-	-
Os01g0551100	0	0	0	0	772	1	127	0.108177	49	0.0417376	998	0.850085	-	-
Os01g0551400	0	0	722	0.935233	50	0.0647668	345	0.293867	609	0.518739	220	0.187394	-	-
Os01g0551600	0	0	763	0.988342	9	0.011658	364	0.310051	747	0.636286	63	0.0536627	-	-
Os01g0551800	0	0	673	0.871762	99	0.128238	6	0.00511073	536	0.456559	632	0.53833	-	-
Os01g0551900	0	0	610	0.790155	162	0.209845	25	0.0212947	503	0.42845	646	0.550256	-	-
Os01g0552000	0	0	636	0.823834	136	0.176166	269	0.229131	526	0.448041	379	0.322828	-	-
Os01g0552050	0	0	654	0.84715	118	0.15285	211	0.179727	538	0.458262	425	0.36201	-	-
Os01g0552300	0	0	625	0.809585	147	0.190415	4	0.00340716	531	0.4523	639	0.544293	-	-
Os01g0552850	0	0	752	0.974093	20	0.0259067	351	0.298978	642	0.546848	181	0.154174	-	-
Os01g0553200	0	0	690	0.893782	82	0.106218	99	0.0843271	541	0.460818	534	0.454855	-	-
Os01g0554400	0	0	729	0.944301	43	0.0556995	42	0.0357751	580	0.494037	552	0.470187	-	-
Os01g0555100	0	0	710	0.919689	62	0.0803109	224	0.190801	581	0.494889	369	0.31431	-	-
Os01g0555200	0	0	0	0	772	1	366	0.311755	71	0.060477	737	0.627768	-	-
Os01g0555300	0	0	507	0.656736	265	0.343264	120	0.102215	405	0.344974	649	0.552811	-	-
Os01g0555600	0	0	734	0.950777	38	0.0492228	391	0.333049	602	0.512777	181	0.154174	-	-
Os01g0555800	19	0.0246114	744	0.963731	9	0.011658	548	0.46678	603	0.513629	23	0.0195911	-	-
Os01g0556001	0	0	586	0.759067	186	0.240933	266	0.226576	514	0.437819	394	0.335605	-	-
Os01g0556400	0	0	683	0.884715	89	0.115285	260	0.221465	573	0.488075	341	0.29046	-	-
Os01g0556650	0	0	747	0.967617	25	0.0323834	301	0.256388	745	0.634583	128	0.109029	-	-
Os01g0558200	767	0.993523	0	0	5	0.00647668	1101	0.937819	70	0.0596252	3	0.00255537	-	-
Os01g0558300	0	0	766	0.992228	6	0.00777202	290	0.247019	867	0.738501	17	0.0144804	-	-
Os01g0620100	765	0.990933	0	0	7	0.00906736	1142	0.972743	14	0.011925	18	0.0153322	-	-
Os01g0620400	143	0.185233	1	0.00129534	628	0.813472	819	0.697615	290	0.247019	65	0.0553663	-	-
Os01g0621600	771	0.998705	1	0.00129534	0	0	1089	0.927598	74	0.0630324	11	0.00936968	-	-
Os01g0622700	768	0.994819	1	0.00129534	3	0.00388601	1090	0.92845	76	0.0647359	8	0.00681431	-	-
Os01g0627800	39	0.0505181	1	0.00129534	732	0.948187	976	0.831346	139	0.118399	59	0.0502555	-	-
Os01g0627916	21	0.0272021	1	0.00129534	750	0.971503	631	0.537479	146	0.124361	397	0.33816	-	-
Os01g0627933	15	0.0194301	1	0.00129534	756	0.979275	426	0.362862	146	0.124361	602	0.512777	-	-
Os01g0627967	751	0.972798	1	0.00129534	20	0.0259067	985	0.839012	142	0.120954	47	0.0400341	-	-
Os01g0628700	0	0	1	0.00129534	771	0.998705	359	0.305792	120	0.102215	695	0.591993	-	-
Os01g0629000	0	0	1	0.00129534	771	0.998705	498	0.424191	133	0.113288	543	0.462521	-	-
Os01g0629200	731	0.946891	1	0.00129534	40	0.0518135	964	0.821124	137	0.116695	73	0.0621806	-	-
Os01g0629300	1	0.00129534	1	0.00129534	770	0.997409	448	0.381601	144	0.122658	582	0.495741	-	-
Os01g0629400	0	0	1	0.00129534	771	0.998705	227	0.193356	110	0.0936968	837	0.712947	-	-
Os01g0629750	1	0.00129534	1	0.00129534	770	0.997409	607	0.517036	115	0.0979557	452	0.385009	-	-
Os01g0630000	761	0.985751	1	0.00129534	10	0.0129534	1011	0.861158	136	0.115843	27	0.0229983	-	-
Os01g0630200	766	0.992228	1	0.00129534	5	0.00647668	1022	0.870528	140	0.11925	12	0.0102215	-	-
Os01g0630900	10	0.0129534	0	0	762	0.987047	429	0.365417	25	0.0212947	720	0.613288	-	-
Os01g0631000	1	0.00129534	1	0.00129534	770	0.997409	444	0.378194	68	0.0579216	662	0.563884	-	-
Os01g0631100	2	0.00259067	1	0.00129534	769	0.996114	713	0.607325	78	0.0664395	383	0.326235	-	-
Os01g0631200	2	0.00259067	1	0.00129534	769	0.996114	827	0.704429	131	0.111584	216	0.183986	-	-
Os01g0631301	629	0.814767	5	0.00647668	138	0.178756	819	0.697615	144	0.122658	211	0.179727	-	-
Os01g0631400	1	0.00129534	0	0	771	0.998705	615	0.52385	114	0.0971039	445	0.379046	-	-
Os01g0631500	767	0.993523	1	0.00129534	4	0.00518135	1014	0.863714	144	0.122658	16	0.0136286	-	-
Os01g0631650	2	0.00259067	1	0.00129534	769	0.996114	502	0.427598	97	0.0826235	575	0.489779	-	-
Os01g0631700	767	0.993523	1	0.00129534	4	0.00518135	1018	0.867121	135	0.114991	21	0.0178876	-	-
Os01g0631800	752	0.974093	1	0.00129534	19	0.0246114	995	0.84753	130	0.110733	49	0.0417376	-	-
Os01g0631900	1	0.00129534	1	0.00129534	770	0.997409	347	0.295571	98	0.0834753	729	0.620954	-	-
Os01g0632100	3	0.00388601	1	0.00129534	768	0.994819	621	0.528961	126	0.107325	427	0.363714	-	-
Os01g0632400	13	0.0168394	1	0.00129534	758	0.981865	719	0.612436	103	0.0877342	352	0.29983	-	-
Os01g0632550	37	0.0479275	1	0.00129534	734	0.950777	853	0.726576	104	0.088586	217	0.184838	-	-
Os01g0632700	8	0.0103627	1	0.00129534	763	0.988342	591	0.503407	53	0.0451448	530	0.451448	-	-
Os01g0633000	770	0.997409	1	0.00129534	1	0.00129534	1068	0.90971	99	0.0843271	7	0.00596252	-	-
Os01g0633050	769	0.996114	1	0.00129534	2	0.00259067	1068	0.90971	99	0.0843271	7	0.00596252	-	-
Os01g0633100	3	0.00388601	1	0.00129534	768	0.994819	724	0.616695	92	0.0783646	358	0.30494	-	-
Os01g0633200	766	0.992228	1	0.00129534	5	0.00647668	1060	0.902896	98	0.0834753	16	0.0136286	-	-
Os01g0633400	751	0.972798	11	0.0142487	10	0.0129534	1055	0.898637	106	0.0902896	13	0.0110733	-	-
Os01g0633500	756	0.979275	1	0.00129534	15	0.0194301	1008	0.858603	99	0.0843271	67	0.0570698	-	-
Os01g0633800	18	0.0233161	1	0.00129534	753	0.975389	579	0.493186	80	0.0681431	515	0.438671	-	-
Os01g0633900	21	0.0272021	1	0.00129534	750	0.971503	674	0.574106	114	0.0971039	386	0.32879	-	-
Os01g0634000	22	0.0284974	733	0.949482	17	0.0220207	744	0.633731	399	0.339864	31	0.0264055	-	-
Os01g0634300	20	0.0259067	1	0.00129534	751	0.972798	724	0.616695	111	0.0945486	339	0.288756	-	-
Os01g0634400	18	0.0233161	1	0.00129534	753	0.975389	454	0.386712	65	0.0553663	655	0.557922	-	-
Os01g0634500	21	0.0272021	1	0.00129534	750	0.971503	737	0.627768	116	0.0988075	321	0.273424	-	-
Os01g0634600	21	0.0272021	737	0.954663	14	0.0181347	737	0.627768	401	0.341567	36	0.0306644	-	-
Os01g0635200	20	0.0259067	1	0.00129534	751	0.972798	693	0.59029	100	0.0851789	381	0.324532	-	-
Os01g0635300	21	0.0272021	1	0.00129534	750	0.971503	731	0.622658	98	0.0834753	345	0.293867	-	-
Os01g0635400	19	0.0246114	1	0.00129534	752	0.974093	706	0.601363	109	0.092845	359	0.305792	-	-
Os01g0635500	666	0.862694	1	0.00129534	105	0.13601	1018	0.867121	117	0.0996593	39	0.0332198	-	-
Os01g0635550	21	0.0272021	1	0.00129534	750	0.971503	812	0.691652	118	0.100511	244	0.207836	-	-
Os01g0635600	11	0.0142487	0	0	761	0.985751	387	0.329642	76	0.0647359	711	0.605622	-	-
Os01g0635800	29	0.0375648	1	0.00129534	742	0.96114	711	0.605622	101	0.0860307	362	0.308348	-	-
Os01g0635950	764	0.989637	1	0.00129534	7	0.00906736	1048	0.892675	116	0.0988075	10	0.00851789	-	-
Os01g0636100	28	0.0362694	728	0.943005	16	0.0207254	733	0.624361	383	0.326235	58	0.0494037	-	-
Os01g0636300	21	0.0272021	1	0.00129534	750	0.971503	728	0.620102	116	0.0988075	330	0.28109	-	-
Os01g0636400	21	0.0272021	388	0.502591	363	0.470207	734	0.625213	317	0.270017	123	0.10477	-	-
Os01g0637300	21	0.0272021	257	0.332902	494	0.639896	417	0.355196	210	0.178876	547	0.465928	-	-
Os01g0637732	447	0.579016	315	0.408031	10	0.0129534	906	0.771721	245	0.208688	23	0.0195911	-	-
Os01g0637800	21	0.0272021	735	0.952073	16	0.0207254	770	0.655877	370	0.315162	34	0.0289608	-	-
Os01g0638000	37	0.0479275	305	0.395078	430	0.556995	835	0.711244	240	0.204429	99	0.0843271	-	-
Os01g0638600	21	0.0272021	309	0.400259	442	0.572539	720	0.613288	244	0.207836	210	0.178876	-	-
Os01g0638701	415	0.537565	338	0.437824	19	0.0246114	903	0.769165	245	0.208688	26	0.0221465	-	-
Os01g0638800	333	0.431347	290	0.375648	149	0.193005	648	0.551959	234	0.199319	292	0.248722	-	-
Os01g0639100	21	0.0272021	286	0.370466	465	0.602332	712	0.606474	221	0.188245	241	0.205281	-	-
Os01g0639200	17	0.0220207	242	0.313472	513	0.664508	367	0.312606	178	0.151618	629	0.535775	-	-
Os01g0639600	20	0.0259067	1	0.00129534	751	0.972798	717	0.610733	94	0.0800681	363	0.309199	-	-
Os01g0639900	20	0.0259067	714	0.92487	38	0.0492228	740	0.630324	293	0.249574	141	0.120102	-	-
Os01g0640200	17	0.0220207	744	0.963731	11	0.0142487	248	0.211244	821	0.699319	105	0.0894378	-	-
Os01g0645900	772	1	0	0	0	0	1161	0.988927	10	0.00851789	3	0.00255537	-	-
Os01g0649732	765	0.990933	0	0	7	0.00906736	1033	0.879898	113	0.0962521	28	0.0238501	-	-
Os01g0649950	768	0.994819	0	0	4	0.00518135	1045	0.890119	114	0.0971039	15	0.0127768	-	-
Os01g0654900	0	0	748	0.968912	24	0.0310881	302	0.25724	788	0.67121	84	0.0715503	-	-
Os01g0664100	768	0.994819	0	0	4	0.00518135	1016	0.865417	143	0.121806	15	0.0127768	-	-
Os01g0664500	770	0.997409	0	0	2	0.00259067	1018	0.867121	146	0.124361	10	0.00851789	-	-
Os01g0666600	769	0.996114	0	0	3	0.00388601	1010	0.860307	152	0.129472	12	0.0102215	-	-
Os01g0667700	764	0.989637	0	0	8	0.0103627	1034	0.88075	117	0.0996593	23	0.0195911	-	-
Os01g0672800	769	0.996114	0	0	3	0.00388601	1041	0.886712	128	0.109029	5	0.00425894	-	-
Os01g0675700	1	0.00129534	767	0.993523	4	0.00518135	256	0.218058	891	0.758944	27	0.0229983	-	-
Os01g0677500	1	0.00129534	765	0.990933	6	0.00777202	231	0.196763	923	0.786201	20	0.0170358	-	-
Os01g0678500	1	0.00129534	766	0.992228	5	0.00647668	258	0.219761	896	0.763203	20	0.0170358	-	-
Os01g0678700	772	1	0	0	0	0	1120	0.954003	50	0.0425894	4	0.00340716	-	-
Os01g0679000	771	0.998705	0	0	1	0.00129534	1112	0.947189	50	0.0425894	12	0.0102215	-	-
Os01g0682200	675	0.874352	90	0.11658	7	0.00906736	256	0.218058	894	0.761499	24	0.0204429	-	-
Os01g0682500	0	0	83	0.107513	689	0.892487	229	0.19506	844	0.71891	101	0.0860307	-	-
Os01g0682700	672	0.870466	89	0.115285	11	0.0142487	256	0.218058	826	0.703578	92	0.0783646	-	-
Os01g0683100	0	0	37	0.0479275	735	0.952073	38	0.032368	391	0.333049	745	0.634583	-	-
Os01g0684200	767	0.993523	0	0	5	0.00647668	1091	0.929302	72	0.0613288	11	0.00936968	-	-
Os01g0684301	0	0	765	0.990933	7	0.00906736	189	0.160988	932	0.793867	53	0.0451448	-	-
Os01g0684800	771	0.998705	0	0	1	0.00129534	1088	0.926746	66	0.0562181	20	0.0170358	-	-
Os01g0686100	1	0.00129534	764	0.989637	7	0.00906736	214	0.182283	896	0.763203	64	0.0545145	-	-
Os01g0686300	39	0.0505181	85	0.110104	648	0.839378	363	0.309199	352	0.29983	459	0.390971	-	-
Os01g0686500	1	0.00129534	767	0.993523	4	0.00518135	367	0.312606	786	0.669506	21	0.0178876	-	-
Os01g0686800	699	0.90544	66	0.0854922	7	0.00906736	876	0.746167	279	0.237649	19	0.016184	-	-
Os01g0687000	0	0	753	0.975389	19	0.0246114	238	0.202726	651	0.554514	285	0.24276	-	-
Os01g0687150	0	0	66	0.0854922	706	0.914508	41	0.0349233	269	0.229131	864	0.735945	-	-
Os01g0687300	0	0	58	0.0751295	714	0.92487	235	0.20017	239	0.203578	700	0.596252	-	-
Os01g0687400	1	0.00129534	764	0.989637	7	0.00906736	360	0.306644	782	0.666099	32	0.0272572	-	-
Os01g0687500	0	0	60	0.0777202	712	0.92228	332	0.282794	266	0.226576	576	0.49063	-	-
Os01g0687600	0	0	111	0.143782	661	0.856218	342	0.291312	762	0.649063	70	0.0596252	-	-
Os01g0687700	1	0.00129534	55	0.0712435	716	0.927461	359	0.305792	271	0.230835	544	0.463373	-	-
Os01g0687800	0	0	749	0.970207	23	0.0297927	241	0.205281	769	0.655026	164	0.139693	-	-
Os01g0687850	0	0	649	0.840674	123	0.159326	259	0.220613	681	0.580068	234	0.199319	-	-
Os01g0687900	0	0	54	0.0699482	718	0.930052	325	0.276831	386	0.32879	463	0.394378	-	-
Os01g0688000	0	0	55	0.0712435	717	0.928756	359	0.305792	402	0.342419	413	0.351789	-	-
Os01g0688100	709	0.918394	58	0.0751295	5	0.00647668	544	0.463373	597	0.508518	33	0.028109	-	-
Os01g0688200	0	0	54	0.0699482	718	0.930052	317	0.270017	718	0.611584	139	0.118399	-	-
Os01g0688400	712	0.92228	55	0.0712435	5	0.00647668	761	0.648211	396	0.337308	17	0.0144804	-	-
Os01g0688450	1	0.00129534	64	0.0829016	707	0.915803	393	0.334753	566	0.482112	215	0.183135	-	-
Os01g0688501	1	0.00129534	1	0.00129534	770	0.997409	391	0.333049	372	0.316865	411	0.350085	-	-
Os01g0688700	1	0.00129534	1	0.00129534	770	0.997409	365	0.310903	346	0.294719	463	0.394378	-	-
Os01g0688900	2	0.00259067	763	0.988342	7	0.00906736	390	0.332198	762	0.649063	22	0.0187394	-	-
Os01g0689000	760	0.984456	0	0	12	0.015544	849	0.723169	285	0.24276	40	0.0340716	-	-
Os01g0689200	1	0.00129534	0	0	771	0.998705	288	0.245315	232	0.197615	654	0.55707	-	-
Os01g0689451	1	0.00129534	0	0	771	0.998705	331	0.281942	263	0.22402	580	0.494037	-	-
Os01g0689600	1	0.00129534	8	0.0103627	763	0.988342	323	0.275128	300	0.255537	551	0.469336	-	-
Os01g0689701	679	0.879534	70	0.0906736	23	0.0297927	643	0.5477	484	0.412266	47	0.0400341	-	-
Os01g0689800	65	0.0841969	692	0.896373	15	0.0194301	338	0.287905	809	0.689097	27	0.0229983	-	-
Os01g0689900	1	0.00129534	0	0	771	0.998705	218	0.18569	205	0.174617	751	0.639693	-	-
Os01g0689975	1	0.00129534	0	0	771	0.998705	294	0.250426	227	0.193356	653	0.556218	-	-
Os01g0691000	678	0.878238	69	0.0893782	25	0.0323834	823	0.701022	295	0.251278	56	0.0477002	-	-
Os01g0691050	2	0.00259067	765	0.990933	5	0.00647668	398	0.339012	749	0.63799	27	0.0229983	-	-
Os01g0691100	1	0.00129534	764	0.989637	7	0.00906736	391	0.333049	755	0.643101	28	0.0238501	-	-
Os01g0691500	2	0.00259067	764	0.989637	6	0.00777202	383	0.326235	753	0.641397	38	0.032368	-	-
Os01g0691600	1	0.00129534	0	0	771	0.998705	362	0.308348	284	0.241908	528	0.449744	-	-
Os01g0692000	1	0.00129534	761	0.985751	10	0.0129534	373	0.317717	730	0.621806	71	0.060477	-	-
Os01g0692100	1	0.00129534	0	0	771	0.998705	407	0.346678	323	0.275128	444	0.378194	-	-
Os01g0692200	1	0.00129534	11	0.0142487	760	0.984456	380	0.32368	314	0.267462	480	0.408859	-	-
Os01g0692400	1	0.00129534	0	0	771	0.998705	361	0.307496	294	0.250426	519	0.442078	-	-
Os01g0692600	1	0.00129534	1	0.00129534	770	0.997409	401	0.341567	321	0.273424	452	0.385009	-	-
Os01g0692700	2	0.00259067	1	0.00129534	769	0.996114	415	0.353492	331	0.281942	428	0.364566	-	-
Os01g0693100	89	0.115285	0	0	683	0.884715	594	0.505963	327	0.278535	253	0.215503	-	-
Os01g0693300	86	0.111399	0	0	686	0.888601	567	0.482964	268	0.228279	339	0.288756	-	-
Os01g0693350	766	0.992228	0	0	6	0.00777202	826	0.703578	322	0.274276	26	0.0221465	-	-
Os01g0693400	105	0.13601	654	0.84715	13	0.0168394	658	0.560477	491	0.418228	25	0.0212947	-	-
Os01g0693466	84	0.108808	614	0.795337	74	0.0958549	574	0.488927	345	0.293867	255	0.217206	-	-
Os01g0693532	81	0.104922	0	0	691	0.895078	705	0.600511	95	0.0809199	374	0.318569	-	-
Os01g0693700	82	0.106218	0	0	690	0.893782	786	0.669506	250	0.212947	138	0.117547	-	-
Os01g0693900	763	0.988342	0	0	9	0.011658	860	0.732538	292	0.248722	22	0.0187394	-	-
Os01g0694000	767	0.993523	0	0	5	0.00647668	856	0.729131	288	0.245315	30	0.0255537	-	-
Os01g0694100	687	0.889896	75	0.0971503	10	0.0129534	849	0.723169	289	0.246167	36	0.0306644	-	-
Os01g0694200	1	0.00129534	0	0	771	0.998705	735	0.626065	282	0.240204	157	0.133731	-	-
Os01g0694300	81	0.104922	0	0	691	0.895078	766	0.65247	268	0.228279	140	0.11925	-	-
Os01g0694400	682	0.88342	76	0.0984456	14	0.0181347	835	0.711244	297	0.252981	42	0.0357751	-	-
Os01g0694500	78	0.101036	0	0	694	0.898964	754	0.642249	275	0.234242	145	0.123509	-	-
Os01g0694800	77	0.0997409	0	0	695	0.900259	706	0.601363	264	0.224872	204	0.173765	-	-
Os01g0694900	85	0.110104	0	0	687	0.889896	770	0.655877	275	0.234242	129	0.109881	-	-
Os01g0695100	79	0.102332	0	0	693	0.897668	766	0.65247	281	0.239353	127	0.108177	-	-
Os01g0695150	85	0.110104	658	0.852332	29	0.0375648	792	0.674617	340	0.289608	42	0.0357751	-	-
Os01g0695200	81	0.104922	1	0.00129534	690	0.893782	747	0.636286	321	0.273424	106	0.0902896	-	-
Os01g0695300	155	0.200777	0	0	617	0.799223	789	0.672061	279	0.237649	106	0.0902896	-	-
Os01g0695600	84	0.108808	0	0	688	0.891192	754	0.642249	256	0.218058	164	0.139693	-	-
Os01g0695700	72	0.0932642	0	0	700	0.906736	750	0.638842	152	0.129472	272	0.231687	-	-
Os01g0696000	770	0.997409	0	0	2	0.00259067	977	0.832198	184	0.156729	13	0.0110733	-	-
Os01g0696500	83	0.107513	662	0.857513	27	0.0349741	927	0.789608	188	0.160136	59	0.0502555	-	-
Os01g0696701	89	0.115285	0	0	683	0.884715	938	0.798978	150	0.127768	86	0.0732538	-	-
Os01g0696800	707	0.915803	57	0.0738342	8	0.0103627	971	0.827087	180	0.153322	23	0.0195911	-	-
Os01g0697100	88	0.11399	0	0	684	0.88601	938	0.798978	157	0.133731	79	0.0672913	-	-
Os01g0698500	83	0.107513	680	0.880829	9	0.011658	269	0.229131	876	0.746167	29	0.0247019	-	-
Os01g0719300	422	0.546632	3	0.00388601	347	0.449482	6	0.00511073	811	0.690801	357	0.304089	Yes	-
Os01g0719350	367	0.475389	1	0.00129534	404	0.523316	6	0.00511073	614	0.522998	554	0.471891	-	-
Os01g0719400	364	0.471503	257	0.332902	151	0.195596	6	0.00511073	796	0.678024	372	0.316865	-	-
Os01g0719600	448	0.580311	7	0.00906736	317	0.410622	7	0.00596252	913	0.777683	254	0.216354	Yes	-
Os01g0719800	365	0.472798	6	0.00777202	401	0.51943	7	0.00596252	773	0.658433	394	0.335605	-	-
Os01g0719900	393	0.509067	7	0.00906736	372	0.481865	7	0.00596252	859	0.731687	308	0.262351	Yes	-
Os01g0720000	464	0.601036	291	0.376943	17	0.0220207	7	0.00596252	1159	0.987223	8	0.00681431	Yes	-
Os01g0720100	393	0.509067	4	0.00518135	375	0.485751	6	0.00511073	647	0.551107	521	0.443782	Yes	-
Os01g0720200	467	0.604922	289	0.374352	16	0.0207254	7	0.00596252	1164	0.991482	3	0.00255537	Yes	-
Os01g0720300	407	0.527202	3	0.00388601	362	0.468912	7	0.00596252	837	0.712947	330	0.28109	Yes	-
Os01g0720400	362	0.468912	4	0.00518135	406	0.525907	7	0.00596252	816	0.69506	351	0.298978	-	-
Os01g0720600	101	0.130829	3	0.00388601	668	0.865285	6	0.00511073	840	0.715503	328	0.279387	-	-
Os01g0720800	436	0.564767	293	0.379534	43	0.0556995	7	0.00596252	1071	0.912266	96	0.0817717	Yes	-
Os01g0720801	753	0.975389	4	0.00518135	15	0.0194301	123	0.10477	1026	0.873935	25	0.0212947	-	-
Os01g0720900	431	0.55829	295	0.382124	46	0.0595855	7	0.00596252	1094	0.931857	73	0.0621806	Yes	-
Os01g0721100	454	0.588083	2	0.00259067	316	0.409326	7	0.00596252	860	0.732538	307	0.261499	Yes	-
Os01g0721300	601	0.778497	4	0.00518135	167	0.216321	8	0.00681431	1129	0.96167	37	0.0315162	Yes	-
Os01g0721400	607	0.786269	1	0.00129534	164	0.212435	8	0.00681431	996	0.848382	170	0.144804	Yes	-
Os01g0721500	547	0.708549	2	0.00259067	223	0.28886	8	0.00681431	1028	0.875639	138	0.117547	Yes	-
Os01g0721750	560	0.725389	0	0	212	0.274611	9	0.0076661	176	0.149915	989	0.842419	Yes	-
Os01g0721800	760	0.984456	1	0.00129534	11	0.0142487	249	0.212095	892	0.759796	33	0.028109	-	-
Os01g0721900	535	0.693005	164	0.212435	73	0.0945596	8	0.00681431	1103	0.939523	63	0.0536627	Yes	-
Os01g0722100	544	0.704663	2	0.00259067	226	0.292746	9	0.0076661	914	0.778535	251	0.213799	Yes	-
Os01g0722425	572	0.740933	181	0.234456	19	0.0246114	9	0.0076661	1159	0.987223	6	0.00511073	Yes	-
Os01g0722700	561	0.726684	0	0	211	0.273316	10	0.00851789	611	0.520443	553	0.471039	Yes	-
Os01g0722800	651	0.843264	102	0.132124	19	0.0246114	10	0.00851789	1152	0.981261	12	0.0102215	Yes	-
Os01g0723025	649	0.840674	99	0.128238	24	0.0310881	10	0.00851789	1099	0.936116	65	0.0553663	Yes	-
Os01g0723050	650	0.841969	1	0.00129534	121	0.156736	233	0.198467	808	0.688245	133	0.113288	-	-
Os01g0723100	606	0.784974	1	0.00129534	165	0.213731	10	0.00851789	796	0.678024	368	0.313458	Yes	-
Os01g0723200	649	0.840674	100	0.129534	23	0.0297927	10	0.00851789	1153	0.982112	11	0.00936968	Yes	-
Os01g0723301	489	0.63342	98	0.126943	185	0.239637	7	0.00596252	1033	0.879898	134	0.11414	Yes	-
Os01g0723400	652	0.84456	102	0.132124	18	0.0233161	11	0.00936968	1153	0.982112	10	0.00851789	Yes	-
Os01g0723450	564	0.73057	1	0.00129534	207	0.268135	9	0.0076661	591	0.503407	574	0.488927	Yes	-
Os01g0723500	427	0.553109	0	0	345	0.446891	8	0.00681431	426	0.362862	740	0.630324	Yes	-
Os01g0723600	591	0.765544	1	0.00129534	180	0.233161	9	0.0076661	748	0.637138	417	0.355196	Yes	-
Os01g0723700	617	0.799223	1	0.00129534	154	0.199482	9	0.0076661	162	0.13799	1003	0.854344	Yes	-
Os01g0723800	626	0.810881	1	0.00129534	145	0.187824	9	0.0076661	826	0.703578	339	0.288756	Yes	-
Os01g0724250	757	0.98057	1	0.00129534	14	0.0181347	240	0.204429	629	0.535775	305	0.259796	-	-
Os01g0724450	664	0.860104	1	0.00129534	107	0.138601	10	0.00851789	802	0.683135	362	0.308348	Yes	-
Os01g0724500	653	0.845855	2	0.00259067	117	0.151554	10	0.00851789	1107	0.94293	57	0.048552	Yes	-
Os01g0724700	673	0.871762	75	0.0971503	24	0.0310881	10	0.00851789	1137	0.968484	27	0.0229983	Yes	-
Os01g0725000	605	0.783679	1	0.00129534	166	0.215026	9	0.0076661	512	0.436116	653	0.556218	Yes	-
Os01g0725400	179	0.231865	1	0.00129534	592	0.766839	4	0.00340716	751	0.639693	419	0.356899	-	-
Os01g0725500	579	0.75	0	0	193	0.25	6	0.00511073	663	0.564736	505	0.430153	Yes	-
Os01g0725600	661	0.856218	1	0.00129534	110	0.142487	10	0.00851789	834	0.710392	330	0.28109	Yes	-
Os01g0725800	611	0.791451	1	0.00129534	160	0.207254	10	0.00851789	984	0.83816	180	0.153322	Yes	-
Os01g0725900	667	0.86399	72	0.0932642	33	0.0427461	10	0.00851789	1140	0.971039	24	0.0204429	Yes	-
Os01g0726001	658	0.852332	0	0	114	0.147668	9	0.0076661	116	0.0988075	1049	0.893526	Yes	-
Os01g0726250	671	0.869171	71	0.0919689	30	0.0388601	10	0.00851789	1154	0.982964	10	0.00851789	Yes	-
Os01g0726400	663	0.858808	70	0.0906736	39	0.0505181	10	0.00851789	1130	0.962521	34	0.0289608	Yes	-
Os01g0726700	715	0.926166	1	0.00129534	56	0.0725389	11	0.00936968	851	0.724872	312	0.265758	Yes	-
Os01g0726801	709	0.918394	1	0.00129534	62	0.0803109	11	0.00936968	820	0.698467	343	0.292164	Yes	-
Os01g0727100	627	0.812176	1	0.00129534	144	0.186528	11	0.00936968	808	0.688245	355	0.302385	Yes	-
Os01g0727301	683	0.884715	1	0.00129534	88	0.11399	11	0.00936968	808	0.688245	355	0.302385	Yes	-
Os01g0727400	753	0.975389	1	0.00129534	18	0.0233161	165	0.140545	984	0.83816	25	0.0212947	-	-
Os01g0727500	750	0.971503	2	0.00259067	20	0.0259067	12	0.0102215	1144	0.974446	18	0.0153322	Yes	-
Os01g0727700	766	0.992228	1	0.00129534	5	0.00647668	970	0.826235	191	0.162692	13	0.0110733	-	-
Os01g0727881	758	0.981865	1	0.00129534	13	0.0168394	10	0.00851789	810	0.689949	354	0.301533	Yes	-
Os01g0728000	712	0.92228	1	0.00129534	59	0.0764249	10	0.00851789	784	0.667802	380	0.32368	Yes	-
Os01g0728150	756	0.979275	1	0.00129534	15	0.0194301	273	0.232538	834	0.710392	67	0.0570698	-	-
Os01g0728200	761	0.985751	2	0.00259067	9	0.011658	274	0.23339	883	0.752129	17	0.0144804	-	-
Os01g0728250	753	0.975389	0	0	19	0.0246114	268	0.228279	810	0.689949	96	0.0817717	-	-
Os01g0728325	261	0.338083	1	0.00129534	510	0.660622	5	0.00425894	619	0.527257	550	0.468484	-	-
Os01g0728375	652	0.84456	1	0.00129534	119	0.154145	8	0.00681431	422	0.359455	744	0.633731	Yes	-
Os01g0728700	758	0.981865	1	0.00129534	13	0.0168394	72	0.0613288	1083	0.922487	19	0.016184	Yes	-
Os01g0728900	709	0.918394	0	0	63	0.0816062	9	0.0076661	618	0.526405	547	0.465928	Yes	-
Os01g0729100	740	0.958549	1	0.00129534	31	0.0401554	10	0.00851789	766	0.65247	398	0.339012	Yes	-
Os01g0729400	754	0.976684	2	0.00259067	16	0.0207254	11	0.00936968	1142	0.972743	21	0.0178876	Yes	-
Os01g0729500	739	0.957254	1	0.00129534	32	0.0414508	9	0.0076661	727	0.61925	438	0.373083	Yes	-
Os01g0729700	196	0.253886	564	0.73057	12	0.015544	5	0.00425894	1167	0.994037	2	0.00170358	-	-
Os01g0729950	760	0.984456	1	0.00129534	11	0.0142487	10	0.00851789	913	0.777683	251	0.213799	Yes	-
Os01g0730100	748	0.968912	1	0.00129534	23	0.0297927	10	0.00851789	1113	0.948041	51	0.0434412	Yes	-
Os01g0730300	743	0.962435	1	0.00129534	28	0.0362694	10	0.00851789	1132	0.964225	32	0.0272572	Yes	-
Os01g0730400	7	0.00906736	0	0	765	0.990933	4	0.00340716	321	0.273424	849	0.723169	-	-
Os01g0730500	763	0.988342	1	0.00129534	8	0.0103627	465	0.396082	671	0.57155	38	0.032368	-	-
Os01g0730600	690	0.893782	2	0.00259067	80	0.103627	11	0.00936968	1113	0.948041	50	0.0425894	Yes	-
Os01g0730700	660	0.854922	1	0.00129534	111	0.143782	10	0.00851789	741	0.631175	423	0.360307	Yes	-
Os01g0730800	666	0.862694	89	0.115285	17	0.0220207	10	0.00851789	1154	0.982964	10	0.00851789	Yes	-
Os01g0730900	581	0.752591	0	0	191	0.247409	9	0.0076661	747	0.636286	418	0.356048	Yes	-
Os01g0731000	717	0.928756	0	0	55	0.0712435	9	0.0076661	773	0.658433	392	0.333901	Yes	-
Os01g0731150	759	0.983161	1	0.00129534	12	0.015544	10	0.00851789	1154	0.982964	10	0.00851789	Yes	-
Os01g0731201	616	0.797927	1	0.00129534	155	0.200777	9	0.0076661	1080	0.919932	85	0.072402	Yes	-
Os01g0731375	619	0.801813	130	0.168394	23	0.0297927	9	0.0076661	1158	0.986371	7	0.00596252	Yes	-
Os01g0731800	542	0.702073	0	0	230	0.297927	9	0.0076661	539	0.459114	626	0.53322	Yes	-
Os01g0732000	200	0.259067	558	0.722798	14	0.0181347	5	0.00425894	1163	0.99063	6	0.00511073	-	-
Os01g0732100	702	0.909326	1	0.00129534	69	0.0893782	10	0.00851789	1074	0.914821	90	0.076661	Yes	-
Os01g0732200	739	0.957254	1	0.00129534	32	0.0414508	10	0.00851789	566	0.482112	598	0.50937	Yes	-
Os01g0732300	733	0.949482	0	0	39	0.0505181	11	0.00936968	982	0.836457	181	0.154174	Yes	-
Os01g0732700	623	0.806995	1	0.00129534	148	0.19171	8	0.00681431	1081	0.920784	85	0.072402	Yes	-
Os01g0732801	552	0.715026	1	0.00129534	219	0.283679	8	0.00681431	700	0.596252	466	0.396934	Yes	-
Os01g0733001	709	0.918394	35	0.0453368	28	0.0362694	10	0.00851789	1118	0.9523	46	0.0391823	Yes	-
Os01g0733100	561	0.726684	2	0.00259067	209	0.270725	8	0.00681431	1043	0.888416	123	0.10477	Yes	-
Os01g0733200	762	0.987047	1	0.00129534	9	0.011658	457	0.389267	682	0.58092	35	0.0298126	-	-
Os01g0733500	558	0.722798	2	0.00259067	212	0.274611	8	0.00681431	823	0.701022	343	0.292164	Yes	-
Os01g0733600	708	0.917098	1	0.00129534	63	0.0816062	10	0.00851789	669	0.569847	495	0.421635	Yes	-
Os01g0733700	672	0.870466	1	0.00129534	99	0.128238	8	0.00681431	605	0.515332	561	0.477853	Yes	-
Os01g0733801	191	0.247409	2	0.00259067	579	0.75	5	0.00425894	820	0.698467	349	0.297274	-	-
Os01g0734000	658	0.852332	1	0.00129534	113	0.146373	10	0.00851789	572	0.487223	592	0.504259	Yes	-
Os01g0734100	733	0.949482	4	0.00518135	35	0.0453368	11	0.00936968	1123	0.956559	40	0.0340716	Yes	-
Os01g0734150	708	0.917098	34	0.0440415	30	0.0388601	11	0.00936968	1106	0.942078	57	0.048552	Yes	-
Os01g0734200	696	0.901554	38	0.0492228	38	0.0492228	11	0.00936968	1120	0.954003	43	0.0366269	Yes	-
Os01g0734466	682	0.88342	3	0.00388601	87	0.112694	10	0.00851789	830	0.706985	334	0.284497	Yes	-
Os01g0734600	758	0.981865	4	0.00518135	10	0.0129534	11	0.00936968	1154	0.982964	9	0.0076661	Yes	-
Os01g0735300	193	0.25	4	0.00518135	575	0.744819	5	0.00425894	1115	0.949744	54	0.0459966	-	-
Os01g0735450	662	0.857513	2	0.00259067	108	0.139896	10	0.00851789	665	0.56644	499	0.425043	Yes	-
Os01g0735500	701	0.908031	4	0.00518135	67	0.0867876	9	0.0076661	1135	0.96678	30	0.0255537	Yes	-
Os01g0735632	719	0.931347	3	0.00388601	50	0.0647668	11	0.00936968	638	0.543441	525	0.447189	Yes	-
Os01g0735900	744	0.963731	3	0.00388601	25	0.0323834	12	0.0102215	997	0.849233	165	0.140545	Yes	-
Os01g0736000	666	0.862694	35	0.0453368	71	0.0919689	10	0.00851789	1061	0.903748	103	0.0877342	Yes	-
Os01g0736100	654	0.84715	0	0	118	0.15285	10	0.00851789	715	0.609029	449	0.382453	Yes	-
Os01g0736300	694	0.898964	38	0.0492228	40	0.0518135	11	0.00936968	1132	0.964225	31	0.0264055	Yes	-
Os01g0736400	552	0.715026	4	0.00518135	216	0.279793	10	0.00851789	1049	0.893526	115	0.0979557	Yes	-
Os01g0736450	750	0.971503	4	0.00518135	18	0.0233161	11	0.00936968	1151	0.980409	12	0.0102215	Yes	-
Os01g0736500	693	0.897668	3	0.00388601	76	0.0984456	10	0.00851789	821	0.699319	343	0.292164	Yes	-
Os01g0736551	690	0.893782	1	0.00129534	81	0.104922	10	0.00851789	656	0.558773	508	0.432709	Yes	-
Os01g0736900	195	0.252591	3	0.00388601	574	0.743523	5	0.00425894	811	0.690801	358	0.30494	-	-
Os01g0737000	744	0.963731	4	0.00518135	24	0.0310881	80	0.0681431	1049	0.893526	45	0.0383305	Yes	-
Os01g0737100	672	0.870466	3	0.00388601	97	0.125648	9	0.0076661	956	0.81431	209	0.178024	Yes	-
Os01g0737200	757	0.98057	3	0.00388601	12	0.015544	296	0.252129	840	0.715503	38	0.032368	-	-
Os01g0737300	107	0.138601	1	0.00129534	664	0.860104	5	0.00425894	47	0.0400341	1122	0.955707	-	-
Os01g0737401	656	0.849741	1	0.00129534	115	0.148964	9	0.0076661	669	0.569847	496	0.422487	Yes	-
Os01g0737500	660	0.854922	2	0.00259067	110	0.142487	9	0.0076661	643	0.5477	522	0.444634	Yes	-
Os01g0737550	761	0.985751	3	0.00388601	8	0.0103627	295	0.251278	849	0.723169	30	0.0255537	-	-
Os01g0737600	730	0.945596	3	0.00388601	39	0.0505181	10	0.00851789	807	0.687394	357	0.304089	Yes	-
Os01g0737700	726	0.940415	3	0.00388601	43	0.0556995	9	0.0076661	745	0.634583	420	0.357751	Yes	-
Os01g0737800	671	0.869171	0	0	101	0.130829	10	0.00851789	156	0.132879	1008	0.858603	Yes	-
Os01g0737900	710	0.919689	3	0.00388601	59	0.0764249	275	0.234242	766	0.65247	133	0.113288	-	-
Os01g0738000	690	0.893782	0	0	82	0.106218	278	0.236797	64	0.0545145	832	0.708688	-	-
Os01g0738100	613	0.794041	1	0.00129534	158	0.204663	9	0.0076661	235	0.20017	930	0.792164	Yes	-
Os01g0738300	631	0.817358	2	0.00259067	139	0.180052	9	0.0076661	816	0.69506	349	0.297274	Yes	-
Os01g0738400	671	0.869171	0	0	101	0.130829	10	0.00851789	819	0.697615	345	0.293867	Yes	-
Os01g0738500	659	0.853627	0	0	113	0.146373	10	0.00851789	121	0.103066	1043	0.888416	Yes	-
Os01g0738600	721	0.933938	0	0	51	0.0660622	11	0.00936968	161	0.137138	1002	0.853492	Yes	-
Os01g0738800	444	0.57513	46	0.0595855	282	0.365285	9	0.0076661	1146	0.97615	19	0.016184	Yes	-
Os01g0738866	759	0.983161	2	0.00259067	11	0.0142487	30	0.0255537	1127	0.959966	17	0.0144804	Yes	-
Os01g0738900	405	0.524611	0	0	367	0.475389	8	0.00681431	678	0.577513	488	0.415673	Yes	-
Os01g0739000	400	0.518135	0	0	372	0.481865	7	0.00596252	144	0.122658	1023	0.87138	Yes	-
Os01g0739200	431	0.55829	329	0.426166	12	0.015544	8	0.00681431	1157	0.98552	9	0.0076661	Yes	-
Os01g0739400	384	0.497409	0	0	388	0.502591	7	0.00596252	68	0.0579216	1099	0.936116	-	-
Os01g0739500	769	0.996114	0	0	3	0.00388601	948	0.807496	212	0.180579	14	0.011925	-	-
Os01g0739700	765	0.990933	0	0	7	0.00906736	1002	0.853492	147	0.125213	25	0.0212947	-	-
Os01g0740300	177	0.229275	0	0	595	0.770725	5	0.00425894	69	0.0587734	1100	0.936968	-	-
Os01g0740350	747	0.967617	3	0.00388601	22	0.0284974	10	0.00851789	1125	0.958262	39	0.0332198	Yes	-
Os01g0740400	769	0.996114	0	0	3	0.00388601	1014	0.863714	148	0.126065	12	0.0102215	-	-
Os01g0740500	735	0.952073	0	0	37	0.0479275	10	0.00851789	144	0.122658	1020	0.868825	Yes	-
Os01g0740650	755	0.977979	3	0.00388601	14	0.0181347	11	0.00936968	1149	0.978705	14	0.011925	Yes	-
Os01g0740651	766	0.992228	0	0	6	0.00777202	1007	0.857751	149	0.126917	18	0.0153322	-	-
Os01g0740700	727	0.94171	0	0	45	0.0582902	10	0.00851789	942	0.802385	222	0.189097	Yes	-
Os01g0740800	740	0.958549	2	0.00259067	30	0.0388601	10	0.00851789	1060	0.902896	104	0.088586	Yes	-
Os01g0741300	731	0.946891	0	0	41	0.0531088	11	0.00936968	69	0.0587734	1094	0.931857	Yes	-
Os01g0741900	230	0.297927	1	0.00129534	541	0.700777	6	0.00511073	618	0.526405	550	0.468484	-	-
Os01g0742100	721	0.933938	1	0.00129534	50	0.0647668	11	0.00936968	628	0.534923	535	0.455707	Yes	-
Os01g0742150	757	0.98057	2	0.00259067	13	0.0168394	11	0.00936968	1110	0.945486	53	0.0451448	Yes	-
Os01g0742250	290	0.375648	469	0.607513	13	0.0168394	6	0.00511073	1163	0.99063	5	0.00425894	-	-
Os01g0742300	753	0.975389	3	0.00388601	16	0.0207254	10	0.00851789	1153	0.982112	11	0.00936968	Yes	-
Os01g0742350	753	0.975389	1	0.00129534	18	0.0233161	10	0.00851789	654	0.55707	510	0.434412	Yes	-
Os01g0742400	697	0.90285	1	0.00129534	74	0.0958549	10	0.00851789	917	0.78109	247	0.210392	Yes	-
Os01g0743200	727	0.94171	3	0.00388601	42	0.0544041	10	0.00851789	999	0.850937	165	0.140545	Yes	-
Os01g0743300	732	0.948187	0	0	40	0.0518135	11	0.00936968	21	0.0178876	1142	0.972743	Yes	-
Os01g0743400	717	0.928756	3	0.00388601	52	0.0673575	11	0.00936968	1113	0.948041	50	0.0425894	Yes	-
Os01g0743500	748	0.968912	3	0.00388601	21	0.0272021	9	0.0076661	1134	0.965928	31	0.0264055	Yes	-
Os01g0743600	731	0.946891	3	0.00388601	38	0.0492228	10	0.00851789	842	0.717206	322	0.274276	Yes	-
Os01g0743732	672	0.870466	0	0	100	0.129534	10	0.00851789	627	0.534072	537	0.457411	Yes	-
Os01g0743800	758	0.981865	1	0.00129534	13	0.0168394	394	0.335605	757	0.644804	23	0.0195911	-	-
Os01g0744000	737	0.954663	1	0.00129534	34	0.0440415	10	0.00851789	567	0.482964	597	0.508518	Yes	-
Os01g0744101	752	0.974093	4	0.00518135	16	0.0207254	10	0.00851789	1140	0.971039	24	0.0204429	Yes	-
Os01g0744200	181	0.234456	3	0.00388601	588	0.761658	6	0.00511073	850	0.72402	318	0.270869	-	-
Os01g0744300	702	0.909326	2	0.00259067	68	0.0880829	10	0.00851789	877	0.747019	287	0.244463	Yes	-
Os01g0744350	754	0.976684	3	0.00388601	15	0.0194301	11	0.00936968	1149	0.978705	14	0.011925	Yes	-
Os01g0744550	703	0.910622	0	0	69	0.0893782	10	0.00851789	285	0.24276	879	0.748722	Yes	-
Os01g0744700	755	0.977979	3	0.00388601	14	0.0181347	253	0.215503	890	0.758092	31	0.0264055	-	-
Os01g0745300	725	0.939119	0	0	47	0.0608808	59	0.0502555	63	0.0536627	1052	0.896082	Yes	-
Os01g0745700	751	0.972798	3	0.00388601	18	0.0233161	11	0.00936968	1141	0.971891	22	0.0187394	Yes	-
Os01g0745850	729	0.944301	3	0.00388601	40	0.0518135	10	0.00851789	1102	0.938671	62	0.0528109	Yes	-
Os01g0746200	207	0.268135	3	0.00388601	562	0.727979	5	0.00425894	1086	0.925043	83	0.0706985	-	-
Os01g0746400	608	0.787565	1	0.00129534	163	0.21114	10	0.00851789	517	0.440375	647	0.551107	Yes	-
Os01g0746700	715	0.926166	1	0.00129534	56	0.0725389	10	0.00851789	577	0.491482	587	0.5	Yes	-
Os01g0746800	750	0.971503	3	0.00388601	19	0.0246114	10	0.00851789	1125	0.958262	39	0.0332198	Yes	-
Os01g0747300	748	0.968912	4	0.00518135	20	0.0259067	10	0.00851789	1147	0.977002	17	0.0144804	Yes	-
Os01g0747400	654	0.84715	1	0.00129534	117	0.151554	9	0.0076661	495	0.421635	670	0.570698	Yes	-
Os01g0747500	65	0.0841969	1	0.00129534	706	0.914508	6	0.00511073	644	0.548552	524	0.446337	-	-
Os01g0747700	745	0.965026	2	0.00259067	25	0.0323834	10	0.00851789	1109	0.944634	55	0.0468484	Yes	-
Os01g0747750	740	0.958549	2	0.00259067	30	0.0388601	10	0.00851789	968	0.824532	196	0.166951	Yes	-
Os01g0747800	731	0.946891	11	0.0142487	30	0.0388601	9	0.0076661	1107	0.94293	58	0.0494037	Yes	-
Os01g0748000	681	0.882124	10	0.0129534	81	0.104922	9	0.0076661	908	0.773424	257	0.21891	Yes	-
Os01g0748100	689	0.892487	13	0.0168394	70	0.0906736	8	0.00681431	1096	0.93356	70	0.0596252	Yes	-
Os01g0748150	695	0.900259	13	0.0168394	64	0.0829016	8	0.00681431	1126	0.959114	40	0.0340716	Yes	-
Os01g0748200	739	0.957254	11	0.0142487	22	0.0284974	9	0.0076661	1115	0.949744	50	0.0425894	Yes	-
Os01g0748300	580	0.751295	0	0	192	0.248705	9	0.0076661	22	0.0187394	1143	0.973595	Yes	-
Os01g0748500	652	0.84456	11	0.0142487	109	0.141192	9	0.0076661	1078	0.918228	87	0.0741056	Yes	-
Os01g0748600	630	0.816062	1	0.00129534	141	0.182642	9	0.0076661	647	0.551107	518	0.441227	Yes	-
Os01g0748800	581	0.752591	13	0.0168394	178	0.23057	9	0.0076661	639	0.544293	526	0.448041	Yes	-
Os01g0748900	623	0.806995	1	0.00129534	148	0.19171	9	0.0076661	572	0.487223	593	0.505111	Yes	-
Os01g0748950	624	0.80829	1	0.00129534	147	0.190415	9	0.0076661	626	0.53322	539	0.459114	Yes	-
Os01g0749000	249	0.322539	0	0	523	0.677461	5	0.00425894	335	0.285349	834	0.710392	-	-
Os01g0749100	594	0.76943	1	0.00129534	177	0.229275	9	0.0076661	579	0.493186	586	0.499148	Yes	-
Os01g0749200	729	0.944301	13	0.0168394	30	0.0388601	10	0.00851789	1146	0.97615	18	0.0153322	Yes	-
Os01g0749300	609	0.78886	11	0.0142487	152	0.196891	9	0.0076661	937	0.798126	228	0.194208	Yes	-
Os01g0749400	618	0.800518	1	0.00129534	153	0.198187	10	0.00851789	652	0.555366	512	0.436116	Yes	-
Os01g0749650	738	0.955959	12	0.015544	22	0.0284974	11	0.00936968	1125	0.958262	38	0.032368	Yes	-
Os01g0749900	579	0.75	1	0.00129534	192	0.248705	10	0.00851789	484	0.412266	680	0.579216	Yes	-
Os01g0749950	641	0.830311	102	0.132124	29	0.0375648	10	0.00851789	1029	0.876491	135	0.114991	Yes	-
Os01g0750050	609	0.78886	0	0	163	0.21114	10	0.00851789	29	0.0247019	1135	0.96678	Yes	-
Os01g0750100	215	0.278497	0	0	557	0.721503	6	0.00511073	31	0.0264055	1137	0.968484	-	-
Os01g0750300	443	0.573834	0	0	329	0.426166	8	0.00681431	501	0.426746	665	0.56644	Yes	-
Os01g0750400	740	0.958549	15	0.0194301	17	0.0220207	11	0.00936968	1149	0.978705	14	0.011925	Yes	-
Os01g0750500	570	0.738342	1	0.00129534	201	0.260363	10	0.00851789	311	0.264906	853	0.726576	Yes	-
Os01g0750600	764	0.989637	1	0.00129534	7	0.00906736	561	0.477853	570	0.48552	43	0.0366269	-	-
Os01g0750666	624	0.80829	104	0.134715	44	0.0569948	10	0.00851789	1144	0.974446	20	0.0170358	Yes	-
Os01g0750732	747	0.967617	16	0.0207254	9	0.011658	174	0.148211	987	0.840716	13	0.0110733	-	-
Os01g0750800	611	0.791451	1	0.00129534	160	0.207254	9	0.0076661	518	0.441227	647	0.551107	Yes	-
Os01g0751200	633	0.819948	1	0.00129534	138	0.178756	11	0.00936968	510	0.434412	653	0.556218	Yes	-
Os01g0751250	765	0.990933	1	0.00129534	6	0.00777202	617	0.525554	538	0.458262	19	0.016184	-	-
Os01g0751300	206	0.266839	1	0.00129534	565	0.731865	6	0.00511073	476	0.405451	692	0.589438	-	-
Os01g0751400	614	0.795337	122	0.158031	36	0.0466321	9	0.0076661	1083	0.922487	82	0.0698467	Yes	-
Os01g0751600	582	0.753886	1	0.00129534	189	0.244819	10	0.00851789	481	0.40971	683	0.581772	Yes	-
Os01g0752100	609	0.78886	1	0.00129534	162	0.209845	9	0.0076661	524	0.446337	641	0.545997	Yes	-
Os01g0752200	573	0.742228	0	0	199	0.257772	10	0.00851789	357	0.304089	807	0.687394	Yes	-
Os01g0752300	629	0.814767	126	0.163212	17	0.0220207	10	0.00851789	1155	0.983816	9	0.0076661	Yes	-
Os01g0752350	611	0.791451	123	0.159326	38	0.0492228	10	0.00851789	1140	0.971039	24	0.0204429	Yes	-
Os01g0752400	689	0.892487	1	0.00129534	82	0.106218	9	0.0076661	494	0.420784	671	0.57155	Yes	-
Os01g0752500	717	0.928756	23	0.0297927	32	0.0414508	12	0.0102215	1109	0.944634	53	0.0451448	Yes	-
Os01g0752600	571	0.739637	0	0	201	0.260363	9	0.0076661	64	0.0545145	1101	0.937819	Yes	-
Os01g0752700	533	0.690415	0	0	239	0.309585	10	0.00851789	458	0.390119	706	0.601363	Yes	-
Os01g0752800	572	0.740933	1	0.00129534	199	0.257772	10	0.00851789	463	0.394378	701	0.597104	Yes	-
Os01g0753000	544	0.704663	1	0.00129534	227	0.294041	10	0.00851789	468	0.398637	696	0.592845	Yes	-
Os01g0753100	564	0.73057	0	0	208	0.26943	10	0.00851789	33	0.028109	1131	0.963373	Yes	-
Os01g0753150	718	0.930052	27	0.0349741	27	0.0349741	10	0.00851789	1140	0.971039	24	0.0204429	Yes	-
Os01g0753175	598	0.774611	0	0	174	0.225389	10	0.00851789	567	0.482964	597	0.508518	Yes	-
Os01g0753200	699	0.90544	0	0	73	0.0945596	9	0.0076661	48	0.0408859	1117	0.951448	Yes	-
Os01g0753300	535	0.693005	0	0	237	0.306995	8	0.00681431	39	0.0332198	1127	0.959966	Yes	-
Os01g0753500	514	0.665803	0	0	258	0.334197	10	0.00851789	35	0.0298126	1129	0.96167	Yes	-
Os01g0753800	606	0.784974	0	0	166	0.215026	10	0.00851789	49	0.0417376	1115	0.949744	Yes	-
Os01g0754000	571	0.739637	24	0.0310881	177	0.229275	10	0.00851789	1056	0.899489	108	0.0919932	Yes	-
Os01g0754100	603	0.781088	0	0	169	0.218912	10	0.00851789	45	0.0383305	1119	0.953152	Yes	-
Os01g0754200	543	0.703368	0	0	229	0.296632	10	0.00851789	37	0.0315162	1127	0.959966	Yes	-
Os01g0754300	217	0.281088	25	0.0323834	530	0.686528	6	0.00511073	983	0.837308	185	0.157581	-	-
Os01g0754500	593	0.768135	23	0.0297927	156	0.202073	10	0.00851789	1039	0.885009	125	0.106474	Yes	-
Os01g0754600	226	0.292746	0	0	546	0.707254	6	0.00511073	48	0.0408859	1120	0.954003	-	-
Os01g0754700	768	0.994819	0	0	4	0.00518135	1119	0.953152	51	0.0434412	4	0.00340716	-	-
Os01g0755100	141	0.182642	0	0	631	0.817358	5	0.00425894	13	0.0110733	1156	0.984668	-	-
Os01g0755500	299	0.387306	25	0.0323834	448	0.580311	6	0.00511073	1040	0.88586	128	0.109029	-	-
Os01g0755550	729	0.944301	28	0.0362694	15	0.0194301	10	0.00851789	1156	0.984668	8	0.00681431	Yes	-
Os01g0755600	325	0.420984	0	0	447	0.579016	5	0.00425894	8	0.00681431	1161	0.988927	-	-
Os01g0755700	317	0.410622	1	0.00129534	454	0.588083	6	0.00511073	1111	0.946337	57	0.048552	-	-
Os01g0755900	221	0.286269	1	0.00129534	550	0.712435	6	0.00511073	581	0.494889	587	0.5	-	-
Os01g0756000	224	0.290155	427	0.553109	121	0.156736	6	0.00511073	992	0.844974	176	0.149915	-	-
Os01g0756101	237	0.306995	1	0.00129534	534	0.69171	6	0.00511073	741	0.631175	427	0.363714	-	-
Os01g0756200	626	0.810881	113	0.146373	33	0.0427461	10	0.00851789	1141	0.971891	23	0.0195911	Yes	-
Os01g0756300	241	0.312176	522	0.676166	9	0.011658	6	0.00511073	1163	0.99063	5	0.00425894	-	-
Os01g0756400	232	0.300518	115	0.148964	425	0.550518	6	0.00511073	1121	0.954855	47	0.0400341	-	-
Os01g0756501	713	0.923575	0	0	59	0.0764249	11	0.00936968	45	0.0383305	1118	0.9523	Yes	-
Os01g0756600	257	0.332902	0	0	515	0.667098	6	0.00511073	41	0.0349233	1127	0.959966	-	-
Os01g0756700	640	0.829016	0	0	132	0.170984	10	0.00851789	47	0.0400341	1117	0.951448	Yes	-
Os01g0756900	633	0.819948	114	0.147668	25	0.0323834	12	0.0102215	1082	0.921635	80	0.0681431	Yes	-
Os01g0757051	248	0.321244	115	0.148964	409	0.529793	6	0.00511073	1149	0.978705	19	0.016184	-	-
Os01g0757200	627	0.812176	0	0	145	0.187824	10	0.00851789	45	0.0383305	1119	0.953152	Yes	-
Os01g0757301	648	0.839378	113	0.146373	11	0.0142487	10	0.00851789	1153	0.982112	11	0.00936968	Yes	-
Os01g0757400	215	0.278497	0	0	557	0.721503	6	0.00511073	46	0.0391823	1122	0.955707	-	-
Os01g0757500	225	0.291451	0	0	547	0.708549	6	0.00511073	38	0.032368	1130	0.962521	-	-
Os01g0757600	244	0.316062	0	0	528	0.683938	6	0.00511073	49	0.0417376	1119	0.953152	-	-
Os01g0757700	600	0.777202	0	0	172	0.222798	53	0.0451448	43	0.0366269	1078	0.918228	Yes	-
Os01g0757800	587	0.760363	0	0	185	0.239637	52	0.044293	37	0.0315162	1085	0.924191	Yes	-
Os01g0757900	591	0.765544	0	0	181	0.234456	51	0.0434412	41	0.0349233	1082	0.921635	Yes	-
Os01g0758000	648	0.839378	0	0	124	0.160622	62	0.0528109	48	0.0408859	1064	0.906303	Yes	-
Os01g0758100	648	0.839378	110	0.142487	14	0.0181347	57	0.048552	1097	0.934412	20	0.0170358	Yes	-
Os01g0758200	230	0.297927	109	0.141192	433	0.560881	6	0.00511073	1011	0.861158	157	0.133731	-	-
Os01g0758300	488	0.632124	266	0.34456	18	0.0233161	58	0.0494037	1067	0.908859	49	0.0417376	Yes	-
Os01g0758350	447	0.579016	256	0.331606	69	0.0893782	51	0.0434412	1040	0.88586	83	0.0706985	Yes	-
Os01g0758450	395	0.511658	0	0	377	0.488342	46	0.0391823	39	0.0332198	1089	0.927598	Yes	-
Os01g0758500	450	0.582902	281	0.36399	41	0.0531088	52	0.044293	1057	0.900341	65	0.0553663	Yes	-
Os01g0758701	417	0.540155	343	0.444301	12	0.015544	55	0.0468484	1101	0.937819	18	0.0153322	Yes	-
Os01g0758900	417	0.540155	338	0.437824	17	0.0220207	54	0.0459966	1089	0.927598	31	0.0264055	Yes	-
Os01g0758950	316	0.409326	337	0.436528	119	0.154145	51	0.0434412	1080	0.919932	43	0.0366269	-	-
Os01g0759000	380	0.492228	291	0.376943	101	0.130829	51	0.0434412	917	0.78109	206	0.175468	-	-
Os01g0759100	316	0.409326	0	0	456	0.590674	51	0.0434412	45	0.0383305	1078	0.918228	-	-
Os01g0759200	312	0.404145	0	0	460	0.595855	53	0.0451448	49	0.0417376	1072	0.913118	-	-
Os01g0759400	305	0.395078	0	0	467	0.604922	48	0.0408859	39	0.0332198	1087	0.925894	-	-
Os01g0759550	327	0.423575	345	0.446891	100	0.129534	54	0.0459966	1107	0.94293	13	0.0110733	-	-
Os01g0759700	296	0.38342	0	0	476	0.61658	47	0.0400341	29	0.0247019	1098	0.935264	-	-
Os01g0759800	180	0.233161	428	0.554404	164	0.212435	6	0.00511073	1155	0.983816	13	0.0110733	-	-
Os01g0759900	314	0.406736	0	0	458	0.593264	6	0.00511073	46	0.0391823	1122	0.955707	-	-
Os01g0760000	415	0.537565	348	0.450777	9	0.011658	8	0.00681431	1162	0.989779	4	0.00340716	Yes	-
Os01g0760300	401	0.51943	334	0.432642	37	0.0479275	7	0.00596252	506	0.431005	661	0.563032	Yes	-
Os01g0760400	310	0.401554	0	0	462	0.598446	6	0.00511073	41	0.0349233	1127	0.959966	-	-
Os01g0760600	575	0.744819	0	0	197	0.255181	709	0.603918	236	0.201022	229	0.19506	-	-
Os01g0760800	307	0.397668	0	0	465	0.602332	6	0.00511073	48	0.0408859	1120	0.954003	-	-
Os01g0760900	305	0.395078	0	0	467	0.604922	6	0.00511073	42	0.0357751	1126	0.959114	-	-
Os01g0761000	316	0.409326	0	0	456	0.590674	6	0.00511073	48	0.0408859	1120	0.954003	-	-
Os01g0761100	236	0.305699	0	0	536	0.694301	5	0.00425894	42	0.0357751	1127	0.959966	-	-
Os01g0761300	304	0.393782	0	0	468	0.606218	6	0.00511073	41	0.0349233	1127	0.959966	-	-
Os01g0761400	291	0.376943	0	0	481	0.623057	6	0.00511073	44	0.0374787	1124	0.957411	-	-
Os01g0761500	320	0.414508	1	0.00129534	451	0.584197	6	0.00511073	644	0.548552	524	0.446337	-	-
Os01g0761600	409	0.529793	349	0.452073	14	0.0181347	6	0.00511073	1165	0.992334	3	0.00255537	Yes	-
Os01g0761701	316	0.409326	0	0	456	0.590674	6	0.00511073	249	0.212095	919	0.782794	-	-
Os01g0761800	297	0.384715	0	0	475	0.615285	6	0.00511073	45	0.0383305	1123	0.956559	-	-
Os01g0761900	407	0.527202	348	0.450777	17	0.0220207	6	0.00511073	1153	0.982112	15	0.0127768	Yes	-
Os01g0762000	301	0.389896	337	0.436528	134	0.173575	6	0.00511073	1119	0.953152	49	0.0417376	-	-
Os01g0762300	310	0.401554	324	0.419689	138	0.178756	6	0.00511073	729	0.620954	439	0.373935	-	-
Os01g0762400	265	0.343264	0	0	507	0.656736	6	0.00511073	36	0.0306644	1132	0.964225	-	-
Os01g0762500	319	0.413212	412	0.533679	41	0.0531088	6	0.00511073	770	0.655877	398	0.339012	-	-
Os01g0762700	305	0.395078	0	0	467	0.604922	5	0.00425894	45	0.0383305	1124	0.957411	-	-
Os01g0762900	324	0.419689	0	0	448	0.580311	6	0.00511073	48	0.0408859	1120	0.954003	-	-
Os01g0763000	405	0.524611	0	0	367	0.475389	6	0.00511073	45	0.0383305	1123	0.956559	Yes	-
Os01g0763100	295	0.382124	0	0	477	0.617876	6	0.00511073	14	0.011925	1154	0.982964	-	-
Os01g0763200	756	0.979275	0	0	16	0.0207254	511	0.435264	44	0.0374787	619	0.527257	-	-
Os01g0763300	283	0.36658	0	0	489	0.63342	6	0.00511073	34	0.0289608	1134	0.965928	-	-
Os01g0763600	260	0.336788	0	0	512	0.663212	6	0.00511073	35	0.0298126	1133	0.965077	-	-
Os01g0763700	293	0.379534	0	0	479	0.620466	6	0.00511073	36	0.0306644	1132	0.964225	-	-
Os01g0763750	267	0.345855	0	0	505	0.654145	6	0.00511073	34	0.0289608	1134	0.965928	-	-
Os01g0763800	295	0.382124	349	0.452073	128	0.165803	6	0.00511073	538	0.458262	630	0.536627	-	-
Os01g0763850	283	0.36658	440	0.569948	49	0.0634715	7	0.00596252	1119	0.953152	48	0.0408859	-	-
Os01g0763900	305	0.395078	451	0.584197	16	0.0207254	7	0.00596252	1162	0.989779	5	0.00425894	-	-
Os01g0764000	385	0.498705	356	0.46114	31	0.0401554	239	0.203578	889	0.75724	46	0.0391823	-	-
Os01g0764050	264	0.341969	0	0	508	0.658031	7	0.00596252	35	0.0298126	1132	0.964225	-	-
Os01g0764150	64	0.0829016	0	0	708	0.917098	5	0.00425894	18	0.0153322	1151	0.980409	-	-
Os01g0764200	291	0.376943	324	0.419689	157	0.203368	7	0.00596252	1051	0.89523	116	0.0988075	-	-
Os01g0764300	230	0.297927	0	0	542	0.702073	7	0.00596252	31	0.0264055	1136	0.967632	-	-
Os01g0764400	259	0.335492	0	0	513	0.664508	4	0.00340716	32	0.0272572	1138	0.969336	-	-
Os01g0764500	383	0.496114	353	0.457254	36	0.0466321	6	0.00511073	1150	0.979557	18	0.0153322	-	-
Os01g0764600	284	0.367876	0	0	488	0.632124	6	0.00511073	38	0.032368	1130	0.962521	-	-
Os01g0764700	383	0.496114	0	0	389	0.503886	6	0.00511073	38	0.032368	1130	0.962521	-	-
Os01g0764750	389	0.503886	0	0	383	0.496114	7	0.00596252	39	0.0332198	1128	0.960818	Yes	-
Os01g0764800	392	0.507772	366	0.474093	14	0.0181347	7	0.00596252	1161	0.988927	6	0.00511073	Yes	-
Os01g0764850	382	0.494819	359	0.465026	31	0.0401554	7	0.00596252	1153	0.982112	14	0.011925	-	-
Os01g0764900	271	0.351036	0	0	501	0.648964	7	0.00596252	28	0.0238501	1139	0.970187	-	-
Os01g0764950	393	0.509067	366	0.474093	13	0.0168394	7	0.00596252	1163	0.99063	4	0.00340716	Yes	-
Os01g0765000	247	0.319948	0	0	525	0.680052	5	0.00425894	22	0.0187394	1147	0.977002	-	-
Os01g0765200	274	0.354922	310	0.401554	188	0.243523	7	0.00596252	306	0.260647	861	0.73339	-	-
Os01g0765300	278	0.360104	0	0	494	0.639896	6	0.00511073	25	0.0212947	1143	0.973595	-	-
Os01g0765400	381	0.493523	0	0	391	0.506477	7	0.00596252	32	0.0272572	1135	0.96678	-	-
Os01g0765500	382	0.494819	0	0	390	0.505181	7	0.00596252	28	0.0238501	1139	0.970187	-	-
Os01g0765550	303	0.392487	0	0	469	0.607513	7	0.00596252	33	0.028109	1134	0.965928	-	-
Os01g0765600	306	0.396373	0	0	466	0.603627	7	0.00596252	33	0.028109	1134	0.965928	-	-
Os01g0765900	261	0.338083	0	0	511	0.661917	7	0.00596252	29	0.0247019	1138	0.969336	-	-
Os01g0766000	321	0.415803	344	0.445596	107	0.138601	7	0.00596252	106	0.0902896	1061	0.903748	-	-
Os01g0766101	383	0.496114	0	0	389	0.503886	7	0.00596252	36	0.0306644	1131	0.963373	-	-
Os01g0766200	394	0.510363	329	0.426166	49	0.0634715	982	0.836457	100	0.0851789	92	0.0783646	-	-
Os01g0766400	383	0.496114	5	0.00647668	384	0.497409	7	0.00596252	951	0.810051	216	0.183986	-	-
Os01g0766600	94	0.121762	1	0.00129534	677	0.876943	6	0.00511073	478	0.407155	690	0.587734	-	-
Os01g0766700	329	0.426166	303	0.392487	140	0.181347	6	0.00511073	988	0.841567	180	0.153322	-	-
Os01g0766800	411	0.532383	333	0.431347	28	0.0362694	9	0.0076661	1140	0.971039	25	0.0212947	Yes	-
Os01g0766850	113	0.146373	5	0.00647668	654	0.84715	7	0.00596252	1038	0.884157	129	0.109881	-	-
Os01g0766900	419	0.542746	336	0.435233	17	0.0220207	10	0.00851789	1154	0.982964	10	0.00851789	Yes	-
Os01g0767000	415	0.537565	338	0.437824	19	0.0246114	10	0.00851789	1130	0.962521	34	0.0289608	Yes	-
Os01g0767100	104	0.134715	2	0.00259067	666	0.862694	7	0.00596252	722	0.614991	445	0.379046	-	-
Os01g0767200	115	0.148964	330	0.427461	327	0.423575	7	0.00596252	1113	0.948041	54	0.0459966	-	-
Os01g0767600	379	0.490933	315	0.408031	78	0.101036	9	0.0076661	724	0.616695	441	0.375639	-	-
Os01g0767700	99	0.128238	4	0.00518135	669	0.86658	6	0.00511073	693	0.59029	475	0.4046	-	-
Os01g0826651	2	0.00259067	0	0	770	0.997409	151	0.12862	120	0.102215	903	0.769165	-	-
Os01g0829000	770	0.997409	0	0	2	0.00259067	1018	0.867121	143	0.121806	13	0.0110733	-	-
Os01g0830700	1	0.00129534	7	0.00906736	764	0.989637	107	0.0911414	505	0.430153	562	0.478705	-	-
Os01g0830900	2	0.00259067	761	0.985751	9	0.011658	170	0.144804	990	0.843271	14	0.011925	-	-
Os01g0831000	0	0	771	0.998705	1	0.00129534	26	0.0221465	1140	0.971039	8	0.00681431	-	-
Os01g0831200	2	0.00259067	10	0.0129534	760	0.984456	164	0.139693	829	0.706133	181	0.154174	-	-
Os01g0831800	2	0.00259067	10	0.0129534	760	0.984456	155	0.132027	921	0.784497	98	0.0834753	-	-
Os01g0832000	2	0.00259067	760	0.984456	10	0.0129534	160	0.136286	990	0.843271	24	0.0204429	-	-
Os01g0832100	751	0.972798	10	0.0129534	11	0.0142487	338	0.287905	807	0.687394	29	0.0247019	-	-
Os01g0832200	2	0.00259067	11	0.0142487	759	0.983161	155	0.132027	797	0.678876	222	0.189097	-	-
Os01g0832300	2	0.00259067	766	0.992228	4	0.00518135	160	0.136286	987	0.840716	27	0.0229983	-	-
Os01g0832600	2	0.00259067	0	0	770	0.997409	122	0.103918	508	0.432709	544	0.463373	-	-
Os01g0832900	2	0.00259067	0	0	770	0.997409	150	0.127768	568	0.483816	456	0.388416	-	-
Os01g0833000	753	0.975389	0	0	19	0.0246114	531	0.4523	597	0.508518	46	0.0391823	-	-
Os01g0833100	2	0.00259067	0	0	770	0.997409	145	0.123509	609	0.518739	420	0.357751	-	-
Os01g0833200	2	0.00259067	11	0.0142487	759	0.983161	148	0.126065	946	0.805792	80	0.0681431	-	-
Os01g0833400	2	0.00259067	10	0.0129534	760	0.984456	147	0.125213	944	0.804089	83	0.0706985	-	-
Os01g0833500	743	0.962435	10	0.0129534	19	0.0246114	183	0.155877	951	0.810051	40	0.0340716	-	-
Os01g0833700	753	0.975389	10	0.0129534	9	0.011658	179	0.15247	956	0.81431	39	0.0332198	-	-
Os01g0833750	734	0.950777	10	0.0129534	28	0.0362694	175	0.149063	930	0.792164	69	0.0587734	-	-
Os01g0833800	739	0.957254	10	0.0129534	23	0.0297927	175	0.149063	957	0.815162	42	0.0357751	-	-
Os01g0834125	2	0.00259067	750	0.971503	20	0.0259067	145	0.123509	985	0.839012	44	0.0374787	-	-
Os01g0834150	1	0.00129534	6	0.00777202	765	0.990933	96	0.0817717	533	0.454003	545	0.464225	-	-
Os01g0834200	2	0.00259067	11	0.0142487	759	0.983161	111	0.0945486	899	0.765758	164	0.139693	-	-
Os01g0834250	2	0.00259067	10	0.0129534	760	0.984456	135	0.114991	904	0.770017	135	0.114991	-	-
Os01g0834400	747	0.967617	11	0.0142487	14	0.0181347	244	0.207836	892	0.759796	38	0.032368	-	-
Os01g0834500	2	0.00259067	6	0.00777202	764	0.989637	146	0.124361	767	0.653322	261	0.222317	-	-
Os01g0834700	2	0.00259067	10	0.0129534	760	0.984456	140	0.11925	836	0.712095	198	0.168654	-	-
Os01g0834800	750	0.971503	10	0.0129534	12	0.015544	214	0.182283	935	0.796422	25	0.0212947	-	-
Os01g0835083	2	0.00259067	11	0.0142487	759	0.983161	142	0.120954	868	0.739353	164	0.139693	-	-
Os01g0835166	750	0.971503	10	0.0129534	12	0.015544	249	0.212095	896	0.763203	29	0.0247019	-	-
Os01g0835600	2	0.00259067	9	0.011658	761	0.985751	148	0.126065	915	0.779387	111	0.0945486	-	-
Os01g0835651	2	0.00259067	763	0.988342	7	0.00906736	152	0.129472	1000	0.851789	22	0.0187394	-	-
Os01g0835800	2	0.00259067	0	0	770	0.997409	149	0.126917	126	0.107325	899	0.765758	-	-
Os01g0836700	770	0.997409	0	0	2	0.00259067	1133	0.965077	38	0.032368	3	0.00255537	-	-
Os01g0837100	2	0.00259067	765	0.990933	5	0.00647668	155	0.132027	1004	0.855196	15	0.0127768	-	-
Os01g0837800	765	0.990933	0	0	7	0.00906736	1029	0.876491	133	0.113288	12	0.0102215	-	-
Os01g0838100	768	0.994819	0	0	4	0.00518135	899	0.765758	244	0.207836	31	0.0264055	-	-
Os01g0838500	753	0.975389	0	0	19	0.0246114	879	0.748722	240	0.204429	55	0.0468484	-	-
Os01g0838800	13	0.0168394	748	0.968912	11	0.0142487	825	0.702726	324	0.27598	25	0.0212947	-	-
Os01g0838900	12	0.015544	0	0	760	0.984456	801	0.682283	257	0.21891	116	0.0988075	-	-
Os01g0839000	0	0	0	0	772	1	98	0.0834753	215	0.183135	861	0.73339	-	-
Os01g0839300	768	0.994819	0	0	4	0.00518135	869	0.740204	286	0.243612	19	0.016184	-	-
Os01g0839400	768	0.994819	0	0	4	0.00518135	871	0.741908	288	0.245315	15	0.0127768	-	-
Os01g0839500	13	0.0168394	749	0.970207	10	0.0129534	807	0.687394	338	0.287905	29	0.0247019	-	-
Os01g0839801	12	0.015544	0	0	760	0.984456	790	0.672913	264	0.224872	120	0.102215	-	-
Os01g0839900	768	0.994819	0	0	4	0.00518135	873	0.743612	271	0.230835	30	0.0255537	-	-
Os01g0840000	12	0.015544	0	0	760	0.984456	776	0.660988	225	0.191652	173	0.147359	-	-
Os01g0840200	12	0.015544	0	0	760	0.984456	808	0.688245	268	0.228279	98	0.0834753	-	-
Os01g0840700	11	0.0142487	0	0	761	0.985751	782	0.666099	303	0.258092	89	0.0758092	-	-
Os01g0840900	12	0.015544	1	0.00129534	759	0.983161	816	0.69506	273	0.232538	85	0.072402	-	-
Os01g0841000	12	0.015544	741	0.959845	19	0.0246114	819	0.697615	329	0.280239	26	0.0221465	-	-
Os01g0841050	9	0.011658	0	0	763	0.988342	734	0.625213	235	0.20017	205	0.174617	-	-
Os01g0841100	12	0.015544	742	0.96114	18	0.0233161	821	0.699319	329	0.280239	24	0.0204429	-	-
Os01g0841200	13	0.0168394	744	0.963731	15	0.0194301	814	0.693356	324	0.27598	36	0.0306644	-	-
Os01g0841400	12	0.015544	0	0	760	0.984456	821	0.699319	282	0.240204	71	0.060477	-	-
Os01g0841450	763	0.988342	0	0	9	0.011658	835	0.711244	317	0.270017	22	0.0187394	-	-
Os01g0841500	12	0.015544	0	0	760	0.984456	776	0.660988	253	0.215503	145	0.123509	-	-
Os01g0841600	11	0.0142487	0	0	761	0.985751	821	0.699319	284	0.241908	69	0.0587734	-	-
Os01g0841650	12	0.015544	0	0	760	0.984456	810	0.689949	275	0.234242	89	0.0758092	-	-
Os01g0841700	13	0.0168394	0	0	759	0.983161	812	0.691652	280	0.238501	82	0.0698467	-	-
Os01g0841800	12	0.015544	0	0	760	0.984456	793	0.675468	269	0.229131	112	0.0954003	-	-
Os01g0842200	763	0.988342	0	0	9	0.011658	867	0.738501	273	0.232538	34	0.0289608	-	-
Os01g0842400	12	0.015544	0	0	760	0.984456	816	0.69506	277	0.235945	81	0.0689949	-	-
Os01g0842500	764	0.989637	0	0	8	0.0103627	866	0.737649	282	0.240204	26	0.0221465	-	-
Os01g0842600	10	0.0129534	0	0	762	0.987047	725	0.617547	270	0.229983	179	0.15247	-	-
Os01g0842801	756	0.979275	0	0	16	0.0207254	850	0.72402	281	0.239353	43	0.0366269	-	-
Os01g0843200	12	0.015544	751	0.972798	9	0.011658	816	0.69506	338	0.287905	20	0.0170358	-	-
Os01g0843300	10	0.0129534	0	0	762	0.987047	772	0.657581	268	0.228279	134	0.11414	-	-
Os01g0843700	768	0.994819	0	0	4	0.00518135	867	0.738501	282	0.240204	25	0.0212947	-	-
Os01g0843800	12	0.015544	747	0.967617	13	0.0168394	814	0.693356	334	0.284497	26	0.0221465	-	-
Os01g0843900	12	0.015544	0	0	760	0.984456	793	0.675468	232	0.197615	149	0.126917	-	-
Os01g0844200	12	0.015544	745	0.965026	15	0.0194301	809	0.689097	340	0.289608	25	0.0212947	-	-
Os01g0844300	2	0.00259067	0	0	770	0.997409	140	0.11925	143	0.121806	891	0.758944	-	-
Os01g0844400	12	0.015544	739	0.957254	21	0.0272021	793	0.675468	337	0.287053	44	0.0374787	-	-
Os01g0844500	754	0.976684	0	0	18	0.0233161	858	0.730835	279	0.237649	37	0.0315162	-	-
Os01g0844700	762	0.987047	0	0	10	0.0129534	827	0.704429	312	0.265758	35	0.0298126	-	-
Os01g0844800	12	0.015544	1	0.00129534	759	0.983161	702	0.597956	370	0.315162	102	0.0868825	-	-
Os01g0844900	11	0.0142487	0	0	761	0.985751	725	0.617547	342	0.291312	107	0.0911414	-	-
Os01g0845000	10	0.0129534	0	0	762	0.987047	718	0.611584	250	0.212947	206	0.175468	-	-
Os01g0845632	13	0.0168394	727	0.94171	32	0.0414508	817	0.695911	315	0.268313	42	0.0357751	-	-
Os01g0845950	12	0.015544	0	0	760	0.984456	702	0.597956	257	0.21891	215	0.183135	-	-
Os01g0846000	2	0.00259067	0	0	770	0.997409	127	0.108177	12	0.0102215	1035	0.881601	-	-
Os01g0846300	762	0.987047	0	0	10	0.0129534	869	0.740204	274	0.23339	31	0.0264055	-	-
Os01g0846400	12	0.015544	0	0	760	0.984456	586	0.499148	47	0.0400341	541	0.460818	-	-
Os01g0846450	2	0.00259067	9	0.011658	761	0.985751	264	0.224872	783	0.666951	127	0.108177	-	-
Os01g0846500	1	0.00129534	10	0.0129534	761	0.985751	77	0.0655877	781	0.665247	316	0.269165	-	-
Os01g0846600	1	0.00129534	11	0.0142487	760	0.984456	204	0.173765	826	0.703578	144	0.122658	-	-
Os01g0846700	1	0.00129534	11	0.0142487	760	0.984456	199	0.169506	875	0.745315	100	0.0851789	-	-
Os01g0846800	1	0.00129534	746	0.966321	25	0.0323834	75	0.0638842	931	0.793015	168	0.143101	-	-
Os01g0847000	1	0.00129534	11	0.0142487	760	0.984456	191	0.162692	878	0.747871	105	0.0894378	-	-
Os01g0847100	746	0.966321	11	0.0142487	15	0.0194301	226	0.192504	929	0.791312	19	0.016184	-	-
Os01g0847150	1	0.00129534	11	0.0142487	760	0.984456	171	0.145656	769	0.655026	234	0.199319	-	-
Os01g0847200	1	0.00129534	768	0.994819	3	0.00388601	238	0.202726	916	0.780239	20	0.0170358	-	-
Os01g0847250	1	0.00129534	767	0.993523	4	0.00518135	212	0.180579	947	0.806644	15	0.0127768	-	-
Os01g0847300	1	0.00129534	10	0.0129534	761	0.985751	197	0.167802	780	0.664395	197	0.167802	-	-
Os01g0847600	1	0.00129534	10	0.0129534	761	0.985751	196	0.166951	856	0.729131	122	0.103918	-	-
Os01g0847700	1	0.00129534	11	0.0142487	760	0.984456	201	0.17121	887	0.755537	86	0.0732538	-	-
Os01g0847800	1	0.00129534	768	0.994819	3	0.00388601	205	0.174617	944	0.804089	25	0.0212947	-	-
Os01g0847900	1	0.00129534	11	0.0142487	760	0.984456	229	0.19506	886	0.754685	59	0.0502555	-	-
Os01g0848200	1	0.00129534	5	0.00647668	766	0.992228	131	0.111584	282	0.240204	761	0.648211	-	-
Os01g0848250	1	0.00129534	5	0.00647668	766	0.992228	117	0.0996593	531	0.4523	526	0.448041	-	-
Os01g0848300	1	0.00129534	11	0.0142487	760	0.984456	210	0.178876	872	0.74276	92	0.0783646	-	-
Os01g0848475	1	0.00129534	10	0.0129534	761	0.985751	206	0.175468	879	0.748722	89	0.0758092	-	-
Os01g0848550	1	0.00129534	764	0.989637	7	0.00906736	184	0.156729	942	0.802385	48	0.0408859	-	-
Os01g0848766	1	0.00129534	10	0.0129534	761	0.985751	179	0.15247	776	0.660988	219	0.186542	-	-
Os01g0848900	0	0	11	0.0142487	761	0.985751	21	0.0178876	891	0.758944	262	0.223169	-	-
Os01g0849100	1	0.00129534	11	0.0142487	760	0.984456	146	0.124361	817	0.695911	211	0.179727	-	-
Os01g0849301	1	0.00129534	10	0.0129534	761	0.985751	188	0.160136	555	0.472743	431	0.367121	-	-
Os01g0849500	0	0	12	0.015544	760	0.984456	40	0.0340716	943	0.803237	191	0.162692	-	-
Os01g0849600	1	0.00129534	12	0.015544	759	0.983161	183	0.155877	937	0.798126	54	0.0459966	-	-
Os01g0850000	1	0.00129534	10	0.0129534	761	0.985751	213	0.181431	865	0.736797	96	0.0817717	-	-
Os01g0850050	1	0.00129534	12	0.015544	759	0.983161	179	0.15247	838	0.713799	157	0.133731	-	-
Os01g0850100	1	0.00129534	11	0.0142487	760	0.984456	159	0.135434	828	0.705281	187	0.159284	-	-
Os01g0850200	1	0.00129534	11	0.0142487	760	0.984456	184	0.156729	925	0.787905	65	0.0553663	-	-
Os01g0850400	747	0.967617	12	0.015544	13	0.0168394	212	0.180579	942	0.802385	20	0.0170358	-	-
Os01g0850550	1	0.00129534	10	0.0129534	761	0.985751	158	0.134583	849	0.723169	167	0.142249	-	-
Os01g0850700	1	0.00129534	10	0.0129534	761	0.985751	127	0.108177	673	0.573254	374	0.318569	-	-
Os01g0850800	1	0.00129534	11	0.0142487	760	0.984456	181	0.154174	885	0.753833	108	0.0919932	-	-
Os01g0851000	1	0.00129534	12	0.015544	759	0.983161	185	0.157581	905	0.770869	84	0.0715503	-	-
Os01g0851100	1	0.00129534	769	0.996114	2	0.00259067	189	0.160988	968	0.824532	17	0.0144804	-	-
Os01g0851300	1	0.00129534	761	0.985751	10	0.0129534	186	0.158433	961	0.818569	27	0.0229983	-	-
Os01g0851400	1	0.00129534	11	0.0142487	760	0.984456	70	0.0596252	886	0.754685	218	0.18569	-	-
Os01g0851600	751	0.972798	12	0.015544	9	0.011658	240	0.204429	893	0.760647	41	0.0349233	-	-
Os01g0851700	1	0.00129534	11	0.0142487	760	0.984456	179	0.15247	886	0.754685	109	0.092845	-	-
Os01g0852100	1	0.00129534	11	0.0142487	760	0.984456	187	0.159284	898	0.764906	89	0.0758092	-	-
Os01g0852200	0	0	11	0.0142487	761	0.985751	54	0.0459966	798	0.679727	322	0.274276	-	-
Os01g0852500	1	0.00129534	755	0.977979	16	0.0207254	67	0.0570698	951	0.810051	156	0.132879	-	-
Os01g0852900	0	0	11	0.0142487	761	0.985751	52	0.044293	889	0.75724	233	0.198467	-	-
Os01g0853300	756	0.979275	10	0.0129534	6	0.00777202	241	0.205281	874	0.744463	59	0.0502555	-	-
Os01g0853400	1	0.00129534	766	0.992228	5	0.00647668	192	0.163543	968	0.824532	14	0.011925	-	-
Os01g0853600	737	0.954663	11	0.0142487	24	0.0310881	237	0.201874	899	0.765758	38	0.032368	-	-
Os01g0854000	1	0.00129534	12	0.015544	759	0.983161	186	0.158433	898	0.764906	90	0.076661	-	-
Os01g0854500	1	0.00129534	763	0.988342	8	0.0103627	192	0.163543	969	0.825383	13	0.0110733	-	-
Os01g0855000	1	0.00129534	11	0.0142487	760	0.984456	184	0.156729	886	0.754685	104	0.088586	-	-
Os01g0855200	1	0.00129534	11	0.0142487	760	0.984456	178	0.151618	850	0.72402	146	0.124361	-	-
Os01g0856000	1	0.00129534	8	0.0103627	763	0.988342	177	0.150767	826	0.703578	171	0.145656	-	-
Os01g0856332	1	0.00129534	767	0.993523	4	0.00518135	190	0.16184	967	0.82368	17	0.0144804	-	-
Os01g0856550	1	0.00129534	766	0.992228	5	0.00647668	199	0.169506	956	0.81431	19	0.016184	-	-
Os01g0856600	1	0.00129534	7	0.00906736	764	0.989637	167	0.142249	728	0.620102	279	0.237649	-	-
Os01g0856900	737	0.954663	15	0.0194301	20	0.0259067	222	0.189097	897	0.764055	55	0.0468484	-	-
Os01g0857000	738	0.955959	15	0.0194301	19	0.0246114	253	0.215503	899	0.765758	22	0.0187394	-	-
Os01g0857100	740	0.958549	14	0.0181347	18	0.0233161	249	0.212095	881	0.750426	44	0.0374787	-	-
Os01g0857250	1	0.00129534	12	0.015544	759	0.983161	69	0.0587734	902	0.768313	203	0.172913	-	-
Os01g0857300	1	0.00129534	15	0.0194301	756	0.979275	193	0.164395	886	0.754685	95	0.0809199	-	-
Os01g0857400	0	0	12	0.015544	760	0.984456	159	0.135434	814	0.693356	201	0.17121	-	-
Os01g0857500	747	0.967617	14	0.0181347	11	0.0142487	268	0.228279	871	0.741908	35	0.0298126	-	-
Os01g0857600	748	0.968912	15	0.0194301	9	0.011658	253	0.215503	877	0.747019	44	0.0374787	-	-
Os01g0857700	735	0.952073	14	0.0181347	23	0.0297927	261	0.222317	866	0.737649	47	0.0400341	-	-
Os01g0857900	741	0.959845	14	0.0181347	17	0.0220207	264	0.224872	875	0.745315	35	0.0298126	-	-
Os01g0857950	0	0	12	0.015544	760	0.984456	25	0.0212947	753	0.641397	396	0.337308	-	-
Os01g0858000	1	0.00129534	7	0.00906736	764	0.989637	204	0.173765	454	0.386712	516	0.439523	-	-
Os01g0859500	1	0.00129534	766	0.992228	5	0.00647668	76	0.0647359	1092	0.930153	6	0.00511073	-	-
Os01g0860400	747	0.967617	14	0.0181347	11	0.0142487	806	0.686542	344	0.293015	24	0.0204429	-	-
Os01g0861200	745	0.965026	14	0.0181347	13	0.0168394	806	0.686542	339	0.288756	29	0.0247019	-	-
Os01g0867700	0	0	752	0.974093	20	0.0259067	86	0.0732538	1056	0.899489	32	0.0272572	-	-
Os01g0868550	751	0.972798	15	0.0194301	6	0.00777202	953	0.811755	207	0.17632	14	0.011925	-	-
Os01g0870300	0	0	761	0.985751	11	0.0142487	637	0.542589	500	0.425894	37	0.0315162	-	-
Os01g0870450	747	0.967617	15	0.0194301	10	0.0129534	811	0.690801	322	0.274276	41	0.0349233	-	-
Os01g0870500	0	0	769	0.996114	3	0.00388601	239	0.203578	895	0.762351	40	0.0340716	-	-
Os01g0871100	0	0	766	0.992228	6	0.00777202	405	0.344974	742	0.632027	27	0.0229983	-	-
Os01g0871200	0	0	12	0.015544	760	0.984456	313	0.26661	600	0.511073	261	0.222317	-	-
Os01g0871300	0	0	763	0.988342	9	0.011658	423	0.360307	715	0.609029	36	0.0306644	-	-
Os01g0871350	0	0	14	0.0181347	758	0.981865	389	0.331346	641	0.545997	144	0.122658	-	-
Os01g0871400	1	0.00129534	11	0.0142487	760	0.984456	415	0.353492	592	0.504259	167	0.142249	-	-
Os01g0871500	0	0	13	0.0168394	759	0.983161	384	0.327087	653	0.556218	137	0.116695	-	-
Os01g0871600	747	0.967617	14	0.0181347	11	0.0142487	463	0.394378	679	0.578365	32	0.0272572	-	-
Os01g0871700	750	0.971503	14	0.0181347	8	0.0103627	459	0.390971	685	0.583475	30	0.0255537	-	-
Os01g0871733	0	0	16	0.0207254	756	0.979275	384	0.327087	712	0.606474	78	0.0664395	-	-
Os01g0871800	0	0	6	0.00777202	766	0.992228	301	0.256388	389	0.331346	484	0.412266	-	-
Os01g0871900	726	0.940415	16	0.0207254	30	0.0388601	459	0.390971	633	0.539182	82	0.0698467	-	-
Os01g0872000	741	0.959845	13	0.0168394	18	0.0233161	457	0.389267	667	0.568143	50	0.0425894	-	-
Os01g0872201	0	0	7	0.00906736	765	0.990933	268	0.228279	219	0.186542	687	0.585179	-	-
Os01g0872300	0	0	16	0.0207254	756	0.979275	380	0.32368	639	0.544293	155	0.132027	-	-
Os01g0872350	0	0	16	0.0207254	756	0.979275	385	0.327939	662	0.563884	127	0.108177	-	-
Os01g0872400	0	0	8	0.0103627	764	0.989637	189	0.160988	348	0.296422	637	0.542589	-	-
Os01g0872450	0	0	7	0.00906736	765	0.990933	289	0.246167	440	0.374787	445	0.379046	-	-
Os01g0872500	741	0.959845	16	0.0207254	15	0.0194301	463	0.394378	688	0.586031	23	0.0195911	-	-
Os01g0872533	0	0	14	0.0181347	758	0.981865	350	0.298126	644	0.548552	180	0.153322	-	-
Os01g0872566	0	0	12	0.015544	760	0.984456	257	0.21891	127	0.108177	790	0.672913	-	-
Os01g0872700	0	0	15	0.0194301	757	0.98057	389	0.331346	614	0.522998	171	0.145656	-	-
Os01g0872800	0	0	16	0.0207254	756	0.979275	400	0.340716	284	0.241908	490	0.417376	-	-
Os01g0873200	0	0	16	0.0207254	756	0.979275	395	0.336457	669	0.569847	110	0.0936968	-	-
Os01g0873300	735	0.952073	15	0.0194301	22	0.0284974	473	0.402896	570	0.48552	131	0.111584	-	-
Os01g0873500	0	0	16	0.0207254	756	0.979275	413	0.351789	624	0.531516	137	0.116695	-	-
Os01g0873700	739	0.957254	15	0.0194301	18	0.0233161	480	0.408859	640	0.545145	54	0.0459966	-	-
Os01g0873800	0	0	15	0.0194301	757	0.98057	403	0.343271	638	0.543441	133	0.113288	-	-
Os01g0873900	0	0	11	0.0142487	761	0.985751	18	0.0153322	378	0.321976	778	0.662692	-	-
Os01g0874100	743	0.962435	15	0.0194301	14	0.0181347	488	0.415673	655	0.557922	31	0.0264055	-	-
Os01g0874200	0	0	7	0.00906736	765	0.990933	318	0.270869	63	0.0536627	793	0.675468	-	-
Os01g0874300	748	0.968912	16	0.0207254	8	0.0103627	492	0.41908	653	0.556218	29	0.0247019	-	-
Os01g0874800	0	0	16	0.0207254	756	0.979275	423	0.360307	206	0.175468	545	0.464225	-	-
Os01g0875300	0	0	758	0.981865	14	0.0181347	417	0.355196	711	0.605622	46	0.0391823	-	-
Os01g0875400	741	0.959845	16	0.0207254	15	0.0194301	482	0.410562	647	0.551107	45	0.0383305	-	-
Os01g0875800	0	0	17	0.0220207	755	0.977979	424	0.361158	658	0.560477	92	0.0783646	-	-
Os01g0876100	0	0	16	0.0207254	756	0.979275	421	0.358603	644	0.548552	109	0.092845	-	-
Os01g0876150	742	0.96114	16	0.0207254	14	0.0181347	486	0.413969	649	0.552811	39	0.0332198	-	-
Os01g0876400	0	0	766	0.992228	6	0.00777202	422	0.359455	721	0.61414	31	0.0264055	-	-
Os01g0876500	0	0	761	0.985751	11	0.0142487	423	0.360307	723	0.615843	28	0.0238501	-	-
Os01g0876800	744	0.963731	15	0.0194301	13	0.0168394	372	0.316865	495	0.421635	307	0.261499	-	-
Os01g0877001	745	0.965026	16	0.0207254	11	0.0142487	495	0.421635	655	0.557922	24	0.0204429	-	-
Os01g0877100	0	0	742	0.96114	30	0.0388601	223	0.189949	708	0.603066	243	0.206985	-	-
Os01g0877400	745	0.965026	16	0.0207254	11	0.0142487	493	0.419932	649	0.552811	32	0.0272572	-	-
Os01g0877450	742	0.96114	17	0.0220207	13	0.0168394	494	0.420784	646	0.550256	34	0.0289608	-	-
Os01g0877700	748	0.968912	14	0.0181347	10	0.0129534	837	0.712947	274	0.23339	63	0.0536627	-	-
Os01g0878101	0	0	16	0.0207254	756	0.979275	400	0.340716	646	0.550256	128	0.109029	-	-
Os01g0878200	0	0	15	0.0194301	757	0.98057	208	0.177172	632	0.53833	334	0.284497	-	-
Os01g0878300	0	0	14	0.0181347	758	0.981865	408	0.34753	197	0.167802	569	0.484668	-	-
Os01g0878400	748	0.968912	16	0.0207254	8	0.0103627	486	0.413969	657	0.559625	31	0.0264055	-	-
Os01g0878800	0	0	15	0.0194301	757	0.98057	299	0.254685	317	0.270017	558	0.475298	-	-
Os01g0878900	0	0	771	0.998705	1	0.00129534	425	0.36201	721	0.61414	28	0.0238501	-	-
Os01g0879100	0	0	749	0.970207	23	0.0297927	235	0.20017	540	0.459966	399	0.339864	-	-
Os01g0879400	734	0.950777	16	0.0207254	22	0.0284974	491	0.418228	641	0.545997	42	0.0357751	-	-
Os01g0879500	0	0	763	0.988342	9	0.011658	420	0.357751	714	0.608177	40	0.0340716	-	-
Os01g0879600	0	0	756	0.979275	16	0.0207254	415	0.353492	700	0.596252	59	0.0502555	-	-
Os01g0880200	0	0	768	0.994819	4	0.00518135	425	0.36201	712	0.606474	37	0.0315162	-	-
Os01g0880250	0	0	20	0.0259067	752	0.974093	420	0.357751	653	0.556218	101	0.0860307	-	-
Os01g0880300	0	0	769	0.996114	3	0.00388601	431	0.367121	719	0.612436	24	0.0204429	-	-
Os01g0880350	0	0	20	0.0259067	752	0.974093	399	0.339864	563	0.479557	212	0.180579	-	-
Os01g0880400	0	0	21	0.0272021	751	0.972798	424	0.361158	632	0.53833	118	0.100511	-	-
Os01g0880850	737	0.954663	22	0.0284974	13	0.0168394	479	0.408007	663	0.564736	32	0.0272572	-	-
Os01g0880900	734	0.950777	21	0.0272021	17	0.0220207	473	0.402896	654	0.55707	47	0.0400341	-	-
Os01g0881000	0	0	18	0.0233161	754	0.976684	44	0.0374787	570	0.48552	560	0.477002	-	-
Os01g0881100	738	0.955959	23	0.0297927	11	0.0142487	480	0.408859	672	0.572402	22	0.0187394	-	-
Os01g0881300	0	0	19	0.0246114	753	0.975389	437	0.372232	543	0.462521	194	0.165247	-	-
Os01g0881400	0	0	22	0.0284974	750	0.971503	432	0.367973	627	0.534072	115	0.0979557	-	-
Os01g0881450	0	0	22	0.0284974	750	0.971503	436	0.37138	621	0.528961	117	0.0996593	-	-
Os01g0881500	0	0	22	0.0284974	750	0.971503	426	0.362862	620	0.528109	128	0.109029	-	-
Os01g0881800	0	0	19	0.0246114	753	0.975389	405	0.344974	587	0.5	182	0.155026	-	-
Os01g0881900	0	0	22	0.0284974	750	0.971503	430	0.366269	630	0.536627	114	0.0971039	-	-
Os01g0882000	0	0	22	0.0284974	750	0.971503	386	0.32879	529	0.450596	259	0.220613	-	-
Os01g0882100	0	0	769	0.996114	3	0.00388601	426	0.362862	724	0.616695	24	0.0204429	-	-
Os01g0882300	0	0	22	0.0284974	750	0.971503	417	0.355196	652	0.555366	105	0.0894378	-	-
Os01g0882800	0	0	20	0.0259067	752	0.974093	408	0.34753	677	0.576661	89	0.0758092	-	-
Os01g0883000	0	0	20	0.0259067	752	0.974093	383	0.326235	620	0.528109	171	0.145656	-	-
Os01g0883100	0	0	19	0.0246114	753	0.975389	422	0.359455	607	0.517036	145	0.123509	-	-
Os01g0883200	0	0	20	0.0259067	752	0.974093	415	0.353492	634	0.540034	125	0.106474	-	-
Os01g0883400	0	0	764	0.989637	8	0.0103627	239	0.203578	735	0.626065	200	0.170358	-	-
Os01g0883600	0	0	22	0.0284974	750	0.971503	416	0.354344	633	0.539182	125	0.106474	-	-
Os01g0884500	739	0.957254	23	0.0297927	10	0.0129534	860	0.732538	284	0.241908	30	0.0255537	-	-
Os01g0884800	0	0	21	0.0272021	751	0.972798	468	0.398637	519	0.442078	187	0.159284	-	-
Os01g0885700	744	0.963731	22	0.0284974	6	0.00777202	895	0.762351	268	0.228279	11	0.00936968	-	-
Os01g0886900	741	0.959845	21	0.0272021	10	0.0129534	923	0.786201	236	0.201022	15	0.0127768	-	-
Os01g0888000	0	0	740	0.958549	32	0.0414508	582	0.495741	326	0.277683	266	0.226576	-	-
Os01g0888022	2	0.00259067	758	0.981865	12	0.015544	818	0.696763	336	0.286201	20	0.0170358	-	-
Os01g0888044	2	0.00259067	746	0.966321	24	0.0310881	742	0.632027	326	0.277683	106	0.0902896	-	-
Os01g0888200	0	0	749	0.970207	23	0.0297927	358	0.30494	298	0.253833	518	0.441227	-	-
Os01g0888300	0	0	713	0.923575	59	0.0764249	375	0.319421	318	0.270869	481	0.40971	-	-
Os01g0888500	0	0	762	0.987047	10	0.0129534	665	0.56644	342	0.291312	167	0.142249	-	-
Os01g0888600	2	0.00259067	761	0.985751	9	0.011658	824	0.701874	332	0.282794	18	0.0153322	-	-
Os01g0888700	2	0.00259067	763	0.988342	7	0.00906736	686	0.584327	446	0.379898	42	0.0357751	-	-
Os01g0888750	0	0	19	0.0246114	753	0.975389	664	0.565588	317	0.270017	193	0.164395	-	-
Os01g0888800	0	0	753	0.975389	19	0.0246114	658	0.560477	324	0.27598	192	0.163543	-	-
Os01g0890250	740	0.958549	25	0.0323834	7	0.00906736	484	0.412266	654	0.55707	36	0.0306644	-	-
Os01g0890600	0	0	60	0.0777202	712	0.92228	440	0.374787	661	0.563032	73	0.0621806	-	-
Os01g0890900	699	0.90544	61	0.0790155	12	0.015544	471	0.401193	663	0.564736	40	0.0340716	-	-
Os01g0890950	0	0	59	0.0764249	713	0.923575	419	0.356899	656	0.558773	99	0.0843271	-	-
Os01g0891033	0	0	62	0.0803109	710	0.919689	385	0.327939	658	0.560477	131	0.111584	-	-
Os01g0891066	0	0	758	0.981865	14	0.0181347	446	0.379898	674	0.574106	54	0.0459966	-	-
Os01g0891350	0	0	62	0.0803109	710	0.919689	435	0.370528	659	0.561329	80	0.0681431	-	-
Os01g0891400	0	0	54	0.0699482	718	0.930052	372	0.316865	554	0.471891	248	0.211244	-	-
Os01g0891601	0	0	59	0.0764249	713	0.923575	213	0.181431	608	0.517888	353	0.300681	-	-
Os01g0891650	0	0	764	0.989637	8	0.0103627	441	0.375639	690	0.587734	43	0.0366269	-	-
Os01g0891700	0	0	59	0.0764249	713	0.923575	397	0.33816	620	0.528109	157	0.133731	-	-
Os01g0891900	0	0	59	0.0764249	713	0.923575	409	0.348382	652	0.555366	113	0.0962521	-	-
Os01g0892300	0	0	57	0.0738342	715	0.926166	453	0.38586	543	0.462521	178	0.151618	-	-
Os01g0892500	0	0	59	0.0764249	713	0.923575	470	0.400341	533	0.454003	171	0.145656	-	-
Os01g0893550	733	0.949482	18	0.0233161	21	0.0272021	843	0.718058	269	0.229131	62	0.0528109	-	-
Os01g0909500	760	0.984456	10	0.0129534	2	0.00259067	944	0.804089	212	0.180579	18	0.0153322	-	-
Os01g0911000	182	0.235751	29	0.0375648	561	0.726684	384	0.327087	710	0.60477	80	0.0681431	-	-
Os01g0911100	179	0.231865	576	0.746114	17	0.0220207	383	0.326235	761	0.648211	30	0.0255537	-	-
Os01g0911200	175	0.226684	26	0.0336788	571	0.739637	380	0.32368	638	0.543441	156	0.132879	-	-
Os01g0911250	177	0.229275	578	0.748705	17	0.0220207	389	0.331346	755	0.643101	30	0.0255537	-	-
Os01g0911300	181	0.234456	574	0.743523	17	0.0220207	388	0.330494	748	0.637138	38	0.032368	-	-
Os01g0911800	754	0.976684	10	0.0129534	8	0.0103627	937	0.798126	218	0.18569	19	0.016184	-	-
Os01g0912000	743	0.962435	9	0.011658	20	0.0259067	887	0.755537	206	0.175468	81	0.0689949	-	-
Os01g0912850	18	0.0233161	185	0.239637	569	0.737047	539	0.459114	399	0.339864	236	0.201022	-	-
Os01g0912900	19	0.0246114	174	0.225389	579	0.75	574	0.488927	369	0.31431	231	0.196763	-	-
Os01g0913100	16	0.0207254	742	0.96114	14	0.0181347	407	0.346678	723	0.615843	44	0.0374787	-	-
Os01g0913300	0	0	181	0.234456	591	0.765544	433	0.368825	491	0.418228	250	0.212947	-	-
Os01g0913600	561	0.726684	191	0.247409	20	0.0259067	645	0.549404	510	0.434412	19	0.016184	-	-
Os01g0913800	0	0	187	0.242228	585	0.757772	456	0.388416	506	0.431005	212	0.180579	-	-
Os01g0913900	0	0	191	0.247409	581	0.752591	439	0.373935	511	0.435264	224	0.190801	-	-
Os01g0914000	566	0.733161	193	0.25	13	0.0168394	636	0.541738	518	0.441227	20	0.0170358	-	-
Os01g0914200	731	0.946891	4	0.00518135	37	0.0479275	927	0.789608	117	0.0996593	130	0.110733	-	-
Os01g0914800	0	0	771	0.998705	1	0.00129534	11	0.00936968	1162	0.989779	1	0.000851789	-	-
Os01g0915732	0	0	662	0.857513	110	0.142487	50	0.0425894	997	0.849233	127	0.108177	-	-
Os01g0916600	763	0.988342	7	0.00906736	2	0.00259067	984	0.83816	180	0.153322	10	0.00851789	-	-
Os01g0917500	0	0	771	0.998705	1	0.00129534	54	0.0459966	1110	0.945486	10	0.00851789	-	-
Os01g0919600	0	0	7	0.00906736	765	0.990933	43	0.0366269	152	0.129472	979	0.833901	-	-
Os01g0919800	0	0	765	0.990933	7	0.00906736	48	0.0408859	1105	0.941227	21	0.0178876	-	-
Os01g0920000	0	0	771	0.998705	1	0.00129534	51	0.0434412	1116	0.950596	7	0.00596252	-	-
Os01g0920300	0	0	7	0.00906736	765	0.990933	113	0.0962521	150	0.127768	911	0.77598	-	-
Os01g0920700	760	0.984456	7	0.00906736	5	0.00647668	979	0.833901	150	0.127768	45	0.0383305	-	-
Os01g0924300	753	0.975389	11	0.0142487	8	0.0103627	856	0.729131	300	0.255537	18	0.0153322	-	-
Os01g0924400	0	0	9	0.011658	763	0.988342	466	0.396934	250	0.212947	458	0.390119	-	-
Os01g0924600	374	0.484456	379	0.490933	19	0.0246114	909	0.774276	248	0.211244	17	0.0144804	-	-
Os01g0924900	0	0	8	0.0103627	764	0.989637	40	0.0340716	180	0.153322	954	0.812606	-	-
Os01g0925000	757	0.98057	8	0.0103627	7	0.00906736	979	0.833901	182	0.155026	13	0.0110733	-	-
Os01g0927600	759	0.983161	7	0.00906736	6	0.00777202	803	0.683986	168	0.143101	203	0.172913	-	-
Os01g0928300	2	0.00259067	7	0.00906736	763	0.988342	65	0.0553663	188	0.160136	921	0.784497	-	-
Os01g0928600	2	0.00259067	766	0.992228	4	0.00518135	80	0.0681431	1085	0.924191	9	0.0076661	-	-
Os01g0928800	1	0.00129534	767	0.993523	4	0.00518135	60	0.0511073	1111	0.946337	3	0.00255537	-	-
Os01g0930500	1	0.00129534	14	0.0181347	757	0.98057	456	0.388416	403	0.343271	315	0.268313	-	-
Os01g0931100	0	0	771	0.998705	1	0.00129534	31	0.0264055	1136	0.967632	7	0.00596252	-	-
Os01g0932000	720	0.932642	8	0.0103627	44	0.0569948	986	0.839864	144	0.122658	44	0.0374787	-	-
Os01g0933300	0	0	772	1	0	0	32	0.0272572	1139	0.970187	3	0.00255537	-	-
Os01g0934100	742	0.96114	10	0.0129534	20	0.0259067	567	0.482964	524	0.446337	83	0.0706985	-	-
Os01g0934200	9	0.011658	9	0.011658	754	0.976684	490	0.417376	542	0.46167	142	0.120954	-	-
Os01g0934300	7	0.00906736	8	0.0103627	757	0.98057	424	0.361158	410	0.349233	340	0.289608	-	-
Os01g0934350	660	0.854922	8	0.0103627	104	0.134715	920	0.783646	75	0.0638842	179	0.15247	-	-
Os01g0934400	13	0.0168394	9	0.011658	750	0.971503	552	0.470187	544	0.463373	78	0.0664395	-	-
Os01g0934500	743	0.962435	10	0.0129534	19	0.0246114	560	0.477002	551	0.469336	63	0.0536627	-	-
Os01g0934600	14	0.0181347	6	0.00777202	752	0.974093	548	0.46678	474	0.403748	152	0.129472	-	-
Os01g0934700	9	0.011658	9	0.011658	754	0.976684	543	0.462521	540	0.459966	91	0.0775128	-	-
Os01g0934800	7	0.00906736	9	0.011658	756	0.979275	428	0.364566	475	0.4046	271	0.230835	-	-
Os01g0934900	633	0.819948	12	0.015544	127	0.164508	529	0.450596	424	0.361158	221	0.188245	-	-
Os01g0935000	4	0.00518135	7	0.00906736	761	0.985751	363	0.309199	367	0.312606	444	0.378194	-	-
Os01g0935200	12	0.015544	751	0.972798	9	0.011658	569	0.484668	551	0.469336	54	0.0459966	-	-
Os01g0935600	1	0.00129534	771	0.998705	0	0	34	0.0289608	1136	0.967632	4	0.00340716	-	-
Os01g0936700	1	0.00129534	13	0.0168394	758	0.981865	169	0.143952	608	0.517888	397	0.33816	-	-
Os01g0936800	1	0.00129534	24	0.0310881	747	0.967617	220	0.187394	681	0.580068	273	0.232538	-	-
Os01g0938100	1	0.00129534	770	0.997409	1	0.00129534	15	0.0127768	1155	0.983816	4	0.00340716	-	-
Os01g0940700	222	0.287565	483	0.625648	67	0.0867876	1048	0.892675	91	0.0775128	35	0.0298126	-	Yes
Os01g0940800	11	0.0142487	0	0	761	0.985751	733	0.624361	73	0.0621806	368	0.313458	-	-
Os01g0941200	12	0.015544	751	0.972798	9	0.011658	862	0.734242	285	0.24276	27	0.0229983	-	-
Os01g0941300	11	0.0142487	243	0.314767	518	0.670984	747	0.636286	110	0.0936968	317	0.270017	-	-
Os01g0941500	11	0.0142487	748	0.968912	13	0.0168394	733	0.624361	409	0.348382	32	0.0272572	-	-
Os01g0941800	11	0.0142487	476	0.61658	285	0.369171	734	0.625213	95	0.0809199	345	0.293867	-	Yes
Os01g0942000	10	0.0129534	487	0.630829	275	0.356218	849	0.723169	100	0.0851789	225	0.191652	-	Yes
Os01g0942100	11	0.0142487	744	0.963731	17	0.0220207	730	0.621806	407	0.346678	37	0.0315162	-	-
Os01g0942200	249	0.322539	508	0.658031	15	0.0194301	942	0.802385	212	0.180579	20	0.0170358	-	-
Os01g0944200	0	0	649	0.840674	123	0.159326	65	0.0553663	105	0.0894378	1004	0.855196	-	Yes
Os01g0944700	9	0.011658	548	0.709845	215	0.278497	585	0.498296	80	0.0681431	509	0.43356	-	Yes
Os01g0944800	11	0.0142487	704	0.911917	57	0.0738342	779	0.663543	103	0.0877342	292	0.248722	-	Yes
Os01g0944900	12	0.015544	749	0.970207	11	0.0142487	796	0.678024	353	0.300681	25	0.0212947	-	-
Os01g0945001	11	0.0142487	488	0.632124	273	0.353627	881	0.750426	97	0.0826235	196	0.166951	-	Yes
Os01g0945150	11	0.0142487	708	0.917098	53	0.0686528	903	0.769165	100	0.0851789	171	0.145656	-	Yes
Os01g0945250	10	0.0129534	439	0.568653	323	0.418394	887	0.755537	92	0.0783646	195	0.166099	-	Yes
Os01g0945400	12	0.015544	749	0.970207	11	0.0142487	897	0.764055	147	0.125213	130	0.110733	-	-
Os01g0945500	13	0.0168394	751	0.972798	8	0.0103627	893	0.760647	106	0.0902896	175	0.149063	-	Yes
Os01g0945650	10	0.0129534	725	0.939119	37	0.0479275	859	0.731687	97	0.0826235	218	0.18569	-	Yes
Os01g0945666	16	0.0207254	746	0.966321	10	0.0129534	1048	0.892675	106	0.0902896	20	0.0170358	-	Yes
Os01g0945700	269	0.348446	491	0.63601	12	0.015544	1067	0.908859	95	0.0809199	12	0.0102215	-	Yes
Os01g0945800	11	0.0142487	705	0.913212	56	0.0725389	849	0.723169	88	0.0749574	237	0.201874	-	Yes
Os01g0946100	13	0.0168394	640	0.829016	119	0.154145	812	0.691652	80	0.0681431	282	0.240204	-	Yes
Os01g0946200	7	0.00906736	642	0.831606	123	0.159326	650	0.553663	75	0.0638842	449	0.382453	-	Yes
Os01g0946500	13	0.0168394	720	0.932642	39	0.0505181	858	0.730835	101	0.0860307	215	0.183135	-	Yes
Os01g0946550	18	0.0233161	719	0.931347	35	0.0453368	1031	0.878194	98	0.0834753	45	0.0383305	-	Yes
Os01g0946600	0	0	712	0.92228	60	0.0777202	129	0.109881	98	0.0834753	947	0.806644	-	Yes
Os01g0946700	0	0	716	0.927461	56	0.0725389	0	0	89	0.0758092	1085	0.924191	-	Yes
Os01g0946850	13	0.0168394	712	0.92228	47	0.0608808	1025	0.873083	84	0.0715503	65	0.0553663	-	Yes
Os01g0947000	1	0.00129534	678	0.878238	93	0.120466	83	0.0706985	85	0.072402	1006	0.856899	-	Yes
Os01g0948100	1	0.00129534	485	0.628238	286	0.370466	10	0.00851789	67	0.0570698	1097	0.934412	-	Yes
Os01g0948133	18	0.0233161	743	0.962435	11	0.0142487	1061	0.903748	96	0.0817717	17	0.0144804	-	Yes
Os01g0948200	2	0.00259067	703	0.910622	67	0.0867876	134	0.11414	428	0.364566	612	0.521295	-	-
Os01g0948300	2	0.00259067	1	0.00129534	769	0.996114	146	0.124361	104	0.088586	924	0.787053	-	-
Os01g0948400	3	0.00388601	1	0.00129534	768	0.994819	151	0.12862	103	0.0877342	920	0.783646	-	-
Os01g0948500	3	0.00388601	607	0.786269	162	0.209845	122	0.103918	455	0.387564	597	0.508518	-	-
Os01g0948600	762	0.987047	4	0.00518135	6	0.00777202	1020	0.868825	128	0.109029	26	0.0221465	-	-
Os01g0948900	11	0.0142487	24	0.0310881	737	0.954663	616	0.524702	384	0.327087	174	0.148211	-	-
Os01g0949050	1	0.00129534	30	0.0388601	741	0.959845	418	0.356048	477	0.406303	279	0.237649	-	-
Os01g0949060	733	0.949482	28	0.0362694	11	0.0142487	640	0.545145	503	0.42845	31	0.0264055	-	-
Os01g0949140	12	0.015544	29	0.0375648	731	0.946891	614	0.522998	493	0.419932	67	0.0570698	-	-
Os01g0949220	2	0.00259067	30	0.0388601	740	0.958549	497	0.423339	491	0.418228	186	0.158433	-	-
Os01g0949260	11	0.0142487	748	0.968912	13	0.0168394	592	0.504259	544	0.463373	38	0.032368	-	-
Os01g0949300	731	0.946891	30	0.0388601	11	0.0142487	625	0.532368	512	0.436116	37	0.0315162	-	-
Os01g0949400	1	0.00129534	29	0.0375648	742	0.96114	345	0.293867	492	0.41908	337	0.287053	-	-
Os01g0949500	1	0.00129534	723	0.936528	48	0.0621762	324	0.27598	552	0.470187	298	0.253833	-	-
Os01g0949700	1	0.00129534	30	0.0388601	741	0.959845	259	0.220613	237	0.201874	678	0.577513	-	-
Os01g0949750	1	0.00129534	32	0.0414508	739	0.957254	428	0.364566	269	0.229131	477	0.406303	-	-
Os01g0949800	1	0.00129534	28	0.0362694	743	0.962435	285	0.24276	217	0.184838	672	0.572402	-	-
Os01g0949900	1	0.00129534	0	0	771	0.998705	355	0.302385	81	0.0689949	738	0.62862	-	-
Os01g0950000	0	0	31	0.0401554	741	0.959845	165	0.140545	263	0.22402	746	0.635434	-	-
Os01g0950200	13	0.0168394	742	0.96114	17	0.0220207	759	0.646508	324	0.27598	91	0.0775128	-	-
Os01g0950300	12	0.015544	33	0.0427461	727	0.94171	827	0.704429	273	0.232538	74	0.0630324	-	-
Os01g0950700	2	0.00259067	33	0.0427461	737	0.954663	328	0.279387	256	0.218058	590	0.502555	-	-
Os01g0950800	2	0.00259067	33	0.0427461	737	0.954663	400	0.340716	261	0.222317	513	0.436968	-	-
Os01g0950866	2	0.00259067	30	0.0388601	740	0.958549	382	0.325383	252	0.214651	540	0.459966	-	-
Os01g0950900	2	0.00259067	31	0.0401554	739	0.957254	391	0.333049	262	0.223169	521	0.443782	-	-
Os01g0951000	2	0.00259067	1	0.00129534	769	0.996114	343	0.292164	23	0.0195911	808	0.688245	-	-
Os01g0951100	2	0.00259067	31	0.0401554	739	0.957254	378	0.321976	250	0.212947	546	0.465077	-	-
Os01g0951200	2	0.00259067	28	0.0362694	742	0.96114	369	0.31431	257	0.21891	548	0.46678	-	-
Os01g0951400	2	0.00259067	26	0.0336788	744	0.963731	370	0.315162	260	0.221465	544	0.463373	-	-
Os01g0951500	455	0.589378	294	0.380829	23	0.0297927	449	0.382453	673	0.573254	52	0.044293	-	-
Os01g0951800	1	0.00129534	25	0.0323834	746	0.966321	103	0.0877342	205	0.174617	866	0.737649	-	-
Os01g0952000	4	0.00518135	32	0.0414508	736	0.953368	190	0.16184	245	0.208688	739	0.629472	-	-
Os01g0952100	621	0.804404	26	0.0336788	125	0.161917	217	0.184838	178	0.151618	779	0.663543	-	-
Os01g0952200	228	0.295337	31	0.0401554	513	0.664508	224	0.190801	230	0.195911	720	0.613288	-	-
Os01g0952300	1	0.00129534	768	0.994819	3	0.00388601	131	0.111584	1026	0.873935	17	0.0144804	-	-
Os01g0952500	222	0.287565	5	0.00647668	545	0.705959	157	0.133731	41	0.0349233	976	0.831346	-	-
Os01g0952600	175	0.226684	4	0.00518135	593	0.768135	140	0.11925	14	0.011925	1020	0.868825	-	-
Os01g0952700	188	0.243523	0	0	584	0.756477	126	0.107325	1	0.000851789	1047	0.891823	-	-
Os01g0952800	161	0.208549	0	0	611	0.791451	119	0.101363	0	0	1055	0.898637	-	-
Os01g0952900	646	0.836788	45	0.0582902	81	0.104922	192	0.163543	135	0.114991	847	0.721465	-	-
Os01g0953000	676	0.875648	0	0	96	0.124352	197	0.167802	9	0.0076661	968	0.824532	-	-
Os01g0953100	234	0.303109	40	0.0518135	498	0.645078	188	0.160136	122	0.103918	864	0.735945	-	-
Os01g0953400	701	0.908031	24	0.0310881	47	0.0608808	834	0.710392	91	0.0775128	249	0.212095	-	-
Os01g0953500	229	0.296632	30	0.0388601	513	0.664508	175	0.149063	71	0.060477	928	0.79046	-	-
Os01g0953600	205	0.265544	46	0.0595855	521	0.67487	155	0.132027	127	0.108177	892	0.759796	-	-
Os01g0953801	300	0.388601	46	0.0595855	426	0.551813	166	0.141397	145	0.123509	863	0.735094	-	-
Os01g0954000	673	0.871762	55	0.0712435	44	0.0569948	179	0.15247	163	0.138842	832	0.708688	-	-
Os01g0954100	689	0.892487	67	0.0867876	16	0.0207254	335	0.285349	799	0.680579	40	0.0340716	-	-
Os01g0954400	489	0.63342	55	0.0712435	228	0.295337	179	0.15247	175	0.149063	820	0.698467	-	-
Os01g0954500	526	0.681347	47	0.0608808	199	0.257772	165	0.140545	146	0.124361	863	0.735094	-	-
Os01g0954900	1	0.00129534	65	0.0841969	706	0.914508	119	0.101363	599	0.510221	456	0.388416	-	-
Os01g0955000	0	0	48	0.0621762	724	0.937824	48	0.0408859	126	0.107325	1000	0.851789	-	-
Os01g0974400	12	0.015544	755	0.977979	5	0.00647668	287	0.244463	872	0.74276	15	0.0127768	-	-
Os01g0975900	749	0.970207	12	0.015544	11	0.0142487	879	0.748722	276	0.235094	19	0.016184	-	-
Os01g0976000	2	0.00259067	13	0.0168394	757	0.98057	500	0.425894	275	0.234242	399	0.339864	-	-
Os01g0976100	2	0.00259067	12	0.015544	758	0.981865	510	0.434412	272	0.231687	392	0.333901	-	-
Os01g0976200	1	0.00129534	13	0.0168394	758	0.981865	354	0.301533	289	0.246167	531	0.4523	-	-
Os01g0976450	1	0.00129534	10	0.0129534	761	0.985751	511	0.435264	246	0.20954	417	0.355196	-	-
Os01g0976500	753	0.975389	12	0.015544	7	0.00906736	884	0.752981	278	0.236797	12	0.0102215	-	-
Os01g0976600	751	0.972798	11	0.0142487	10	0.0129534	885	0.753833	269	0.229131	20	0.0170358	-	-
Os01g0976700	747	0.967617	12	0.015544	13	0.0168394	882	0.751278	267	0.227428	25	0.0212947	-	-
Os01g0976750	752	0.974093	10	0.0129534	10	0.0129534	879	0.748722	268	0.228279	27	0.0229983	-	-
Os01g0976900	2	0.00259067	12	0.015544	758	0.981865	659	0.561329	256	0.218058	259	0.220613	-	-
Os01g0976950	751	0.972798	11	0.0142487	10	0.0129534	886	0.754685	273	0.232538	15	0.0127768	-	-
Os01g0977250	2	0.00259067	11	0.0142487	759	0.983161	663	0.564736	255	0.217206	256	0.218058	-	-
Os01g0977400	2	0.00259067	11	0.0142487	759	0.983161	404	0.344123	274	0.23339	496	0.422487	-	-
Os01g0977600	2	0.00259067	10	0.0129534	760	0.984456	341	0.29046	244	0.207836	589	0.501704	-	-
Os01g0977800	750	0.971503	11	0.0142487	11	0.0142487	882	0.751278	267	0.227428	25	0.0212947	-	-
Os01g0977901	1	0.00129534	8	0.0103627	763	0.988342	255	0.217206	263	0.22402	656	0.558773	-	-
Os01g0978000	2	0.00259067	751	0.972798	19	0.0246114	396	0.337308	457	0.389267	321	0.273424	-	-
Os01g0978100	2	0.00259067	10	0.0129534	760	0.984456	670	0.570698	275	0.234242	229	0.19506	-	-
Os01g0978175	2	0.00259067	10	0.0129534	760	0.984456	383	0.326235	221	0.188245	570	0.48552	-	-
Os01g0978250	2	0.00259067	8	0.0103627	762	0.987047	516	0.439523	212	0.180579	446	0.379898	-	-
Os01g0978400	751	0.972798	12	0.015544	9	0.011658	879	0.748722	270	0.229983	25	0.0212947	-	-
Os02g0112900	736	0.953368	0	0	36	0.0466321	757	0.644804	84	0.0715503	333	0.283646	-	-
Os02g0139200	0	0	0	0	772	1	168	0.143101	371	0.316014	635	0.540886	-	-
Os02g0139300	0	0	0	0	772	1	173	0.147359	368	0.313458	633	0.539182	-	-
Os02g0139400	0	0	0	0	772	1	191	0.162692	333	0.283646	650	0.553663	-	-
Os02g0139500	0	0	0	0	772	1	165	0.140545	182	0.155026	827	0.704429	-	-
Os02g0139650	0	0	0	0	772	1	175	0.149063	323	0.275128	676	0.575809	-	-
Os02g0139700	0	0	0	0	772	1	146	0.124361	56	0.0477002	972	0.827939	-	-
Os02g0139900	0	0	0	0	772	1	133	0.113288	274	0.23339	767	0.653322	-	-
Os02g0140101	4	0.00518135	0	0	768	0.994819	300	0.255537	379	0.322828	495	0.421635	-	-
Os02g0140200	0	0	0	0	772	1	139	0.118399	339	0.288756	696	0.592845	-	-
Os02g0140800	0	0	768	0.994819	4	0.00518135	40	0.0340716	1129	0.96167	5	0.00425894	-	-
Os02g0151100	0	0	768	0.994819	4	0.00518135	44	0.0374787	1121	0.954855	9	0.0076661	-	-
Os02g0158350	663	0.858808	92	0.119171	17	0.0220207	908	0.773424	241	0.205281	25	0.0212947	-	-
Os02g0158400	665	0.861399	93	0.120466	14	0.0181347	910	0.775128	239	0.203578	25	0.0212947	-	-
Os02g0158500	593	0.768135	130	0.168394	49	0.0634715	283	0.241056	846	0.720613	45	0.0383305	-	-
Os02g0158550	434	0.562176	3	0.00388601	335	0.433938	237	0.201874	216	0.183986	721	0.61414	-	-
Os02g0158701	592	0.766839	154	0.199482	26	0.0336788	301	0.256388	855	0.728279	18	0.0153322	-	-
Os02g0159000	636	0.823834	111	0.143782	25	0.0323834	873	0.743612	230	0.195911	71	0.060477	-	-
Os02g0159800	770	0.997409	0	0	2	0.00259067	1134	0.965928	36	0.0306644	4	0.00340716	-	-
Os02g0159850	1	0.00129534	766	0.992228	5	0.00647668	118	0.100511	1037	0.883305	19	0.016184	-	-
Os02g0160100	1	0.00129534	769	0.996114	2	0.00259067	93	0.0792164	1072	0.913118	9	0.0076661	-	-
Os02g0164600	739	0.957254	29	0.0375648	4	0.00518135	983	0.837308	172	0.146508	19	0.016184	-	-
Os02g0174100	409	0.529793	0	0	363	0.470207	632	0.53833	38	0.032368	504	0.429302	-	-
Os02g0174200	372	0.481865	308	0.398964	92	0.119171	510	0.434412	507	0.431857	157	0.133731	-	-
Os02g0174250	422	0.546632	14	0.0181347	336	0.435233	886	0.754685	78	0.0664395	210	0.178876	-	-
Os02g0174300	410	0.531088	13	0.0168394	349	0.452073	576	0.49063	75	0.0638842	523	0.445486	-	-
Os02g0174400	666	0.862694	12	0.015544	94	0.121762	586	0.499148	81	0.0689949	507	0.431857	-	-
Os02g0174500	379	0.490933	10	0.0129534	383	0.496114	516	0.439523	66	0.0562181	592	0.504259	-	-
Os02g0174700	738	0.955959	16	0.0207254	18	0.0233161	567	0.482964	76	0.0647359	531	0.4523	-	-
Os02g0174800	394	0.510363	14	0.0181347	364	0.471503	479	0.408007	58	0.0494037	637	0.542589	-	-
Os02g0174900	747	0.967617	17	0.0220207	8	0.0103627	579	0.493186	119	0.101363	476	0.405451	-	-
Os02g0175000	669	0.86658	14	0.0181347	89	0.115285	565	0.481261	122	0.103918	487	0.414821	-	-
Os02g0175100	724	0.937824	16	0.0207254	32	0.0414508	607	0.517036	409	0.348382	158	0.134583	-	-
Os02g0175301	654	0.84715	10	0.0129534	108	0.139896	587	0.5	31	0.0264055	556	0.473595	-	-
Os02g0175302	748	0.968912	10	0.0129534	14	0.0181347	998	0.850085	48	0.0408859	128	0.109029	-	-
Os02g0175400	671	0.869171	10	0.0129534	91	0.117876	648	0.551959	58	0.0494037	468	0.398637	-	-
Os02g0175500	731	0.946891	14	0.0181347	27	0.0349741	651	0.554514	71	0.060477	452	0.385009	-	-
Os02g0175600	751	0.972798	14	0.0181347	7	0.00906736	1077	0.917376	75	0.0638842	22	0.0187394	-	-
Os02g0175700	668	0.865285	12	0.015544	92	0.119171	776	0.660988	64	0.0545145	334	0.284497	-	-
Os02g0175750	1	0.00129534	14	0.0181347	757	0.98057	685	0.583475	74	0.0630324	415	0.353492	-	-
Os02g0181300	0	0	765	0.990933	7	0.00906736	211	0.179727	942	0.802385	21	0.0178876	-	-
Os02g0181400	768	0.994819	0	0	4	0.00518135	914	0.778535	235	0.20017	25	0.0212947	-	-
Os02g0181600	769	0.996114	0	0	3	0.00388601	954	0.812606	200	0.170358	20	0.0170358	-	-
Os02g0182200	770	0.997409	0	0	2	0.00259067	1052	0.896082	107	0.0911414	15	0.0127768	-	-
Os02g0182300	346	0.448187	393	0.509067	33	0.0427461	546	0.465077	574	0.488927	54	0.0459966	-	-
Os02g0182500	96	0.124352	397	0.514249	279	0.361399	536	0.456559	590	0.502555	48	0.0408859	-	-
Os02g0182600	1	0.00129534	397	0.514249	374	0.484456	385	0.327939	587	0.5	202	0.172061	-	-
Os02g0182700	0	0	383	0.496114	389	0.503886	328	0.279387	479	0.408007	367	0.312606	-	-
Os02g0182800	1	0.00129534	765	0.990933	6	0.00777202	567	0.482964	573	0.488075	34	0.0289608	-	-
Os02g0182850	770	0.997409	0	0	2	0.00259067	1097	0.934412	68	0.0579216	9	0.0076661	-	-
Os02g0182900	1	0.00129534	251	0.32513	520	0.673575	496	0.422487	305	0.259796	373	0.317717	-	-
Os02g0183000	1	0.00129534	759	0.983161	12	0.015544	564	0.480409	565	0.481261	45	0.0383305	-	-
Os02g0183550	1	0.00129534	349	0.452073	422	0.546632	509	0.43356	364	0.310051	301	0.256388	-	-
Os02g0183900	1	0.00129534	325	0.420984	446	0.57772	446	0.379898	359	0.305792	369	0.31431	-	-
Os02g0184000	1	0.00129534	294	0.380829	477	0.617876	338	0.287905	319	0.271721	517	0.440375	-	-
Os02g0184100	1	0.00129534	388	0.502591	383	0.496114	533	0.454003	268	0.228279	373	0.317717	-	-
Os02g0184300	332	0.430052	410	0.531088	30	0.0388601	706	0.601363	428	0.364566	40	0.0340716	-	-
Os02g0184400	1	0.00129534	0	0	771	0.998705	488	0.415673	55	0.0468484	631	0.537479	-	-
Os02g0184500	332	0.430052	0	0	440	0.569948	590	0.502555	66	0.0562181	518	0.441227	-	-
Os02g0184600	1	0.00129534	762	0.987047	9	0.011658	583	0.496593	566	0.482112	25	0.0212947	-	-
Os02g0184650	1	0.00129534	355	0.459845	416	0.53886	518	0.441227	222	0.189097	434	0.369676	-	-
Os02g0184700	1	0.00129534	370	0.479275	401	0.51943	518	0.441227	405	0.344974	251	0.213799	-	-
Os02g0184800	0	0	765	0.990933	7	0.00906736	480	0.408859	632	0.53833	62	0.0528109	-	-
Os02g0184900	0	0	763	0.988342	9	0.011658	367	0.312606	633	0.539182	174	0.148211	-	-
Os02g0185200	1	0.00129534	766	0.992228	5	0.00647668	512	0.436116	630	0.536627	32	0.0272572	-	-
Os02g0185350	333	0.431347	374	0.484456	65	0.0841969	523	0.445486	245	0.208688	406	0.345826	-	-
Os02g0185400	1	0.00129534	361	0.467617	410	0.531088	473	0.402896	247	0.210392	454	0.386712	-	-
Os02g0185633	346	0.448187	409	0.529793	17	0.0220207	866	0.737649	279	0.237649	29	0.0247019	-	-
Os02g0185900	1	0.00129534	400	0.518135	371	0.48057	509	0.43356	268	0.228279	397	0.33816	-	-
Os02g0186100	1	0.00129534	367	0.475389	404	0.523316	449	0.382453	241	0.205281	484	0.412266	-	-
Os02g0186200	1	0.00129534	394	0.510363	377	0.488342	385	0.327939	264	0.224872	525	0.447189	-	-
Os02g0186300	3	0.00388601	394	0.510363	375	0.485751	711	0.605622	257	0.21891	206	0.175468	-	-
Os02g0186400	1	0.00129534	376	0.487047	395	0.511658	477	0.406303	260	0.221465	437	0.372232	-	-
Os02g0186500	0	0	141	0.182642	631	0.817358	13	0.0110733	70	0.0596252	1091	0.929302	-	-
Os02g0186700	1	0.00129534	406	0.525907	365	0.472798	516	0.439523	381	0.324532	277	0.235945	-	-
Os02g0186800	349	0.452073	403	0.522021	20	0.0259067	889	0.75724	263	0.22402	22	0.0187394	-	-
Os02g0186900	1	0.00129534	0	0	771	0.998705	497	0.423339	223	0.189949	454	0.386712	-	-
Os02g0187100	1	0.00129534	336	0.435233	435	0.563472	451	0.384157	209	0.178024	514	0.437819	-	-
Os02g0187400	1	0.00129534	340	0.440415	431	0.55829	326	0.277683	322	0.274276	526	0.448041	-	-
Os02g0187500	1	0.00129534	0	0	771	0.998705	391	0.333049	75	0.0638842	708	0.603066	-	-
Os02g0187600	0	0	0	0	772	1	370	0.315162	160	0.136286	644	0.548552	-	-
Os02g0187700	1	0.00129534	327	0.423575	444	0.57513	334	0.284497	358	0.30494	482	0.410562	-	-
Os02g0187800	2	0.00259067	0	0	770	0.997409	542	0.46167	65	0.0553663	567	0.482964	-	-
Os02g0188201	0	0	0	0	772	1	163	0.138842	30	0.0255537	981	0.835605	-	-
Os02g0188300	550	0.712435	1	0.00129534	221	0.286269	256	0.218058	564	0.480409	354	0.301533	-	-
Os02g0188500	752	0.974093	0	0	20	0.0259067	408	0.34753	152	0.129472	614	0.522998	-	-
Os02g0188900	756	0.979275	1	0.00129534	15	0.0194301	469	0.399489	601	0.511925	104	0.088586	-	-
Os02g0189000	393	0.509067	0	0	379	0.490933	449	0.382453	255	0.217206	470	0.400341	-	-
Os02g0189100	751	0.972798	0	0	21	0.0272021	554	0.471891	278	0.236797	342	0.291312	-	-
Os02g0189150	748	0.968912	0	0	24	0.0310881	460	0.391823	274	0.23339	440	0.374787	-	-
Os02g0189200	377	0.488342	0	0	395	0.511658	448	0.381601	262	0.223169	464	0.39523	-	-
Os02g0189300	110	0.142487	0	0	662	0.857513	272	0.231687	33	0.028109	869	0.740204	-	-
Os02g0189400	692	0.896373	0	0	80	0.103627	443	0.377342	193	0.164395	538	0.458262	-	-
Os02g0191700	4	0.00518135	723	0.936528	45	0.0582902	708	0.603066	125	0.106474	341	0.29046	-	-
Os02g0191800	3	0.00388601	715	0.926166	54	0.0699482	725	0.617547	255	0.217206	194	0.165247	-	-
Os02g0191901	1	0.00129534	749	0.970207	22	0.0284974	437	0.372232	112	0.0954003	625	0.532368	-	Yes
Os02g0192150	2	0.00259067	754	0.976684	16	0.0207254	567	0.482964	112	0.0954003	495	0.421635	-	Yes
Os02g0192200	4	0.00518135	716	0.927461	52	0.0673575	971	0.827087	104	0.088586	99	0.0843271	-	Yes
Os02g0192300	5	0.00647668	754	0.976684	13	0.0168394	1037	0.883305	112	0.0954003	25	0.0212947	-	Yes
Os02g0192400	5	0.00647668	696	0.901554	71	0.0919689	979	0.833901	105	0.0894378	90	0.076661	-	Yes
Os02g0192500	1	0.00129534	530	0.686528	241	0.312176	290	0.247019	52	0.044293	832	0.708688	-	Yes
Os02g0192700	4	0.00518135	671	0.869171	97	0.125648	560	0.477002	116	0.0988075	498	0.424191	-	Yes
Os02g0193000	4	0.00518135	618	0.800518	150	0.194301	495	0.421635	104	0.088586	575	0.489779	-	Yes
Os02g0193100	1	0.00129534	653	0.845855	118	0.15285	372	0.316865	109	0.092845	693	0.59029	-	Yes
Os02g0193200	8	0.0103627	740	0.958549	24	0.0310881	973	0.82879	112	0.0954003	89	0.0758092	-	Yes
Os02g0193300	1	0.00129534	658	0.852332	113	0.146373	433	0.368825	279	0.237649	462	0.393526	-	-
Os02g0193400	0	0	394	0.510363	378	0.489637	96	0.0817717	50	0.0425894	1028	0.875639	-	Yes
Os02g0193425	1	0.00129534	572	0.740933	199	0.257772	321	0.273424	96	0.0817717	757	0.644804	-	Yes
Os02g0193500	8	0.0103627	750	0.971503	14	0.0181347	1015	0.864566	130	0.110733	29	0.0247019	-	-
Os02g0193600	7	0.00906736	658	0.852332	107	0.138601	971	0.827087	114	0.0971039	89	0.0758092	-	Yes
Os02g0193732	3	0.00388601	726	0.940415	43	0.0556995	519	0.442078	534	0.454855	121	0.103066	-	-
Os02g0193800	8	0.0103627	665	0.861399	99	0.128238	1023	0.87138	103	0.0877342	48	0.0408859	-	Yes
Os02g0193900	3	0.00388601	656	0.849741	113	0.146373	547	0.465928	103	0.0877342	524	0.446337	-	Yes
Os02g0193933	6	0.00777202	665	0.861399	101	0.130829	712	0.606474	108	0.0919932	354	0.301533	-	Yes
Os02g0193967	8	0.0103627	713	0.923575	51	0.0660622	1008	0.858603	107	0.0911414	59	0.0502555	-	Yes
Os02g0194000	3	0.00388601	669	0.86658	100	0.129534	554	0.471891	100	0.0851789	520	0.44293	-	Yes
Os02g0194100	2	0.00259067	649	0.840674	121	0.156736	479	0.408007	90	0.076661	605	0.515332	-	Yes
Os02g0194200	2	0.00259067	613	0.794041	157	0.203368	426	0.362862	83	0.0706985	665	0.56644	-	Yes
Os02g0194300	3	0.00388601	708	0.917098	61	0.0790155	562	0.478705	108	0.0919932	504	0.429302	-	Yes
Os02g0194350	3	0.00388601	706	0.914508	63	0.0816062	588	0.500852	110	0.0936968	476	0.405451	-	Yes
Os02g0194400	1	0.00129534	525	0.680052	246	0.318653	381	0.324532	73	0.0621806	720	0.613288	-	Yes
Os02g0194600	4	0.00518135	648	0.839378	120	0.15544	530	0.451448	98	0.0834753	546	0.465077	-	Yes
Os02g0194700	0	0	410	0.531088	362	0.468912	203	0.172913	41	0.0349233	930	0.792164	-	Yes
Os02g0194800	5	0.00647668	594	0.76943	173	0.224093	607	0.517036	86	0.0732538	481	0.40971	-	Yes
Os02g0194900	766	0.992228	0	0	6	0.00777202	1091	0.929302	65	0.0553663	18	0.0153322	-	-
Os02g0195300	769	0.996114	0	0	3	0.00388601	1096	0.93356	66	0.0562181	12	0.0102215	-	-
Os02g0198700	1	0.00129534	702	0.909326	69	0.0893782	182	0.155026	780	0.664395	212	0.180579	-	-
Os02g0199000	2	0.00259067	4	0.00518135	766	0.992228	118	0.100511	825	0.702726	231	0.196763	-	-
Os02g0199101	1	0.00129534	3	0.00388601	768	0.994819	77	0.0655877	716	0.609881	381	0.324532	-	-
Os02g0199200	762	0.987047	1	0.00129534	9	0.011658	667	0.568143	472	0.402044	35	0.0298126	-	-
Os02g0199300	1	0.00129534	2	0.00259067	769	0.996114	77	0.0655877	453	0.38586	644	0.548552	-	-
Os02g0199500	1	0.00129534	771	0.998705	0	0	138	0.117547	1020	0.868825	16	0.0136286	-	-
Os02g0199732	1	0.00129534	770	0.997409	1	0.00129534	80	0.0681431	1083	0.922487	11	0.00936968	-	-
Os02g0199800	1	0.00129534	2	0.00259067	769	0.996114	78	0.0664395	460	0.391823	636	0.541738	-	-
Os02g0199900	1	0.00129534	771	0.998705	0	0	83	0.0706985	1081	0.920784	10	0.00851789	-	-
Os02g0199950	1	0.00129534	2	0.00259067	769	0.996114	70	0.0596252	461	0.392675	643	0.5477	-	-
Os02g0200000	1	0.00129534	2	0.00259067	769	0.996114	72	0.0613288	460	0.391823	642	0.546848	-	-
Os02g0200550	3	0.00388601	2	0.00259067	767	0.993523	509	0.43356	449	0.382453	216	0.183986	-	-
Os02g0200800	1	0.00129534	759	0.983161	12	0.015544	66	0.0562181	856	0.729131	252	0.214651	-	-
Os02g0200900	1	0.00129534	3	0.00388601	768	0.994819	67	0.0570698	652	0.555366	455	0.387564	-	-
Os02g0200950	1	0.00129534	3	0.00388601	768	0.994819	56	0.0477002	638	0.543441	480	0.408859	-	-
Os02g0201000	0	0	2	0.00259067	770	0.997409	34	0.0289608	526	0.448041	614	0.522998	-	-
Os02g0202000	1	0.00129534	768	0.994819	3	0.00388601	149	0.126917	1008	0.858603	17	0.0144804	-	-
Os02g0202225	1	0.00129534	165	0.213731	606	0.784974	60	0.0511073	910	0.775128	204	0.173765	-	-
Os02g0202300	1	0.00129534	769	0.996114	2	0.00259067	147	0.125213	1007	0.857751	20	0.0170358	-	-
Os02g0202400	1	0.00129534	768	0.994819	3	0.00388601	137	0.116695	1024	0.872232	13	0.0110733	-	-
Os02g0202600	755	0.977979	6	0.00777202	11	0.0142487	330	0.28109	773	0.658433	71	0.060477	-	-
Os02g0202800	1	0.00129534	769	0.996114	2	0.00259067	135	0.114991	1024	0.872232	15	0.0127768	-	-
Os02g0203000	57	0.0738342	612	0.792746	103	0.13342	208	0.177172	739	0.629472	227	0.193356	-	-
Os02g0203100	1	0.00129534	767	0.993523	4	0.00518135	132	0.112436	1016	0.865417	26	0.0221465	-	-
Os02g0203300	739	0.957254	4	0.00518135	29	0.0375648	380	0.32368	690	0.587734	104	0.088586	-	-
Os02g0203500	758	0.981865	5	0.00647668	9	0.011658	336	0.286201	812	0.691652	26	0.0221465	-	-
Os02g0203700	1	0.00129534	770	0.997409	1	0.00129534	56	0.0477002	1109	0.944634	9	0.0076661	-	-
Os02g0204400	752	0.974093	6	0.00777202	14	0.0181347	371	0.316014	772	0.657581	31	0.0264055	-	-
Os02g0204700	1	0.00129534	10	0.0129534	761	0.985751	155	0.132027	800	0.681431	219	0.186542	-	-
Os02g0205400	772	1	0	0	0	0	1123	0.956559	47	0.0400341	4	0.00340716	-	-
Os02g0205900	3	0.00388601	748	0.968912	21	0.0272021	110	0.0936968	1033	0.879898	31	0.0264055	-	-
Os02g0206100	1	0.00129534	1	0.00129534	770	0.997409	92	0.0783646	150	0.127768	932	0.793867	-	-
Os02g0206400	1	0.00129534	10	0.0129534	761	0.985751	73	0.0621806	104	0.088586	997	0.849233	-	-
Os02g0207100	770	0.997409	1	0.00129534	1	0.00129534	1031	0.878194	125	0.106474	18	0.0153322	-	-
Os02g0207300	1	0.00129534	1	0.00129534	770	0.997409	99	0.0843271	128	0.109029	947	0.806644	-	-
Os02g0207400	1	0.00129534	767	0.993523	4	0.00518135	98	0.0834753	1056	0.899489	20	0.0170358	-	-
Os02g0207500	1	0.00129534	769	0.996114	2	0.00259067	99	0.0843271	1061	0.903748	14	0.011925	-	-
Os02g0208150	764	0.989637	3	0.00388601	5	0.00647668	724	0.616695	411	0.350085	39	0.0332198	-	-
Os02g0208200	19	0.0246114	1	0.00129534	752	0.974093	684	0.582624	128	0.109029	362	0.308348	-	-
Os02g0208400	4	0.00518135	1	0.00129534	767	0.993523	252	0.214651	119	0.101363	803	0.683986	-	-
Os02g0208500	4	0.00518135	759	0.983161	9	0.011658	261	0.222317	880	0.749574	33	0.028109	-	-
Os02g0208600	700	0.906736	1	0.00129534	71	0.0919689	822	0.70017	89	0.0758092	263	0.22402	-	-
Os02g0208650	739	0.957254	1	0.00129534	32	0.0414508	481	0.40971	130	0.110733	563	0.479557	-	-
Os02g0208900	4	0.00518135	1	0.00129534	767	0.993523	251	0.213799	123	0.10477	800	0.681431	-	-
Os02g0209000	4	0.00518135	1	0.00129534	767	0.993523	262	0.223169	121	0.103066	791	0.673765	-	-
Os02g0209100	4	0.00518135	1	0.00129534	767	0.993523	262	0.223169	31	0.0264055	881	0.750426	-	-
Os02g0209201	4	0.00518135	763	0.988342	5	0.00647668	265	0.225724	884	0.752981	25	0.0212947	-	-
Os02g0209250	3	0.00388601	742	0.96114	27	0.0349741	250	0.212947	870	0.741056	54	0.0459966	-	-
Os02g0209300	18	0.0233161	736	0.953368	18	0.0233161	252	0.214651	877	0.747019	45	0.0383305	-	-
Os02g0209400	702	0.909326	1	0.00129534	69	0.0893782	941	0.801533	103	0.0877342	130	0.110733	-	-
Os02g0210100	2	0.00259067	1	0.00129534	769	0.996114	77	0.0655877	66	0.0562181	1031	0.878194	-	-
Os02g0210600	2	0.00259067	764	0.989637	6	0.00777202	255	0.217206	891	0.758944	28	0.0238501	-	-
Os02g0210700	2	0.00259067	1	0.00129534	769	0.996114	234	0.199319	129	0.109881	811	0.690801	-	-
Os02g0210800	2	0.00259067	1	0.00129534	769	0.996114	229	0.19506	127	0.108177	818	0.696763	-	-
Os02g0211000	1	0.00129534	0	0	771	0.998705	110	0.0936968	25	0.0212947	1039	0.885009	-	-
Os02g0211100	0	0	3	0.00388601	769	0.996114	26	0.0221465	139	0.118399	1009	0.859455	-	-
Os02g0211150	2	0.00259067	763	0.988342	7	0.00906736	238	0.202726	909	0.774276	27	0.0229983	-	-
Os02g0211200	767	0.993523	4	0.00518135	1	0.00129534	964	0.821124	192	0.163543	18	0.0153322	-	-
Os02g0211300	5	0.00647668	1	0.00129534	766	0.992228	289	0.246167	134	0.11414	751	0.639693	-	-
Os02g0211325	769	0.996114	1	0.00129534	2	0.00259067	1020	0.868825	139	0.118399	15	0.0127768	-	-
Os02g0211500	1	0.00129534	1	0.00129534	770	0.997409	191	0.162692	131	0.111584	852	0.725724	-	-
Os02g0211800	2	0.00259067	1	0.00129534	769	0.996114	180	0.153322	125	0.106474	869	0.740204	-	-
Os02g0211900	21	0.0272021	1	0.00129534	750	0.971503	818	0.696763	119	0.101363	237	0.201874	-	-
Os02g0212000	0	0	1	0.00129534	771	0.998705	117	0.0996593	114	0.0971039	943	0.803237	-	-
Os02g0212100	7	0.00906736	678	0.878238	87	0.112694	797	0.678876	134	0.11414	243	0.206985	-	-
Os02g0212300	2	0.00259067	1	0.00129534	769	0.996114	237	0.201874	100	0.0851789	837	0.712947	-	-
Os02g0212400	22	0.0284974	1	0.00129534	749	0.970207	920	0.783646	133	0.113288	121	0.103066	-	-
Os02g0212500	3	0.00388601	1	0.00129534	768	0.994819	609	0.518739	119	0.101363	446	0.379898	-	-
Os02g0212800	6	0.00777202	1	0.00129534	765	0.990933	821	0.699319	116	0.0988075	237	0.201874	-	-
Os02g0212975	7	0.00906736	650	0.841969	115	0.148964	768	0.654174	203	0.172913	203	0.172913	-	-
Os02g0217450	2	0.00259067	703	0.910622	67	0.0867876	65	0.0553663	1072	0.913118	37	0.0315162	-	-
Os02g0217500	2	0.00259067	0	0	770	0.997409	51	0.0434412	96	0.0817717	1027	0.874787	-	-
Os02g0217600	2	0.00259067	0	0	770	0.997409	59	0.0502555	132	0.112436	983	0.837308	-	-
Os02g0217666	2	0.00259067	23	0.0297927	747	0.967617	53	0.0451448	569	0.484668	552	0.470187	-	-
Os02g0217732	7	0.00906736	0	0	765	0.990933	494	0.420784	125	0.106474	555	0.472743	-	-
Os02g0217850	2	0.00259067	0	0	770	0.997409	53	0.0451448	115	0.0979557	1006	0.856899	-	-
Os02g0217900	752	0.974093	8	0.0103627	12	0.015544	463	0.394378	661	0.563032	50	0.0425894	-	-
Os02g0218100	2	0.00259067	6	0.00777202	764	0.989637	74	0.0630324	739	0.629472	361	0.307496	-	-
Os02g0218200	2	0.00259067	6	0.00777202	764	0.989637	64	0.0545145	708	0.603066	402	0.342419	-	-
Os02g0218400	2	0.00259067	7	0.00906736	763	0.988342	79	0.0672913	856	0.729131	239	0.203578	-	-
Os02g0218500	747	0.967617	7	0.00906736	18	0.0233161	235	0.20017	846	0.720613	93	0.0792164	-	-
Os02g0218550	2	0.00259067	0	0	770	0.997409	64	0.0545145	51	0.0434412	1059	0.902044	-	-
Os02g0218600	2	0.00259067	757	0.98057	13	0.0168394	75	0.0638842	1022	0.870528	77	0.0655877	-	-
Os02g0220400	8	0.0103627	2	0.00259067	762	0.987047	605	0.515332	453	0.38586	116	0.0988075	-	-
Os02g0220450	5	0.00647668	1	0.00129534	766	0.992228	413	0.351789	405	0.344974	356	0.303237	-	-
Os02g0220500	8	0.0103627	2	0.00259067	762	0.987047	605	0.515332	459	0.390971	110	0.0936968	-	-
Os02g0220600	758	0.981865	2	0.00259067	12	0.015544	674	0.574106	460	0.391823	40	0.0340716	-	-
Os02g0220700	6	0.00777202	2	0.00259067	764	0.989637	574	0.488927	446	0.379898	154	0.131175	-	-
Os02g0220800	767	0.993523	2	0.00259067	3	0.00388601	670	0.570698	475	0.4046	29	0.0247019	-	-
Os02g0221000	7	0.00906736	5	0.00647668	760	0.984456	608	0.517888	488	0.415673	78	0.0664395	-	-
Os02g0221100	2	0.00259067	1	0.00129534	769	0.996114	333	0.283646	347	0.295571	494	0.420784	-	-
Os02g0221600	5	0.00647668	5	0.00647668	762	0.987047	407	0.346678	574	0.488927	193	0.164395	-	-
Os02g0221800	763	0.988342	5	0.00647668	4	0.00518135	528	0.449744	614	0.522998	32	0.0272572	-	-
Os02g0221900	757	0.98057	5	0.00647668	10	0.0129534	531	0.4523	600	0.511073	43	0.0366269	-	-
Os02g0222100	6	0.00777202	4	0.00518135	762	0.987047	413	0.351789	604	0.51448	157	0.133731	-	-
Os02g0222500	2	0.00259067	763	0.988342	7	0.00906736	74	0.0630324	1065	0.907155	35	0.0298126	-	-
Os02g0232500	4	0.00518135	762	0.987047	6	0.00777202	264	0.224872	883	0.752129	27	0.0229983	-	-
Os02g0233100	748	0.968912	13	0.0168394	11	0.0142487	481	0.40971	661	0.563032	32	0.0272572	-	-
Os02g0233200	0	0	764	0.989637	8	0.0103627	57	0.048552	1094	0.931857	23	0.0195911	-	-
Os02g0233300	733	0.949482	14	0.0181347	25	0.0323834	279	0.237649	872	0.74276	23	0.0195911	-	-
Os02g0233566	441	0.571244	4	0.00518135	327	0.423575	80	0.0681431	105	0.0894378	989	0.842419	Yes	-
Os02g0234000	720	0.932642	17	0.0220207	35	0.0453368	252	0.214651	865	0.736797	57	0.048552	-	-
Os02g0234100	733	0.949482	15	0.0194301	24	0.0310881	302	0.25724	761	0.648211	111	0.0945486	-	-
Os02g0234200	694	0.898964	10	0.0129534	68	0.0880829	236	0.201022	711	0.605622	227	0.193356	-	-
Os02g0234300	273	0.353627	16	0.0207254	483	0.625648	246	0.20954	838	0.713799	90	0.076661	-	-
Os02g0234400	727	0.94171	17	0.0220207	28	0.0362694	259	0.220613	851	0.724872	64	0.0545145	-	-
Os02g0234450	717	0.928756	17	0.0220207	38	0.0492228	257	0.21891	837	0.712947	80	0.0681431	-	-
Os02g0234500	682	0.88342	14	0.0181347	76	0.0984456	246	0.20954	784	0.667802	144	0.122658	-	-
Os02g0234700	713	0.923575	17	0.0220207	42	0.0544041	251	0.213799	842	0.717206	81	0.0689949	-	-
Os02g0234750	745	0.965026	17	0.0220207	10	0.0129534	268	0.228279	873	0.743612	33	0.028109	-	-
Os02g0235701	2	0.00259067	765	0.990933	5	0.00647668	69	0.0587734	1094	0.931857	11	0.00936968	-	-
Os02g0244300	2	0.00259067	758	0.981865	12	0.015544	64	0.0545145	1099	0.936116	11	0.00936968	-	-
Os02g0245000	2	0.00259067	0	0	770	0.997409	89	0.0758092	332	0.282794	753	0.641397	-	-
Os02g0245100	2	0.00259067	0	0	770	0.997409	101	0.0860307	278	0.236797	795	0.677172	-	-
Os02g0245200	0	0	0	0	772	1	11	0.00936968	112	0.0954003	1051	0.89523	-	-
Os02g0245400	2	0.00259067	768	0.994819	2	0.00259067	58	0.0494037	1076	0.916525	40	0.0340716	-	-
Os02g0245600	742	0.96114	6	0.00777202	24	0.0310881	1035	0.881601	93	0.0792164	46	0.0391823	-	-
Os02g0245800	2	0.00259067	766	0.992228	4	0.00518135	93	0.0792164	1068	0.90971	13	0.0110733	-	-
Os02g0245850	2	0.00259067	14	0.0181347	756	0.979275	84	0.0715503	577	0.491482	513	0.436968	-	-
Os02g0246300	4	0.00518135	13	0.0168394	755	0.977979	160	0.136286	486	0.413969	528	0.449744	-	-
Os02g0246750	5	0.00647668	9	0.011658	758	0.981865	298	0.253833	594	0.505963	282	0.240204	-	-
Os02g0246900	4	0.00518135	8	0.0103627	760	0.984456	247	0.210392	548	0.46678	379	0.322828	-	-
Os02g0247000	5	0.00647668	7	0.00906736	760	0.984456	265	0.225724	90	0.076661	819	0.697615	-	-
Os02g0247100	5	0.00647668	0	0	767	0.993523	270	0.229983	12	0.0102215	892	0.759796	-	-
Os02g0247200	2	0.00259067	0	0	770	0.997409	82	0.0698467	8	0.00681431	1084	0.923339	-	-
Os02g0247500	5	0.00647668	0	0	767	0.993523	279	0.237649	14	0.011925	881	0.750426	-	-
Os02g0247600	4	0.00518135	0	0	768	0.994819	255	0.217206	7	0.00596252	912	0.776831	-	-
Os02g0247701	5	0.00647668	68	0.0880829	699	0.90544	266	0.226576	11	0.00936968	897	0.764055	-	-
Os02g0247800	4	0.00518135	7	0.00906736	761	0.985751	285	0.24276	141	0.120102	748	0.637138	-	-
Os02g0248100	4	0.00518135	759	0.983161	9	0.011658	303	0.258092	845	0.719761	26	0.0221465	-	-
Os02g0248200	745	0.965026	7	0.00906736	20	0.0259067	910	0.775128	133	0.113288	131	0.111584	-	-
Os02g0248240	3	0.00388601	5	0.00647668	764	0.989637	257	0.21891	106	0.0902896	811	0.690801	-	-
Os02g0248300	3	0.00388601	260	0.336788	509	0.659326	179	0.15247	818	0.696763	177	0.150767	-	-
Os02g0248400	4	0.00518135	756	0.979275	12	0.015544	265	0.225724	877	0.747019	32	0.0272572	-	-
Os02g0248440	246	0.318653	474	0.61399	52	0.0673575	1031	0.878194	20	0.0170358	123	0.10477	-	Yes
Os02g0248680	5	0.00647668	476	0.61658	291	0.376943	270	0.229983	18	0.0153322	886	0.754685	-	Yes
Os02g0248800	18	0.0233161	430	0.556995	324	0.419689	943	0.803237	14	0.011925	217	0.184838	-	Yes
Os02g0248900	2	0.00259067	646	0.836788	124	0.160622	195	0.166099	776	0.660988	203	0.172913	-	-
Os02g0249200	15	0.0194301	675	0.874352	82	0.106218	879	0.748722	126	0.107325	169	0.143952	-	-
Os02g0249300	584	0.756477	24	0.0310881	164	0.212435	1007	0.857751	33	0.028109	134	0.11414	-	-
Os02g0249400	568	0.735751	106	0.137306	98	0.126943	989	0.842419	89	0.0758092	96	0.0817717	-	-
Os02g0249500	4	0.00518135	91	0.117876	677	0.876943	305	0.259796	79	0.0672913	790	0.672913	-	-
Os02g0249600	4	0.00518135	0	0	768	0.994819	306	0.260647	12	0.0102215	856	0.729131	-	-
Os02g0249650	16	0.0207254	114	0.147668	642	0.831606	861	0.73339	91	0.0775128	222	0.189097	-	-
Os02g0249700	3	0.00388601	15	0.0194301	754	0.976684	304	0.258944	10	0.00851789	860	0.732538	-	-
Os02g0249800	574	0.743523	150	0.194301	48	0.0621762	983	0.837308	127	0.108177	64	0.0545145	-	-
Os02g0250001	578	0.748705	173	0.224093	21	0.0272021	1008	0.858603	133	0.113288	33	0.028109	-	-
Os02g0250100	518	0.670984	37	0.0479275	217	0.281088	939	0.79983	39	0.0332198	196	0.166951	-	-
Os02g0250300	2	0.00259067	0	0	770	0.997409	273	0.232538	7	0.00596252	894	0.761499	-	-
Os02g0250400	4	0.00518135	727	0.94171	41	0.0531088	346	0.294719	140	0.11925	688	0.586031	-	-
Os02g0250600	1	0.00129534	11	0.0142487	760	0.984456	273	0.232538	491	0.418228	410	0.349233	-	-
Os02g0250700	2	0.00259067	1	0.00129534	769	0.996114	246	0.20954	56	0.0477002	872	0.74276	-	-
Os02g0251200	2	0.00259067	11	0.0142487	759	0.983161	330	0.28109	511	0.435264	333	0.283646	-	-
Os02g0251700	2	0.00259067	2	0.00259067	768	0.994819	332	0.282794	385	0.327939	457	0.389267	-	-
Os02g0257500	752	0.974093	2	0.00259067	18	0.0233161	957	0.815162	175	0.149063	42	0.0357751	-	-
Os02g0258800	747	0.967617	6	0.00777202	19	0.0246114	1053	0.896934	91	0.0775128	30	0.0255537	-	-
Os02g0266100	2	0.00259067	759	0.983161	11	0.0142487	51	0.0434412	1111	0.946337	12	0.0102215	-	-
Os02g0267832	764	0.989637	0	0	8	0.0103627	1004	0.855196	96	0.0817717	74	0.0630324	-	-
Os02g0269600	2	0.00259067	769	0.996114	1	0.00129534	55	0.0468484	1113	0.948041	6	0.00511073	-	-
Os02g0271600	771	0.998705	0	0	1	0.00129534	1150	0.979557	20	0.0170358	4	0.00340716	-	-
Os02g0272200	574	0.743523	0	0	198	0.256477	403	0.343271	88	0.0749574	683	0.581772	-	-
Os02g0272300	191	0.247409	1	0.00129534	580	0.751295	468	0.398637	249	0.212095	457	0.389267	-	-
Os02g0272350	642	0.831606	118	0.15285	12	0.015544	479	0.408007	658	0.560477	37	0.0315162	-	-
Os02g0272400	0	0	0	0	772	1	53	0.0451448	158	0.134583	963	0.820273	-	-
Os02g0272500	750	0.971503	7	0.00906736	15	0.0194301	478	0.407155	660	0.562181	36	0.0306644	-	-
Os02g0272600	698	0.904145	0	0	74	0.0958549	446	0.379898	204	0.173765	524	0.446337	-	-
Os02g0272800	566	0.733161	0	0	206	0.266839	270	0.229983	150	0.127768	754	0.642249	-	-
Os02g0272850	760	0.984456	4	0.00518135	8	0.0103627	728	0.620102	407	0.346678	39	0.0332198	-	-
Os02g0272900	563	0.729275	0	0	209	0.270725	394	0.335605	153	0.130324	627	0.534072	-	-
Os02g0273000	610	0.790155	3	0.00388601	159	0.205959	441	0.375639	385	0.327939	348	0.296422	-	-
Os02g0273050	703	0.910622	0	0	69	0.0893782	418	0.356048	193	0.164395	563	0.479557	-	-
Os02g0273100	724	0.937824	0	0	48	0.0621762	444	0.378194	116	0.0988075	614	0.522998	-	-
Os02g0273700	12	0.015544	0	0	760	0.984456	251	0.213799	212	0.180579	711	0.605622	-	-
Os02g0273800	13	0.0168394	0	0	759	0.983161	187	0.159284	203	0.172913	784	0.667802	-	-
Os02g0273900	11	0.0142487	2	0.00259067	759	0.983161	204	0.173765	307	0.261499	663	0.564736	-	-
Os02g0274000	13	0.0168394	0	0	759	0.983161	182	0.155026	230	0.195911	762	0.649063	-	-
Os02g0274100	12	0.015544	0	0	760	0.984456	157	0.133731	227	0.193356	790	0.672913	-	-
Os02g0274350	13	0.0168394	757	0.98057	2	0.00259067	189	0.160988	968	0.824532	17	0.0144804	-	-
Os02g0274600	12	0.015544	0	0	760	0.984456	187	0.159284	230	0.195911	757	0.644804	-	-
Os02g0274650	12	0.015544	0	0	760	0.984456	208	0.177172	252	0.214651	714	0.608177	-	-
Os02g0274700	12	0.015544	1	0.00129534	759	0.983161	208	0.177172	361	0.307496	605	0.515332	-	-
Os02g0274900	10	0.0129534	0	0	762	0.987047	190	0.16184	225	0.191652	759	0.646508	-	-
Os02g0275100	13	0.0168394	0	0	759	0.983161	195	0.166099	221	0.188245	758	0.645656	-	-
Os02g0275200	4	0.00518135	751	0.972798	17	0.0220207	185	0.157581	937	0.798126	52	0.044293	-	-
Os02g0275300	11	0.0142487	0	0	761	0.985751	210	0.178876	272	0.231687	692	0.589438	-	-
Os02g0275401	9	0.011658	0	0	763	0.988342	193	0.164395	339	0.288756	642	0.546848	-	-
Os02g0275500	11	0.0142487	0	0	761	0.985751	210	0.178876	363	0.309199	601	0.511925	-	-
Os02g0276200	0	0	1	0.00129534	771	0.998705	55	0.0468484	238	0.202726	881	0.750426	-	-
Os02g0276400	736	0.953368	1	0.00129534	35	0.0453368	351	0.298978	278	0.236797	545	0.464225	-	-
Os02g0276500	0	0	0	0	772	1	67	0.0570698	102	0.0868825	1005	0.856048	-	-
Os02g0276601	768	0.994819	1	0.00129534	3	0.00388601	889	0.75724	270	0.229983	15	0.0127768	-	-
Os02g0276900	0	0	2	0.00259067	770	0.997409	76	0.0647359	267	0.227428	831	0.707836	-	-
Os02g0277200	1	0.00129534	770	0.997409	1	0.00129534	73	0.0621806	1090	0.92845	11	0.00936968	-	-
Os02g0277350	756	0.979275	10	0.0129534	6	0.00777202	648	0.551959	472	0.402044	54	0.0459966	-	-
Os02g0277600	0	0	8	0.0103627	764	0.989637	60	0.0511073	449	0.382453	665	0.56644	-	-
Os02g0277700	0	0	770	0.997409	2	0.00259067	56	0.0477002	1097	0.934412	21	0.0178876	-	-
Os02g0278450	0	0	767	0.993523	5	0.00647668	75	0.0638842	1088	0.926746	11	0.00936968	-	-
Os02g0278700	0	0	10	0.0129534	762	0.987047	74	0.0630324	380	0.32368	720	0.613288	-	-
Os02g0279150	766	0.992228	2	0.00259067	4	0.00518135	1115	0.949744	49	0.0417376	10	0.00851789	-	-
Os02g0279600	0	0	5	0.00647668	767	0.993523	83	0.0706985	335	0.285349	756	0.643952	-	-
Os02g0279800	0	0	4	0.00518135	768	0.994819	65	0.0553663	313	0.26661	796	0.678024	-	-
Os02g0279851	0	0	4	0.00518135	768	0.994819	91	0.0775128	359	0.305792	724	0.616695	-	-
Os02g0279900	763	0.988342	5	0.00647668	4	0.00518135	760	0.647359	389	0.331346	25	0.0212947	-	-
Os02g0280100	757	0.98057	9	0.011658	6	0.00777202	741	0.631175	403	0.343271	30	0.0255537	-	-
Os02g0280200	0	0	5	0.00647668	767	0.993523	90	0.076661	371	0.316014	713	0.607325	-	-
Os02g0280300	0	0	5	0.00647668	767	0.993523	92	0.0783646	393	0.334753	689	0.586882	-	-
Os02g0280400	0	0	766	0.992228	6	0.00777202	86	0.0732538	1052	0.896082	36	0.0306644	-	-
Os02g0280700	751	0.972798	3	0.00388601	18	0.0233161	911	0.77598	213	0.181431	50	0.0425894	-	-
Os02g0280850	732	0.948187	7	0.00906736	33	0.0427461	348	0.296422	218	0.18569	608	0.517888	-	-
Os02g0281000	671	0.869171	3	0.00388601	98	0.126943	327	0.278535	190	0.16184	657	0.559625	-	-
Os02g0281150	709	0.918394	5	0.00647668	58	0.0751295	348	0.296422	373	0.317717	453	0.38586	-	-
Os02g0281200	0	0	0	0	772	1	24	0.0204429	34	0.0289608	1116	0.950596	-	-
Os02g0282000	0	0	1	0.00129534	771	0.998705	46	0.0391823	110	0.0936968	1018	0.867121	-	-
Os02g0282100	0	0	3	0.00388601	769	0.996114	57	0.048552	204	0.173765	913	0.777683	-	-
Os02g0282301	0	0	767	0.993523	5	0.00647668	61	0.0519591	1105	0.941227	8	0.00681431	-	-
Os02g0282900	0	0	768	0.994819	4	0.00518135	57	0.048552	1101	0.937819	16	0.0136286	-	-
Os02g0283800	0	0	2	0.00259067	770	0.997409	12	0.0102215	156	0.132879	1006	0.856899	-	-
Os02g0284300	0	0	10	0.0129534	762	0.987047	53	0.0451448	580	0.494037	541	0.460818	-	-
Os02g0284500	0	0	3	0.00388601	769	0.996114	58	0.0494037	193	0.164395	923	0.786201	-	-
Os02g0284550	0	0	3	0.00388601	769	0.996114	57	0.048552	198	0.168654	919	0.782794	-	-
Os02g0284600	0	0	771	0.998705	1	0.00129534	56	0.0477002	1112	0.947189	6	0.00511073	-	-
Os02g0284800	755	0.977979	9	0.011658	8	0.0103627	634	0.540034	483	0.411414	57	0.048552	-	-
Os02g0285050	1	0.00129534	2	0.00259067	769	0.996114	152	0.129472	190	0.16184	832	0.708688	-	-
Os02g0285501	0	0	742	0.96114	30	0.0388601	60	0.0511073	637	0.542589	477	0.406303	-	-
Os02g0285700	0	0	0	0	772	1	4	0.00340716	64	0.0545145	1106	0.942078	-	-
Os02g0285750	0	0	3	0.00388601	769	0.996114	57	0.048552	210	0.178876	907	0.772572	-	-
Os02g0285800	0	0	3	0.00388601	769	0.996114	49	0.0417376	171	0.145656	954	0.812606	-	-
Os02g0285900	756	0.979275	3	0.00388601	13	0.0168394	509	0.43356	205	0.174617	460	0.391823	-	-
Os02g0286000	0	0	3	0.00388601	769	0.996114	53	0.0451448	170	0.144804	951	0.810051	-	-
Os02g0286200	0	0	3	0.00388601	769	0.996114	47	0.0400341	181	0.154174	946	0.805792	-	-
Os02g0286350	0	0	3	0.00388601	769	0.996114	48	0.0408859	188	0.160136	938	0.798978	-	-
Os02g0286500	0	0	3	0.00388601	769	0.996114	53	0.0451448	203	0.172913	918	0.781942	-	-
Os02g0286700	0	0	2	0.00259067	770	0.997409	8	0.00681431	120	0.102215	1046	0.890971	-	-
Os02g0286850	0	0	3	0.00388601	769	0.996114	49	0.0417376	170	0.144804	955	0.813458	-	-
Os02g0286891	0	0	1	0.00129534	771	0.998705	27	0.0229983	23	0.0195911	1124	0.957411	-	-
Os02g0286933	0	0	1	0.00129534	771	0.998705	18	0.0153322	28	0.0238501	1128	0.960818	-	-
Os02g0287000	0	0	3	0.00388601	769	0.996114	51	0.0434412	169	0.143952	954	0.812606	-	-
Os02g0287900	0	0	11	0.0142487	761	0.985751	56	0.0477002	615	0.52385	503	0.42845	-	-
Os02g0287950	0	0	743	0.962435	29	0.0375648	49	0.0417376	1071	0.912266	54	0.0459966	-	-
Os02g0288000	4	0.00518135	765	0.990933	3	0.00388601	67	0.0570698	1100	0.936968	7	0.00596252	-	-
Os02g0288100	0	0	3	0.00388601	769	0.996114	43	0.0366269	158	0.134583	973	0.82879	-	-
Os02g0288200	36	0.0466321	2	0.00259067	734	0.950777	55	0.0468484	158	0.134583	961	0.818569	-	-
Os02g0288400	594	0.76943	2	0.00259067	176	0.227979	423	0.360307	98	0.0834753	653	0.556218	-	-
Os02g0288600	686	0.888601	3	0.00388601	83	0.107513	508	0.432709	87	0.0741056	579	0.493186	-	-
Os02g0288700	724	0.937824	0	0	48	0.0621762	497	0.423339	0	0	677	0.576661	-	-
Os02g0288722	745	0.965026	4	0.00518135	23	0.0297927	534	0.454855	243	0.206985	397	0.33816	-	-
Os02g0288744	79	0.102332	0	0	693	0.897668	489	0.416525	0	0	685	0.583475	-	-
Os02g0288862	751	0.972798	4	0.00518135	17	0.0220207	539	0.459114	301	0.256388	334	0.284497	-	-
Os02g0288925	717	0.928756	3	0.00388601	52	0.0673575	512	0.436116	154	0.131175	508	0.432709	-	-
Os02g0289000	737	0.954663	3	0.00388601	32	0.0414508	586	0.499148	161	0.137138	427	0.363714	-	-
Os02g0289500	687	0.889896	5	0.00647668	80	0.103627	552	0.470187	121	0.103066	501	0.426746	-	-
Os02g0289800	656	0.849741	0	0	116	0.150259	569	0.484668	29	0.0247019	576	0.49063	-	-
Os02g0290000	24	0.0310881	3	0.00388601	745	0.965026	76	0.0647359	138	0.117547	960	0.817717	-	-
Os02g0290300	653	0.845855	3	0.00388601	116	0.150259	542	0.46167	131	0.111584	501	0.426746	-	-
Os02g0290350	686	0.888601	3	0.00388601	83	0.107513	557	0.474446	149	0.126917	468	0.398637	-	-
Os02g0290400	0	0	7	0.00906736	765	0.990933	52	0.044293	159	0.135434	963	0.820273	-	-
Os02g0290500	710	0.919689	7	0.00906736	55	0.0712435	574	0.488927	161	0.137138	439	0.373935	-	-
Os02g0290600	701	0.908031	3	0.00388601	68	0.0880829	565	0.481261	156	0.132879	453	0.38586	-	-
Os02g0290900	683	0.884715	7	0.00906736	82	0.106218	545	0.464225	203	0.172913	426	0.362862	-	-
Os02g0291000	742	0.96114	3	0.00388601	27	0.0349741	586	0.499148	168	0.143101	420	0.357751	-	-
Os02g0291400	719	0.931347	3	0.00388601	50	0.0647668	528	0.449744	110	0.0936968	536	0.456559	-	-
Os02g0291500	757	0.98057	3	0.00388601	12	0.015544	965	0.821976	169	0.143952	40	0.0340716	-	-
Os02g0291600	571	0.739637	3	0.00388601	198	0.256477	391	0.333049	114	0.0971039	669	0.569847	-	-
Os02g0292400	5	0.00647668	2	0.00259067	765	0.990933	315	0.268313	63	0.0536627	796	0.678024	-	-
Os02g0292600	3	0.00388601	3	0.00388601	766	0.992228	462	0.393526	154	0.131175	558	0.475298	-	-
Os02g0292700	3	0.00388601	3	0.00388601	766	0.992228	328	0.279387	116	0.0988075	730	0.621806	-	-
Os02g0292800	4	0.00518135	3	0.00388601	765	0.990933	492	0.41908	157	0.133731	525	0.447189	-	-
Os02g0293050	4	0.00518135	3	0.00388601	765	0.990933	549	0.467632	172	0.146508	453	0.38586	-	-
Os02g0293300	3	0.00388601	3	0.00388601	766	0.992228	497	0.423339	152	0.129472	525	0.447189	-	-
Os02g0293575	0	0	771	0.998705	1	0.00129534	75	0.0638842	1090	0.92845	9	0.0076661	-	-
Os02g0294600	689	0.892487	2	0.00259067	81	0.104922	942	0.802385	106	0.0902896	126	0.107325	-	-
Os02g0295700	0	0	772	1	0	0	49	0.0417376	1116	0.950596	9	0.0076661	-	-
Os02g0297000	751	0.972798	3	0.00388601	18	0.0233161	1004	0.855196	144	0.122658	26	0.0221465	-	-
Os02g0297900	0	0	770	0.997409	2	0.00259067	52	0.044293	1116	0.950596	6	0.00511073	-	-
Os02g0299200	758	0.981865	2	0.00259067	12	0.015544	991	0.844123	53	0.0451448	130	0.110733	-	-
Os02g0302200	2	0.00259067	3	0.00388601	767	0.993523	166	0.141397	200	0.170358	808	0.688245	-	-
Os02g0307133	767	0.993523	3	0.00388601	2	0.00259067	1002	0.853492	153	0.130324	19	0.016184	-	-
Os02g0307166	2	0.00259067	764	0.989637	6	0.00777202	171	0.145656	978	0.833049	25	0.0212947	-	-
Os02g0311600	2	0.00259067	765	0.990933	5	0.00647668	118	0.100511	1034	0.88075	22	0.0187394	-	-
Os02g0314300	2	0.00259067	0	0	770	0.997409	155	0.132027	37	0.0315162	982	0.836457	-	-
Os02g0314600	1	0.00129534	759	0.983161	12	0.015544	168	0.143101	970	0.826235	36	0.0306644	-	-
Os02g0315200	771	0.998705	0	0	1	0.00129534	1110	0.945486	36	0.0306644	28	0.0238501	-	-
Os02g0315400	2	0.00259067	761	0.985751	9	0.011658	171	0.145656	968	0.824532	35	0.0298126	-	-
Os02g0316900	2	0.00259067	761	0.985751	9	0.011658	158	0.134583	979	0.833901	37	0.0315162	-	-
Os02g0317500	766	0.992228	0	0	6	0.00777202	1026	0.873935	37	0.0315162	111	0.0945486	-	-
Os02g0319800	765	0.990933	0	0	7	0.00906736	1107	0.94293	54	0.0459966	13	0.0110733	-	-
Os02g0326700	3	0.00388601	1	0.00129534	768	0.994819	171	0.145656	35	0.0298126	968	0.824532	-	-
Os02g0326900	771	0.998705	0	0	1	0.00129534	1127	0.959966	37	0.0315162	10	0.00851789	-	-
Os02g0328525	2	0.00259067	766	0.992228	4	0.00518135	108	0.0919932	1041	0.886712	25	0.0212947	-	-
Os02g0330200	772	1	0	0	0	0	1098	0.935264	56	0.0477002	20	0.0170358	-	-
Os02g0331666	771	0.998705	0	0	1	0.00129534	1107	0.94293	58	0.0494037	9	0.0076661	-	-
Os02g0433600	768	0.994819	3	0.00388601	1	0.00129534	1126	0.959114	35	0.0298126	13	0.0110733	-	-
Os02g0438200	3	0.00388601	757	0.98057	12	0.015544	50	0.0425894	946	0.805792	178	0.151618	-	-
Os02g0445300	767	0.993523	0	0	5	0.00647668	1104	0.940375	56	0.0477002	14	0.011925	-	-
Os02g0446100	3	0.00388601	764	0.989637	5	0.00647668	171	0.145656	977	0.832198	26	0.0221465	-	-
Os02g0456500	3	0.00388601	0	0	769	0.996114	160	0.136286	35	0.0298126	979	0.833901	-	-
Os02g0458100	3	0.00388601	765	0.990933	4	0.00518135	167	0.142249	974	0.829642	33	0.028109	-	-
Os02g0461300	770	0.997409	0	0	2	0.00259067	1124	0.957411	36	0.0306644	14	0.011925	-	-
Os02g0461600	769	0.996114	0	0	3	0.00388601	1107	0.94293	55	0.0468484	12	0.0102215	-	-
Os02g0462200	770	0.997409	0	0	2	0.00259067	1106	0.942078	57	0.048552	11	0.00936968	-	-
Os02g0465900	1	0.00129534	768	0.994819	3	0.00388601	114	0.0971039	1036	0.882453	24	0.0204429	-	-
Os02g0496201	6	0.00777202	10	0.0129534	756	0.979275	570	0.48552	10	0.00851789	594	0.505963	-	-
Os02g0496300	10	0.0129534	737	0.954663	25	0.0323834	1050	0.894378	97	0.0826235	27	0.0229983	-	Yes
Os02g0496400	6	0.00777202	10	0.0129534	756	0.979275	542	0.46167	11	0.00936968	621	0.528961	-	-
Os02g0496500	6	0.00777202	7	0.00906736	759	0.983161	534	0.454855	10	0.00851789	630	0.536627	-	-
Os02g0496900	749	0.970207	17	0.0220207	6	0.00777202	538	0.458262	604	0.51448	32	0.0272572	-	-
Os02g0497000	2	0.00259067	8	0.0103627	762	0.987047	173	0.147359	12	0.0102215	989	0.842419	-	-
Os02g0497150	2	0.00259067	8	0.0103627	762	0.987047	175	0.149063	12	0.0102215	987	0.840716	-	-
Os02g0497300	3	0.00388601	763	0.988342	6	0.00777202	173	0.147359	978	0.833049	23	0.0195911	-	-
Os02g0497500	0	0	2	0.00259067	770	0.997409	14	0.011925	111	0.0945486	1049	0.893526	-	-
Os02g0497700	1	0.00129534	0	0	771	0.998705	59	0.0502555	130	0.110733	985	0.839012	-	-
Os02g0498300	0	0	1	0.00129534	771	0.998705	4	0.00340716	103	0.0877342	1067	0.908859	-	-
Os02g0498400	11	0.0142487	3	0.00388601	758	0.981865	845	0.719761	197	0.167802	132	0.112436	-	-
Os02g0498600	1	0.00129534	3	0.00388601	768	0.994819	433	0.368825	168	0.143101	573	0.488075	-	-
Os02g0498633	1	0.00129534	3	0.00388601	768	0.994819	142	0.120954	140	0.11925	892	0.759796	-	-
Os02g0498666	1	0.00129534	1	0.00129534	770	0.997409	17	0.0144804	38	0.032368	1119	0.953152	-	-
Os02g0498700	2	0.00259067	3	0.00388601	767	0.993523	163	0.138842	164	0.139693	847	0.721465	-	-
Os02g0499000	2	0.00259067	4	0.00518135	766	0.992228	163	0.138842	164	0.139693	847	0.721465	-	-
Os02g0499150	2	0.00259067	4	0.00518135	766	0.992228	163	0.138842	157	0.133731	854	0.727428	-	-
Os02g0499300	2	0.00259067	4	0.00518135	766	0.992228	177	0.150767	167	0.142249	830	0.706985	-	-
Os02g0499350	758	0.981865	4	0.00518135	10	0.0129534	706	0.601363	435	0.370528	33	0.028109	-	-
Os02g0502500	2	0.00259067	763	0.988342	7	0.00906736	179	0.15247	975	0.830494	20	0.0170358	-	-
Os02g0502600	2	0.00259067	762	0.987047	8	0.0103627	173	0.147359	969	0.825383	32	0.0272572	-	-
Os02g0502900	1	0.00129534	217	0.281088	554	0.717617	131	0.111584	567	0.482964	476	0.405451	-	-
Os02g0503100	0	0	2	0.00259067	770	0.997409	56	0.0477002	81	0.0689949	1037	0.883305	-	-
Os02g0503350	1	0.00129534	3	0.00388601	768	0.994819	94	0.0800681	136	0.115843	944	0.804089	-	-
Os02g0503400	2	0.00259067	4	0.00518135	766	0.992228	126	0.107325	165	0.140545	883	0.752129	-	-
Os02g0503500	3	0.00388601	4	0.00518135	765	0.990933	288	0.245315	134	0.11414	752	0.640545	-	-
Os02g0503700	5	0.00647668	2	0.00259067	765	0.990933	271	0.230835	77	0.0655877	826	0.703578	-	-
Os02g0503850	9	0.011658	746	0.966321	17	0.0220207	863	0.735094	266	0.226576	45	0.0383305	-	-
Os02g0503900	8	0.0103627	4	0.00518135	760	0.984456	607	0.517036	158	0.134583	409	0.348382	-	-
Os02g0504000	7	0.00906736	0	0	765	0.990933	264	0.224872	1	0.000851789	909	0.774276	-	-
Os02g0504050	14	0.0181347	0	0	758	0.981865	569	0.484668	70	0.0596252	535	0.455707	-	-
Os02g0504100	468	0.606218	0	0	304	0.393782	929	0.791312	44	0.0374787	201	0.17121	-	-
Os02g0504200	485	0.628238	4	0.00518135	283	0.36658	939	0.79983	154	0.131175	81	0.0689949	-	-
Os02g0504500	18	0.0233161	4	0.00518135	750	0.971503	803	0.683986	147	0.125213	224	0.190801	-	-
Os02g0504800	12	0.015544	4	0.00518135	756	0.979275	244	0.207836	125	0.106474	805	0.68569	-	-
Os02g0504850	11	0.0142487	2	0.00259067	759	0.983161	184	0.156729	98	0.0834753	892	0.759796	-	-
Os02g0504900	16	0.0207254	3	0.00388601	753	0.975389	289	0.246167	132	0.112436	753	0.641397	-	-
Os02g0505066	276	0.357513	3	0.00388601	493	0.638601	313	0.26661	169	0.143952	692	0.589438	-	-
Os02g0505232	17	0.0220207	261	0.338083	494	0.639896	300	0.255537	733	0.624361	141	0.120102	-	-
Os02g0505400	16	0.0207254	4	0.00518135	752	0.974093	284	0.241908	154	0.131175	736	0.626917	-	-
Os02g0505700	18	0.0233161	4	0.00518135	750	0.971503	261	0.222317	159	0.135434	754	0.642249	-	-
Os02g0506100	14	0.0181347	5	0.00647668	753	0.975389	282	0.240204	631	0.537479	261	0.222317	-	-
Os02g0506400	370	0.479275	4	0.00518135	398	0.515544	391	0.333049	159	0.135434	624	0.531516	-	-
Os02g0506500	27	0.0349741	3	0.00388601	742	0.96114	216	0.183986	64	0.0545145	894	0.761499	-	-
Os02g0507100	755	0.977979	4	0.00518135	13	0.0168394	977	0.832198	142	0.120954	55	0.0468484	-	-
Os02g0507400	31	0.0401554	3	0.00388601	738	0.955959	224	0.190801	119	0.101363	831	0.707836	-	-
Os02g0508000	766	0.992228	4	0.00518135	2	0.00259067	988	0.841567	161	0.137138	25	0.0212947	-	-
Os02g0509600	56	0.0725389	4	0.00518135	712	0.92228	930	0.792164	157	0.133731	87	0.0741056	-	-
Os02g0510000	2	0.00259067	4	0.00518135	766	0.992228	125	0.106474	148	0.126065	901	0.767462	-	-
Os02g0510100	46	0.0595855	3	0.00388601	723	0.936528	787	0.670358	124	0.105622	263	0.22402	-	-
Os02g0510200	52	0.0673575	4	0.00518135	716	0.927461	477	0.406303	125	0.106474	572	0.487223	-	-
Os02g0510300	56	0.0725389	4	0.00518135	712	0.92228	562	0.478705	148	0.126065	464	0.39523	-	-
Os02g0510600	52	0.0673575	3	0.00388601	717	0.928756	872	0.74276	147	0.125213	155	0.132027	-	-
Os02g0511100	40	0.0518135	3	0.00388601	729	0.944301	341	0.29046	108	0.0919932	725	0.617547	-	-
Os02g0511200	49	0.0634715	4	0.00518135	719	0.931347	539	0.459114	140	0.11925	495	0.421635	-	-
Os02g0511400	0	0	0	0	772	1	80	0.0681431	19	0.016184	1075	0.915673	-	-
Os02g0511500	54	0.0699482	4	0.00518135	714	0.92487	566	0.482112	158	0.134583	450	0.383305	-	-
Os02g0511600	53	0.0686528	4	0.00518135	715	0.926166	562	0.478705	154	0.131175	458	0.390119	-	-
Os02g0511800	10	0.0129534	4	0.00518135	758	0.981865	526	0.448041	145	0.123509	503	0.42845	-	-
Os02g0511900	5	0.00647668	0	0	767	0.993523	250	0.212947	26	0.0221465	898	0.764906	-	-
Os02g0511901	11	0.0142487	4	0.00518135	757	0.98057	511	0.435264	133	0.113288	530	0.451448	-	-
Os02g0512000	758	0.981865	4	0.00518135	10	0.0129534	993	0.845826	159	0.135434	22	0.0187394	-	-
Os02g0512200	11	0.0142487	0	0	761	0.985751	529	0.450596	52	0.044293	593	0.505111	-	-
Os02g0512300	11	0.0142487	0	0	761	0.985751	507	0.431857	54	0.0459966	613	0.522147	-	-
Os02g0512400	753	0.975389	0	0	19	0.0246114	1091	0.929302	53	0.0451448	30	0.0255537	-	-
Os02g0512500	10	0.0129534	0	0	762	0.987047	409	0.348382	53	0.0451448	712	0.606474	-	-
[truncated: 12,400 more rows]
