# Supplementary material for: Genomic Architecture of Yield Performance of an Elite Rice Hybrid Revealed by its Derived Recombinant Inbred Line and Their Backcross Hybrid Populations
Source: Rice (N Y). 2022 Oct 1;15:49. doi: 10.1186/s12284-022-00595-z (PMC9526777; doi:10.1186/s12284-022-00595-z)
Supplement: Supplementary file 12 — Additional file 12: Table S7. The function of 45 cloned yield related genes identified as the candidate genes for determining the performance of hybrid rice variety QYSM. [file 12284_2022_595_MOESM12_ESM.xlsx]

## Sheet: Table S7
Table S7. The function of 45 cloned yield related genes identified as the candidate genes for determining the performance of hybrid rice variety QYSM
Gene	QTL	Heterotic QTL action	Environment	Trait name	Known function on yield traits	Referrence
Bc6|OsCesA9	HD9q85	Additive	Nanning	HD	A shift from primary to secondary cell wall biosynthesis is anticipated at the time of heading for providing mechanical strength required to support increase in panicle weight due to grain filling.	Kandpal et al., Front Genet. 2020, 11:584678.
	TGNP9q85	Additive	Hefei	TGNP
	TGNP9q85	Complete-incomplete dominance	Deyang	TGNP
	FGNP9q85	Additive	Deyang	FGNP
CYP714B1	PL7q84	Additive	Hefei	PL	CYP714B1 and CYP714B2 encode gibberellin 13-oxidases that reduce gibberellin activity in rice.	Magome et al., Proc Natl Acad Sci U S A. 2013, 110(5):1947-52.
	FLL7q84	Additive	Deyang	FLL
DEP1|DN1|qPE9-1|OsDEP1	TGNP9q89	Additive	Hefei	TGNP	Natural variation at the DEP1 locus enhances grain yield in rice.	Huang et al., Nat Genet. 2009, 41(4):494-497.
	TGW9q92	Additive	Deyang	TGW
	FGNP9q92	Underdominance	Deyang	FGNP
DHD1	GYP11q182	Additive	Hefei	GYP	DELAYED HEADING DATE1 (DHD1) interacts with OsHAP5C/D, delays flowering time and enhances yield in rice.	Zhang et al., Plant Biotechnol J. 2019, 17(2):531-539.
DLT|OsGRAS-32|D62|GS6|SMOS2	HD6q2	Underdominance	Nanning	HD	GS6, a member of the GRAS gene family, negatively regulates grain size in rice	Sun et al., J Integr Plant Biol. 2013, 55(10):938-49.
Ghd8	HD8q29	Complete-incomplete dominance	Deyang	HD	A major QTL, Ghd8, plays pleiotropic roles in regulating grain productivity, plant height, and heading date in rice	Yan et al., Mol Plant. 2011, 4(2):319-30.
GL6|SG6	PH6q241	Overdominance	Hefei	PH	The overexpression of SG6 resulted in significantly larger and heavier grains, as well as increased plant heights.	Zhou and Xue, J Integr Plant Biol. 2020, 62(6):847-864.
	PH6q242	Additive	Deyang	PH
Gn1a|OsCKX2	HD1q10	Additive	Hefei	HD	Specific suppression of OsCKX2 expression through shRNA-mediated gene silencing leads to enhanced growth and productivity in rice by increasing tiller number and grain weight.	Xiao et al., Front Plant Sci. 2020, 11:618560.
	TGW1q8	Additive	Hefei	TGW
Gnp4|LAX2	HD4q128	Complete-incomplete dominance	Hefei	HD	Gnp4 and Lax1-1 double mutant showed dramatically reduced secondary branches and spikelets in panicle at reproductive stage, and tillers at vegetative stage.	Zhang et al., JIA 2011, 10(12):1825-1833.
	HD4q128	Overdominance	Nanning	HD
	FLL4q127	Incomplete recessive	Nanning	FLL
	FLL4q129	Underdominance	Deyang	FLL
	FGNP4q125	Underdominance	Nanning	FGNP
JMJ703|OsJMJ703	FLA5q42	Additive	Nanning	FLA	OsJMJ703, a rice histone demethylase gene, plays key roles in plant development and responds to drought stress.	Song et al., Plant Physiol Biochem. 2018, 132:183-188.
	TGW5q42	Additive	Nanning	TGW
ONI3	HD9q64	Complete-incomplete dominance	Nanning	HD	Mini1/ONI3 plays an important role in maintaining SAM activity and promoting shoot development in rice.	Fang et al., JIPB, 2015, 57(2):151-161.
	PL9q64	Additive	Hefei	PL
	FGNP9q64	Overdominance	Hefei	FGNP
	FGNP9q64	Complete-incomplete dominance	Nanning	FGNP
OsBU1	HD6q64	Additive	Deyang	HD	Rice plants overexpressing BU1 showed enhanced bending of the lamina joint, increased grain size, and resistance to brassinazole, an inhibitor of BR biosynthesis.	Tanaka et al., Plant Physiology, 2009, 151(2): 669-680.
	PH6q57	Underdominance	Deyang	PH
	TGNP6q34	Additive	Deyang	TGNP
	FGNP6q34	Additive	Deyang	FGNP
OsCD1|OsCSLD4|NRL1|ND1|sle1|DNL1	FLW12q83	Additive	Deyang	FLW	DNL1, encodes cellulose synthase-like D4, is a major QTL for plant height and leaf width in rice.	Ding et al., Biochemical and Biophysical Research Communications, 2015, 457(2):133-140.
	SF12q89	Additive	Hefei	SF
	TGNP12q89	Additive	Nanning	TGNP
	FGNP12q83	Underdominance	Deyang	FGNP
	FGNP12q88	Additive	Nanning	FGNP
OsDCL3b; OsPKS1	SF10q95	Underdominance	Hefei	SF	Knockdown of OsDCL3b, which is involved in regulating the transcription of mRNA genes, led to reduced pollen fertility, seed setting rate, and decreased grain yield but increased grain quality in rice. Insertion mutant lines for OsPKS1 displayed different levels of impaired pollen and seed formation.	Liao et al., Plant Molecular Biology, 2019, 99(3): 193-204. Wang et al., Physiologia Plantarum, 2013, 149(1):13-24.
	FGNP10q91	Underdominance	Hefei	FGNP
	GYP10q95	Underdominance	Hefei	GYP
	GYP10q95	Underdominance	Deyang	GYP
OsERF48|OsDRAP1	HD8q122	Incomplete recessive	Nanning	HD	Root-specific ROXOsERF48 plants exhibited higher grain yield than OXOsERF48 and NT plants under field-drought conditions.	Jung et al., Plant Biotechnology Journal, 2017, 15(10): 1295-1308.
	PL8q118	Underdominance	Deyang	PL
	FLA8q123	Additive	Nanning	FLA
	SF8q120	Overdominance	Deyang	SF
	GYP8q118	Underdominance	Deyang	GYP
OsGATA12	HD3q262	Additive	Deyang	HD	A zinc finger transcription factor, OsGATA12, whose overexpression causes increased leaf greenness, reduction of leaf and tiller number, and affects yield parameters.	Lu et al., Plant Molecular Biology, 2017, 94(1-2): 215-227.
	PH3q262	Additive	Nanning	PH
	FLW3q262	Additive	Hefei	FLW
	FLA3q262	Additive	Hefei	FLA
	SF3q262	Additive	Nanning	SF
	TGW3q262	Additive	Hefei	TGW
OsGATA28	PL11q58	Underdominance	Hefei	PL	GATA zinc finger family protein, Control of heading date, plant height and panicle length.	Yano et al., Nat Genet. 2016, 48(8):927-34.
	TGW11q56	Complete-incomplete dominance	Deyang	TGW
OsGH3-5	FLW5q125	Additive	Hefei	FLW	OsJAR1/OsGH3-5 is required for JA-regulated floret opening and anther dehiscence in rice.	Xiao et al., Plant Molecular Biology, 2014, 86(1-2):19-33.
	FLA5q130	Overdominance	Nanning	FLA
	SF5q126	Complete-incomplete dominance	Hefei	SF
OsGT1	HD1q25	Additive	Hefei	HD	OsGT1 is a Golgi-localized glycosyltransferase essential for intine construction and pollen maturation.	Moon et al., Plant Physiology, 2013, 161(2): 663-675.
	SF1q25	Overdominance	Hefei	SF
	SF1q25	Overdominance	Deyang	SF
	TGW1q25	Complete-incomplete dominance	Hefei	TGW
	FGNP1q25	Overdominance	Hefei	FGNP
	FGNP1q25	Overdominance	Nanning	FGNP
	FGNP1q25	Overdominance	Deyang	FGNP
	GYP1q25	Overdominance	Nanning	GYP
	GYP1q25	Overdominance	Deyang	GYP
OsHT|OsLHT1	HD8q21	Additive	Deyang	HD	OsLHT1 plays critical role in the translocation of amino acids from vegetative to reproductive organs for grain yield and quality of nutrition and functionality.	Guo et al., Frontiers in Plant Science, 2020, 11:1150.
	PL8q20	Complete-incomplete dominance	Deyang	PL
	FLL8q16	Additive	Hefei	FLL
	FLA8q16	Additive	Hefei	FLA
	TGNP8q20	Overdominance	Deyang	TGNP
OsKS2;FC1;NAL1; GSD1	PH4q160	Complete-incomplete dominance	Deyang	PH	Dwarfism caused by a point mutation in OsKS2, which plays a significant role in growth and development of higher plants.	Ji et al., Plant Biology, 2014, 16(2):428-439.
	PL4q162	Additive	Nanning	PL
OsLLB|OsMTS1	HD7q22	Overdominance	Nanning	HD	The premature leaf senescence 3 (pls3) mutant in rice, which led to early leaf senescence and early heading date.Overexpression of OsMTS1 in the wild‐type plant increased the grain yield by 15.9%.	Hong et al., The Plant Journal, 2018, 95(5):877-891.
	HD7q23	Additive	Deyang	HD
	PH7q23	Additive	Deyang	PH
	PL7q20	Additive	Nanning	PL
	PL7q23	Overdominance	Deyang	PL
OsPAP10c	FLL12q121	Underdominance	Hefei	FLL	Acid phosphatase, Regulation of the growth under phosphate deficient condition.	Deng et al., Journal of Experimental Botany, 2020, 71(14):4321-4332.
	FLW12q121	Underdominance	Hefei	FLW
	FLA12q121	Underdominance	Hefei	FLA
	TGW12q121	Overdominance	Hefei	TGW
OsPK1	TGW11q25	Additive	Hefei	TGW	Two mitochondria-associated pyruvate kinase complexes, OsPK3-OsPK1/OsPK4, are involved in regulation of grain filling by stage-specific fine-tuning of Suc translocation.	Hu et al., Plant Physiology, 2020 183(3):1073-1087.
	TGW11q25	Complete-incomplete dominance	Deyang	TGW
OsSh1	PL3q170	Additive	Nanning	PL	Sh1 genes for seed shattering were under parallel selection during sorghum, rice and maize domestication.	Lin et al., Nature Genetics, 2012, 44(6):720-724.
	SF3q172	Underdominance	Hefei	SF
	TGW3q146	Incomplete recessive	Nanning	TGW
OsSMK1	SF11q73	Overdominance	Hefei	SF	Smk1 encodes a PPR-E protein that is required for nad7-836 editing, and this editing is critical to NAD7 function in complex-I assembly in mitochondria, and hence to embryo and endosperm development in maize and rice.	Li et al., The Plant Journal, 2014, 79(5):797-809.
	TGNP11q73	Overdominance	Nanning	TGNP
	GYP11q75	Overdominance	Deyang	GYP
OsSPL18; OsBC1	PH9q106	Overdominance	Nanning	PH	Knockout (KO) mutants of OsSPL18 exhibited reduced grain width and thickness, panicle length and grain number, but increased tiller number. Transgenic rice plants expressing OsBC1 under the control of OsBUL1 promoter showed increased grain size as well as leaf bending, while transgenic lines for dsRNAi and/or expressing a dominant repressor form of OsBC1 displayed reduced plant height and grain s…	Yuan et al., Journal of Genetics and Genomics, 2019, 46(1):41-51. Jiang et al., Plant Physiology, 2017, 173(1):688-702.
	SF9q106	Underdominance	Hefei	SF
	FGNP9q106	Underdominance	Hefei	FGNP
OsSRLK	PH1q24	Overdominance	Nanning	PH	In ossrlk, the panicles per plant was increased and the spikelets per panicle were reduced, resulting in similar grain productivity between WT and ossrlk.	Shin et al., International Journal of Molecular Sciences, 2020, 21(1):260.
	PH1q24	Overdominance	Deyang	PH
	TGNP1q24	Additive	Hefei	TGNP
	TGNP1q24	Additive	Nanning	TGNP
	TGNP1q24	Overdominance	Deyang	TGNP
	TGW1q23	Complete-incomplete dominance	Deyang	TGW
	FGNP1q23	Additive	Hefei	FGNP
	GYP1q24	Overdominance	Hefei	GYP
OsXTH8	HD8q40	Additive	Hefei	HD	OsXTH8 gene expression was up-regulated by gibberellic acid and there was very little effect of other hormones.Transgenic rice expressing an RNAi construct of OsXTH8 exhibited repressed growth.	Jan et al., Plant Physiology, 2004, 136(3):3670-3681.
	SF8q40	Additive	Nanning	SF
	TGNP8q40	Complete-incomplete dominance	Nanning	TGNP
	FGNP8q40	Additive	Hefei	FGNP
	FGNP8q40	Additive	Nanning	FGNP
qTGW3|TGW3|GL3.3|OsGSK5|OsSK41	HD3q266	Additive	Nanning	HD	A major quantitative trait locus (QTL), qTGW3, that controls grain size and weight in rice.	Hu et al., Molecular Plant, 2018, 11(5):736-749.
	PH3q266	Overdominance	Nanning	PH
RBG1	TGW11q113	Overdominance	Hefei	TGW	Ectopic expression of RBG1 regulated by a specific constitutive promoter, GOS2, enhanced harvest index and grain yield in rice.	Lo et al., Plant Biotechnol J.18(9):1969-1983.
Rf1a|Rf5; Rf1b	SF10q104	Overdominance	Deyang	SF	RF1A and RF1B are both targeted to mitochondria and can restore male fertility by blocking ORF79 production via endonucleolytic cleavage (RF1A) or degradation (RF1B) of dicistronic B-atp6/orf79 mRNA.	Wang et al., Plant Cell. 2006,18(3):676-87.
	TGW10q104	Overdominance	Nanning	TGW
	FGNP10q104	Overdominance	Nanning	FGNP
	GYP10q104	Overdominance	Hefei	GYP
RFT1	HD6q13	Underdominance	Nanning	HD	Overexpression of RICE FLOWERING LOCUS T 1 RFT1 induces extremely early flowering in rice.	Pasriga et al., Molecules and Cells, 2019, 42(5):406-417
RIF4	SF12q73	Underdominance	Deyang	SF	A candidate factor that interacts with RF2, a restorer of fertility of Lead rice-type cytoplasmic male sterility in rice.	Fujii et al., Rice (N Y). 2014, 7(1):21.
SDT; OsglHAT1|GW6a	FLW6q226	Overdominance	Hefei	FLW	The plants carrying the semidominant sdt allele exhibit reduced plant height, enhanced lodging resistance, increased tiller numbers per plant, and resulting in an increased grain yield. Elevated OsglHAT1 expression enhances grain weight and yield by enlarging spikelet hulls via increasing cell number and accelerating grain filling, and increases global acetylation levels of histone H4.	Zhao et al., PLoS ONE, 2015, 10(5):e0126154. Song et al., Proceedings of the National Academy of Sciences, 2015, 112(1):76-81.
	FLA6q225	Overdominance	Hefei	FLA
	FLA6q227	Additive	Nanning	FLA
SID1|OsIDD4	PH2q193	Overdominance	Deyang	PH	An autonomous flowering pathway might be mediated by RID1, thereby controlling the phase transition from vegetative to reproductive development in rice	Deng et al., PLoS Genetics, 2017, 13(2):e1006642.
	GYP2q194	Additive	Deyang	GYP
TGW2	HD2q202	Additive	Hefei	HD	TGW2 interacts with KRP1, a regulator of cell cycle in plant, to negatively regulate grain width and weight.	Ruan et al., New Phytologist, 2020, 227(2):629-640.
	PL2q200	Additive	Hefei	PL
	PL2q200	Additive	Nanning	PL
	TGW2q200	Additive	Deyang	TGW
	TGW2q202	Additive	Nanning	TGW
	GYP2q201	Complete-incomplete dominance	Nanning	GYP
TID1|SRS5	HD11q106	Additive	Deyang	HD	A semi-dominant mutant Small and round seed 5 (Srs5) that encodes alpha-tubulin protein. Lemma cell length was reduced in Srs5 compared with that of the wild-type.	Segmi et al., Rice, 2012, 5:4.
Note: Gene Symbols on both sides of the vertical line "|" are the same gene.
