# Supplementary material for: Genomic Architecture of Yield Performance of an Elite Rice Hybrid Revealed by its Derived Recombinant Inbred Line and Their Backcross Hybrid Populations
Source: Rice (N Y). 2022 Oct 1;15:49. doi: 10.1186/s12284-022-00595-z (PMC9526777; doi:10.1186/s12284-022-00595-z)
Supplement: Supplementary file 13 — Additional file 13: Table S8. The genotypic and phenotypic matrix of the population in ICIMapping format. [file 12284_2022_595_MOESM13_ESM.xlsx]

## Sheet: Table S8
Table S8. The genotypic and phenotypic matrix of the population in ICIMapping format

## Sheet: GeneralInfo
1	Indicator: 1 for mapping; 2 for simulation
13	Mapping Population Type
1	Mapping Function (1 for Kosambi; 2 for Haldane; 3 for Morgan)
2	Marker Space Type (1 for intervals; 2 for positions)
1	Marker Space Unit(1 for centiMorgan; 2 for Morgan)
12	Number of Chromosomes (or Linkage Groups)
2122	Size of the mapping population
36	Number of traits

## Sheet: Chromosome
Ch1	57
Ch2	126
Ch3	118
Ch4	50
Ch5	42
Ch6	95
Ch7	54
Ch8	54
Ch9	63
Ch10	71
Ch11	65
Ch12	60

## Sheet: LinkageMap
Os01g0176900	1	0
Os01g0179800	1	0.209
Os01g0182100	1	1.325
Os01g0182600	1	1.3795
Os01g0187300	1	1.9866
Os01g0191900	1	2.286
Os01g0192550	1	2.4355
Os01g0193400	1	5.904
Os01g0195000	1	5.9657
Os01g0197150	1	7.2107
Os01g0197700	1	9.6126
Os01g0199350	1	11.3945
Os01g0199700	1	11.3945
Os01g0200600	1	12.0049
Os01g0200700	1	12.0558
Os01g0201000	1	12.2587
Os01g0203000	1	13.327
Os01g0206300	1	13.4266
Os01g0208000	1	13.5761
Os01g0212500	1	13.5761
Os01g0212700	1	14.6278
Os01g0217000	1	19.4891
Os01g0218150	1	19.7399
Os01g0220300	1	21.3194
Os01g0221700	1	21.3194
Os01g0222600	1	22.5753
Os01g0223500	1	22.9212
Os01g0252150	1	24.503
Os01g0260700	1	28.2883
Os01g0264200	1	28.3628
Os01g0270000	1	37.4555
Os01g0271000	1	37.5167
Os01g0271400	1	39.8849
Os01g0271500	1	39.8849
Os01g0544325	1	68.3867
Os01g0548500	1	71.535
Os01g0550375	1	71.8886
Os01g0552300	1	74.1123
Os01g0575801	1	87.7027
Os01g0640200	1	95.9611
Os01g0684301	1	100.967
Os01g0719350	1	111.668
Os01g0724450	1	112.023
Os01g0766000	1	173.619
Os01g0821800	1	176.507
Os01g0826651	1	177.109
Os01g0830700	1	177.159
Os01g0832600	1	177.31
Os01g0835800	1	177.41
Os01g0839400	1	178.16
Os01g0843700	1	179.065
Os01g0844200	1	179.065
Os01g0844900	1	179.116
Os01g0941200	1	191.022
Os01g0948133	1	191.071
Os01g0948600	1	192.678
Os01g0977100	1	213.807
Os02g0142875	2	0
Os02g0158350	2	4.5472
Os02g0158701	2	5.8392
Os02g0181300	2	19.6494
Os02g0181600	2	19.9568
Os02g0182500	2	22.4536
Os02g0182800	2	22.559
Os02g0182850	2	22.559
Os02g0184450	2	24.6722
Os02g0187300	2	24.8228
Os02g0189400	2	27.1313
Os02g0193500	2	27.6285
Os02g0193967	2	27.729
Os02g0194900	2	29.4969
Os02g0202000	2	30.733
Os02g0202225	2	30.733
Os02g0202600	2	30.7842
Os02g0203000	2	30.7842
Os02g0203700	2	30.9503
Os02g0205400	2	35.8915
Os02g0207500	2	36.2925
Os02g0208500	2	36.7335
Os02g0209201	2	36.7839
Os02g0209250	2	36.8861
Os02g0212000	2	36.8861
Os02g0217900	2	37.433
Os02g0220500	2	39.5942
Os02g0221600	2	40.328
Os02g0221900	2	49.3556
Os02g0222500	2	49.9197
Os02g0232500	2	60.031
Os02g0233200	2	60.3396
Os02g0234750	2	60.4428
Os02g0235701	2	60.4925
Os02g0244300	2	60.7907
Os02g0248400	2	68.2894
Os02g0274350	2	80.506
Os02g0278700	2	80.943
Os02g0281150	2	81.0722
Os02g0287950	2	81.9386
Os02g0297000	2	86.0682
Os02g0302200	2	91.7733
Os02g0307075	2	92.034
Os02g0307133	2	92.4913
Os02g0307166	2	92.592
Os02g0311600	2	92.8456
Os02g0314600	2	92.8456
Os02g0315400	2	92.8456
Os02g0316900	2	93.172
Os02g0328525	2	93.2726
Os02g0438200	2	93.2726
Os02g0446100	2	93.3273
Os02g0463200	2	93.3273
Os02g0465900	2	94.1445
Os02g0494000	2	95.0199
Os02g0497300	2	97.1536
Os02g0502600	2	97.1536
Os02g0514500	2	99.1631
Os02g0514700	2	99.3151
Os02g0515200	2	99.5669
Os02g0516400	2	99.7181
Os02g0516800	2	99.7739
Os02g0524401	2	102.75
Os02g0528200	2	104.04
Os02g0528500	2	104.091
Os02g0543400	2	107.389
Os02g0546600	2	107.656
Os02g0549900	2	107.792
Os02g0559300	2	111.575
Os02g0565150	2	113.963
Os02g0569800	2	136.515
Os02g0571700	2	139.309
Os02g0571900	2	144.13
Os02g0572050	2	144.182
Os02g0572600	2	144.393
Os02g0575350	2	166.269
Os02g0575800	2	166.321
Os02g0578000	2	167.923
Os02g0585650	2	172.09
Os02g0588850	2	172.674
Os02g0594750	2	175.959
Os02g0595900	2	176.028
Os02g0598000	2	176.232
Os02g0601300	2	176.431
Os02g0602201	2	176.498
Os02g0614600	2	178.963
Os02g0622200	2	179.333
Os02g0628600	2	179.525
Os02g0628700	2	179.591
Os02g0633300	2	179.653
Os02g0636700	2	180.128
Os02g0645600	2	182.875
Os02g0653200	2	183.13
Os02g0658900	2	186.708
Os02g0666900	2	187.2
Os02g0667500	2	187.398
Os02g0669000	2	187.458
Os02g0671200	2	187.901
Os02g0672100	2	187.987
Os02g0672200	2	193.829
Os02g0674400	2	194.441
Os02g0675800	2	194.497
Os02g0681800	2	194.659
Os02g0684150	2	195.456
Os02g0687600	2	195.821
Os02g0699600	2	196.984
Os02g0712000	2	197.484
Os02g0721901	2	198.104
Os02g0728500	2	198.622
Os02g0730350	2	198.771
Os02g0734500	2	199.749
Os02g0745100	2	200.379
Os02g0769800	2	201.089
Os02g0773450	2	201.288
Os02g0775200	2	201.486
Os02g0780000	2	202.1
Os02g0780500	2	202.32
Os02g0780800	2	202.32
Os02g0818500	2	215.04
Os02g0820800	2	216.215
Os02g0821400	2	216.54
Os02g0822300	2	216.647
Os02g0822900	2	216.697
Os02g0827600	2	224.308
Os02g0830700	2	226.248
Os02g0834000	2	254.983
Os03g0100250	3	0
Os03g0108932	3	1.7529
Os03g0109000	3	1.9038
Os03g0129900	3	5.6353
Os03g0132300	3	6.4542
Os03g0134100	3	6.7171
Os03g0134800	3	6.7171
Os03g0138200	3	7.4028
Os03g0139400	3	7.5078
Os03g0140100	3	7.6659
Os03g0140900	3	8.3472
Os03g0144700	3	8.5465
Os03g0145500	3	8.7008
Os03g0153000	3	10.5161
Os03g0188900	3	21.9764
Os03g0210700	3	26.6705
Os03g0241100	3	29.3584
Os03g0249550	3	30.798
Os03g0255100	3	65.4242
Os03g0262500	3	71.7275
Os03g0267200	3	72.9364
Os03g0274800	3	73.1892
Os03g0278400	3	75.9699
Os03g0278566	3	76.0204
Os03g0279700	3	76.0703
Os03g0279900	3	76.2237
Os03g0285200	3	76.3757
Os03g0288400	3	76.4249
Os03g0290900	3	76.4249
Os03g0292800	3	77.9533
Os03g0294800	3	78.0041
Os03g0307700	3	84.6489
Os03g0321000	3	85.0481
Os03g0322900	3	91.4969
Os03g0330000	3	99.7169
Os03g0336300	3	99.7843
Os03g0340050	3	102.211
Os03g0363600	3	115.114
Os03g0389900	3	127.023
Os03g0409100	3	132.421
Os03g0414300	3	132.472
Os03g0418500	3	133.453
Os03g0424300	3	133.502
Os03g0426350	3	133.651
Os03g0572083	3	134.203
Os03g0576600	3	134.655
Os03g0586600	3	135.788
Os03g0596600	3	135.99
Os03g0598001	3	136.426
Os03g0602851	3	138.882
Os03g0605300	3	139.559
Os03g0610400	3	139.611
Os03g0611200	3	140.495
Os03g0612800	3	140.495
Os03g0616500	3	140.495
Os03g0619001	3	141.372
Os03g0626500	3	141.626
Os03g0627200	3	142.348
Os03g0627500	3	142.398
Os03g0640100	3	145.021
Os03g0646350	3	145.484
Os03g0670200	3	172.794
Os03g0670700	3	173.005
Os03g0671600	3	173.255
Os03g0675400	3	173.63
Os03g0675902	3	173.681
Os03g0697333	3	205.623
Os03g0701400	3	205.673
Os03g0701800	3	210.434
Os03g0703100	3	210.584
Os03g0703200	3	215.395
Os03g0711500	3	216.206
Os03g0714200	3	216.407
Os03g0717900	3	216.458
Os03g0719100	3	216.559
Os03g0722600	3	216.667
Os03g0731025	3	218.37
Os03g0732100	3	218.741
Os03g0741400	3	221.217
Os03g0748000	3	221.491
Os03g0750900	3	221.592
Os03g0755100	3	222.048
Os03g0757051	3	222.458
Os03g0757300	3	222.458
Os03g0757950	3	222.981
Os03g0758050	3	223.088
Os03g0762200	3	225.637
Os03g0762400	3	225.789
Os03g0762500	3	225.89
Os03g0764600	3	225.991
Os03g0764900	3	225.991
Os03g0765900	3	226.093
Os03g0767166	3	226.293
Os03g0767800	3	226.443
Os03g0769050	3	226.696
Os03g0770100	3	226.797
Os03g0770800	3	227.054
Os03g0771100	3	227.156
Os03g0772800	3	227.457
Os03g0783700	3	234.616
Os03g0784900	3	234.666
Os03g0787350	3	240.36
Os03g0788400	3	240.561
Os03g0788700	3	240.613
Os03g0789200	3	240.665
Os03g0797000	3	245.574
Os03g0798101	3	246.113
Os03g0802300	3	249.998
Os03g0806500	3	260
Os03g0817300	3	260.404
Os03g0818700	3	260.453
Os03g0823301	3	261.426
Os03g0826000	3	261.778
Os03g0832400	3	262.249
Os03g0836600	3	263.735
Os03g0836900	3	263.796
Os03g0839600	3	265.673
Os03g0841800	3	266.637
Os04g0103200	4	0
Os04g0105300	4	0.1538
Os04g0105500	4	0.4828
Os04g0106300	4	0.7578
Os04g0106500	4	1.0003
Os04g0109900	4	1.5783
Os04g0116800	4	3.2954
Os04g0123125	4	4.4102
Os04g0123500	4	4.4805
Os04g0129475	4	12.3126
Os04g0134601	4	14.7851
Os04g0167875	4	29.7982
Os04g0168100	4	29.8499
Os04g0169833	4	29.9021
Os04g0174800	4	45.0466
Os04g0177800	4	45.4266
Os04g0186450	4	48.6287
Os04g0193250	4	48.9296
Os04g0198733	4	50.06
Os04g0206300	4	50.4975
Os04g0253601	4	52.3432
Os04g0291000	4	53.5729
Os04g0297933	4	53.6771
Os04g0300600	4	55.0302
Os04g0300950	4	55.0302
Os04g0301225	4	55.0302
Os04g0307800	4	56.7971
Os04g0316200	4	57.953
Os04g0386400	4	124.362
Os04g0396500	4	127.072
Os04g0402700	4	129.142
Os04g0581000	4	152.354
Os04g0605500	4	156.058
Os04g0606200	4	156.058
Os04g0606500	4	156.058
Os04g0613200	4	162.531
Os04g0619200	4	162.736
Os04g0661700	4	178.661
Os04g0666100	4	178.881
Os04g0668700	4	178.881
Os04g0669700	4	181.219
Os04g0673250	4	181.417
Os04g0674025	4	181.762
Os04g0676200	4	182.008
Os04g0682100	4	182.06
Os04g0684200	4	182.183
Os04g0684800	4	182.299
Os04g0685100	4	182.349
Os04g0690300	4	188.179
Os04g0691800	4	190.439
Os05g0106300	5	0
Os05g0106900	5	0.2817
Os05g0107300	5	0.3989
Os05g0117300	5	11.9026
Os05g0121000	5	12.2116
Os05g0121500	5	15.1025
Os05g0121600	5	15.2055
Os05g0121725	5	17.4328
Os05g0122700	5	17.7878
Os05g0123300	5	18.0967
Os05g0123650	5	18.3106
Os05g0125200	5	18.4775
Os05g0125350	5	18.5334
Os05g0125900	5	18.5834
Os05g0127300	5	19.045
Os05g0132650	5	25.6717
Os05g0132800	5	25.8262
Os05g0153900	5	34.9035
Os05g0161600	5	35.896
Os05g0163000	5	36.0536
Os05g0166900	5	37.1008
Os05g0176300	5	39.7549
Os05g0178300	5	40.1634
Os05g0180400	5	40.7668
Os05g0185700	5	40.7668
Os05g0196500	5	42.2316
Os05g0197200	5	42.2316
Os05g0279750	5	49.7307
Os05g0375466	5	52.5591
Os05g0388025	5	54.1678
Os05g0393550	5	54.3291
Os05g0439750	5	59.5378
Os05g0549500	5	80.0474
Os05g0550100	5	80.0985
Os05g0569300	5	95.5597
Os05g0569600	5	97.8413
Os05g0571600	5	98.3
Os05g0575600	5	99.0729
Os05g0581800	5	124.477
Os05g0583050	5	124.791
Os05g0583551	5	126.829
Os05g0593000	5	130.569
Os06g0108150	6	0
Os06g0114300	6	0.8498
Os06g0125700	6	1.0675
Os06g0128800	6	2.0626
Os06g0133000	6	2.6683
Os06g0134050	6	2.9375
Os06g0136300	6	2.9375
Os06g0137650	6	3.0649
Os06g0153400	6	9.5615
Os06g0153600	6	9.5615
Os06g0155100	6	9.9132
Os06g0155300	6	10.7772
Os06g0157500	6	12.5802
Os06g0170000	6	13.6474
Os06g0174700	6	15.5595
Os06g0179100	6	16.2175
Os06g0179800	6	16.2175
Os06g0187100	6	17.7378
Os06g0194900	6	18.561
Os06g0203600	6	19.4337
Os06g0206700	6	24.2471
Os06g0209300	6	29.577
Os06g0209600	6	32.7011
Os06g0211500	6	32.9145
Os06g0219550	6	32.9827
Os06g0226200	6	33.4944
Os06g0246000	6	66.0184
Os06g0248500	6	66.0184
Os06g0272500	6	68.9563
Os06g0274000	6	72.6834
Os06g0294600	6	75.0727
Os06g0300000	6	75.5376
Os06g0314450	6	78.2971
Os06g0325551	6	82.1423
Os06g0328200	6	82.1942
Os06g0332150	6	96.5566
Os06g0340200	6	105.229
Os06g0342000	6	105.383
Os06g0359750	6	109.142
Os06g0488600	6	113.851
Os06g0492000	6	117.805
Os06g0493266	6	122.879
Os06g0495000	6	123.883
Os06g0497350	6	124.084
Os06g0499100	6	124.133
Os06g0499600	6	125.109
Os06g0500300	6	125.109
Os06g0507150	6	152.261
Os06g0523100	6	152.316
Os06g0526466	6	152.373
Os06g0530300	6	152.817
Os06g0530700	6	154.908
Os06g0531600	6	155.594
Os06g0534800	6	160.021
Os06g0534850	6	160.021
Os06g0542200	6	161.403
Os06g0544100	6	161.505
Os06g0547500	6	164.867
Os06g0554600	6	171.845
Os06g0555500	6	171.845
Os06g0562700	6	175.123
Os06g0570400	6	175.271
Os06g0585966	6	182.198
Os06g0607750	6	183.853
Os06g0608300	6	183.958
Os06g0612800	6	186.006
Os06g0614300	6	186.056
Os06g0622500	6	204.798
Os06g0625200	6	205.406
Os06g0625766	6	205.584
Os06g0634300	6	206.549
Os06g0635300	6	208.974
Os06g0635749	6	208.974
Os06g0642550	6	217.603
Os06g0644600	6	219.038
Os06g0646400	6	219.851
Os06g0647100	6	219.917
Os06g0649600	6	224.564
Os06g0649900	6	224.564
Os06g0650700	6	225.76
Os06g0651200	6	225.962
Os06g0653200	6	226.631
Os06g0654400	6	226.733
Os06g0664800	6	238.656
Os06g0665800	6	239.35
Os06g0666700	6	239.45
Os06g0669200	6	239.517
Os06g0671800	6	242.262
Os06g0674000	6	243.671
Os06g0686700	6	252.533
Os06g0687100	6	252.533
Os06g0697600	6	252.919
Os06g0703300	6	256.172
Os06g0705100	6	256.222
Os06g0707350	6	256.472
Os07g0131375	7	0
Os07g0168700	7	11.4208
Os07g0169300	7	12.8404
Os07g0211601	7	20.3309
Os07g0232200	7	22.1755
Os07g0253100	7	22.8834
Os07g0258400	7	23.8028
Os07g0287250	7	24.0022
Os07g0437900	7	24.2713
Os07g0443302	7	24.3248
Os07g0461550	7	24.9266
Os07g0466300	7	25.0753
Os07g0467500	7	25.426
Os07g0469200	7	25.5263
Os07g0470400	7	25.5263
Os07g0471000	7	25.5263
Os07g0471800	7	25.7851
Os07g0474700	7	27.0472
Os07g0475000	7	27.1972
Os07g0475900	7	27.2483
Os07g0485234	7	29.3705
Os07g0493033	7	31.4507
Os07g0493800	7	31.4507
Os07g0493850	7	31.4507
Os07g0494300	7	31.4507
Os07g0536300	7	38.913
Os07g0553900	7	40.1206
Os07g0621400	7	49.7545
Os07g0628600	7	50.359
Os07g0638000	7	52.8288
Os07g0669800	7	79.3746
Os07g0675000	7	81.2054
Os07g0676400	7	81.4666
Os07g0677900	7	81.5665
Os07g0680700	7	83.8864
Os07g0681300	7	84.0407
Os07g0682850	7	84.1954
Os07g0683250	7	84.2452
Os07g0683900	7	84.9632
Os07g0684000	7	85.1161
Os07g0684100	7	85.1161
Os07g0684500	7	85.921
Os07g0684800	7	86.0202
Os07g0685600	7	86.169
Os07g0685900	7	86.2182
Os07g0686950	7	87.2234
Os07g0688200	7	87.3237
Os07g0688300	7	87.8462
Os07g0689900	7	88.1042
Os07g0692300	7	88.5686
Os07g0693600	7	88.6197
Os07g0694200	7	90.4682
Os07g0694400	7	90.5227
Os07g0695800	7	90.573
Os08g0100600	8	0
Os08g0109800	8	5.979
Os08g0112900	8	7.2312
Os08g0114187	8	8.4863
Os08g0114400	8	8.5509
Os08g0115800	8	9.1354
Os08g0116100	8	9.1878
Os08g0116632	8	9.8913
Os08g0135800	8	18.5503
Os08g0174200	8	22.7822
Os08g0193650	8	32.2694
Os08g0195450	8	32.3194
Os08g0197025	8	32.3194
Os08g0200400	8	32.476
Os08g0205100	8	32.5276
Os08g0205500	8	32.5276
Os08g0233600	8	40.3894
Os08g0238100	8	40.6565
Os08g0355500	8	70.6031
Os08g0365200	8	72.9742
Os08g0406400	8	117.581
Os08g0407600	8	117.632
Os08g0408300	8	121.449
Os08g0410266	8	122.296
Os08g0432500	8	147.05
Os08g0436700	8	151.859
Os08g0444000	8	152.728
Os08g0452900	8	155.597
Os08g0463000	8	155.899
Os08g0465400	8	156.103
Os08g0469100	8	157.16
Os08g0476300	8	163.465
Os08g0476700	8	163.619
Os08g0477600	8	163.772
Os08g0478466	8	163.924
Os08g0478500	8	163.979
Os08g0478632	8	164.425
Os08g0479601	8	164.425
Os08g0490700	8	175.271
Os08g0493500	8	176.194
Os08g0499200	8	177.097
Os08g0509500	8	192.801
Os08g0516600	8	197.797
Os08g0525700	8	201.15
Os08g0526400	8	201.601
Os08g0527400	8	201.674
Os08g0528601	8	201.74
Os08g0530000	8	201.877
Os08g0530200	8	201.937
Os08g0547000	8	217.573
Os08g0547200	8	217.573
Os08g0547350	8	217.725
Os08g0547900	8	217.828
Os08g0552500	8	219.994
Os09g0101100	9	0
Os09g0112701	9	0.1473
Os09g0250800	9	0.1473
Os09g0276600	9	1.2491
Os09g0280300	9	13.6851
Os09g0284250	9	14.8021
Os09g0287600	9	14.8021
Os09g0301800	9	19.7043
Os09g0306566	9	22.4196
Os09g0308033	9	22.9104
Os09g0314400	9	27.7536
Os09g0321601	9	36.4321
Os09g0323400	9	42.0024
Os09g0326900	9	50.9607
Os09g0336000	9	60.8483
Os09g0341801	9	60.9494
Os09g0359300	9	62.7488
Os09g0360701	9	63.8991
Os09g0363900	9	64.1059
Os09g0369500	9	66.9643
Os09g0374900	9	67.1609
Os09g0384900	9	69.4171
Os09g0385300	9	69.6666
Os09g0401100	9	71.6148
Os09g0411900	9	80.6159
Os09g0413300	9	80.6159
Os09g0414801	9	81.4855
Os09g0415300	9	81.4855
Os09g0415700	9	82.5648
Os09g0417800	9	83.2005
Os09g0422250	9	84.5987
Os09g0429350	9	85.4167
Os09g0431500	9	85.4693
Os09g0441650	9	89.8909
Os09g0452900	9	92.2761
Os09g0460500	9	93.2329
Os09g0470701	9	94.0425
Os09g0476100	9	95.9764
Os09g0478300	9	96.0758
Os09g0479133	9	96.4827
Os09g0481100	9	96.8399
Os09g0482860	9	97.722
Os09g0489500	9	99.2007
Os09g0492700	9	103.349
Os09g0499500	9	103.45
Os09g0502600	9	103.65
Os09g0504800	9	103.701
Os09g0505850	9	104.67
Os09g0510500	9	106.598
Os09g0511000	9	108.733
Os09g0511500	9	108.796
Os09g0518500	9	110.607
Os09g0530700	9	121.465
Os09g0531950	9	122.629
Os09g0534700	9	122.629
Os09g0535700	9	122.88
Os09g0539800	9	125.699
Os09g0542100	9	138.204
Os09g0555800	9	167.227
Os09g0560150	9	171.338
Os09g0563901	9	171.338
Os09g0564500	9	171.338
Os09g0566000	9	171.603
Os10g0101000	10	0
Os10g0101125	10	0.5624
Os10g0105966	10	6.3198
Os10g0107400	10	6.5208
Os10g0115500	10	9.07
Os10g0119100	10	17.4287
Os10g0124451	10	19.6343
Os10g0145200	10	24.9709
Os10g0147250	10	25.0275
Os10g0147400	10	25.0803
Os10g0154500	10	25.0803
Os10g0178101	10	29.7529
Os10g0178650	10	29.7529
Os10g0178800	10	30.2117
Os10g0183300	10	30.3681
Os10g0184200	10	30.5751
Os10g0186300	10	30.6268
Os10g0206500	10	30.6785
Os10g0344900	10	31.1888
Os10g0358150	10	31.527
Os10g0362300	10	31.527
Os10g0362400	10	31.527
Os10g0368400	10	32.8093
Os10g0372500	10	35.0377
Os10g0376900	10	35.2454
Os10g0389900	10	37.0203
Os10g0390100	10	37.0203
Os10g0390750	10	45.0694
Os10g0403200	10	51.0389
Os10g0415900	10	61.5929
Os10g0419200	10	61.5929
Os10g0421633	10	70.4434
Os10g0437525	10	70.6335
Os10g0442700	10	73.3955
Os10g0456400	10	75.043
Os10g0457500	10	75.8658
Os10g0473400	10	77.5801
Os10g0475100	10	90.4974
Os10g0477800	10	91.6186
Os10g0484400	10	95.8087
Os10g0488300	10	96.0071
Os10g0489800	10	98.8113
Os10g0490666	10	98.8113
Os10g0491100	10	99.4793
Os10g0493100	10	101.154
Os10g0495466	10	102.213
Os10g0496700	10	102.533
Os10g0497700	10	103.16
Os10g0497800	10	103.21
Os10g0501300	10	104.939
Os10g0503200	10	108.464
Os10g0505000	10	108.788
Os10g0505500	10	109.027
Os10g0506300	10	113.289
Os10g0509000	10	114.774
Os10g0513300	10	115.938
Os10g0517500	10	116.55
Os10g0522000	10	121.149
Os10g0522601	10	121.149
Os10g0522700	10	121.5
Os10g0525500	10	125.29
Os10g0534600	10	128.423
Os10g0536900	10	128.682
Os10g0553900	10	158.207
Os10g0554200	10	158.207
Os10g0556700	10	158.548
Os10g0561400	10	159.44
Os10g0568800	10	159.852
Os10g0570800	10	160.943
Os10g0574500	10	164.331
Os10g0577200	10	169.322
Os11g0102200	11	0
Os11g0104300	11	0.0702
Os11g0106700	11	0.899
Os11g0107700	11	6.4851
Os11g0108932	11	7.1121
Os11g0109933	11	12.0024
Os11g0111900	11	12.4832
Os11g0115301	11	17.3175
Os11g0115350	11	17.5368
Os11g0116000	11	17.5894
Os11g0116500	11	18.5688
Os11g0127000	11	21.2163
Os11g0129101	11	24.501
Os11g0140400	11	25.0784
Os11g0141550	11	25.135
Os11g0147050	11	25.263
Os11g0151900	11	26.5966
Os11g0154200	11	27.0656
Os11g0157200	11	31.1802
Os11g0159900	11	31.2931
Os11g0162300	11	38.7317
Os11g0170100	11	39.2208
Os11g0172750	11	43.3485
Os11g0174000	11	43.6678
Os11g0176250	11	45.9935
Os11g0177925	11	54.4476
Os11g0185400	11	56.4012
Os11g0185700	11	56.4012
Os11g0197500	11	63.3297
Os11g0200950	11	63.3806
Os11g0201600	11	64.8202
Os11g0202350	11	65.0277
Os11g0207000	11	70.1032
Os11g0207100	11	70.2809
Os11g0207300	11	70.575
Os11g0208500	11	71.4587
Os11g0208600	11	71.5091
Os11g0209200	11	72.6134
Os11g0210500	11	72.8246
Os11g0213300	11	73.5146
Os11g0253100	11	105.945
Os11g0264900	11	106.906
Os11g0270500	11	106.906
Os11g0483201	11	112.3
Os11g0496400	11	112.976
Os11g0498500	11	114.636
Os11g0505300	11	114.738
Os11g0516400	11	117.392
Os11g0523400	11	117.697
Os11g0524300	11	117.982
Os11g0539500	11	121.579
Os11g0539800	11	121.579
Os11g0555600	11	134.369
Os11g0556733	11	139.458
Os11g0560033	11	141.361
Os11g0562600	11	141.43
Os11g0566800	11	141.572
Os11g0569800	11	141.572
Os11g0570000	11	142.694
Os11g0578225	11	144.833
Os11g0582700	11	145.451
Os11g0585900	11	145.605
Os11g0601600	11	151.584
Os11g0639600	11	174.068
Os11g0686500	11	182.737
Os12g0134200	12	0
Os12g0142900	12	0.6104
Os12g0148600	12	1.7251
Os12g0153500	12	2.6398
Os12g0156000	12	4.1217
Os12g0156883	12	4.1217
Os12g0158400	12	4.3273
Os12g0158500	12	4.428
Os12g0158700	12	4.5792
Os12g0170700	12	7.8095
Os12g0171250	12	7.8095
Os12g0171500	12	7.8618
Os12g0174100	12	8.4392
Os12g0175600	12	9.9425
Os12g0178700	12	12.095
Os12g0179700	12	12.095
Os12g0193100	12	16.4707
Os12g0193501	12	16.5242
Os12g0193800	12	16.5777
Os12g0194266	12	17.4216
Os12g0198200	12	18.4239
Os12g0203000	12	18.726
Os12g0215900	12	19.6812
Os12g0215950	12	19.6812
Os12g0224500	12	19.7818
Os12g0230200	12	26.1998
Os12g0233100	12	26.8178
Os12g0236600	12	27.2084
Os12g0238100	12	27.6816
Os12g0239300	12	32.8172
Os12g0242900	12	32.9232
Os12g0254700	12	36.3929
Os12g0407100	12	37.7978
Os12g0432600	12	38.2043
Os12g0438200	12	40.433
Os12g0447466	12	53.0028
Os12g0506300	12	71.9871
Os12g0507500	12	71.9871
Os12g0510000	12	72.2352
Os12g0517700	12	75.4265
Os12g0534600	12	77.3843
Os12g0542500	12	77.6524
Os12g0548100	12	80.5359
Os12g0552600	12	83.8822
Os12g0552700	12	84.0859
Os12g0557400	12	84.7096
Os12g0580500	12	89.0794
Os12g0580900	12	89.2498
Os12g0580950	12	89.3054
Os12g0604500	12	98.5106
Os12g0608200	12	98.7771
Os12g0611900	12	99.4529
Os12g0612700	12	99.4529
Os12g0615400	12	100.068
Os12g0621600	12	102.959
Os12g0623800	12	104.424
Os12g0625000	12	104.475
Os12g0630800	12	107.022
Os12g0635850	12	112.229
Os12g0637100	12	121.674

## Sheet: Genotype
Os01g0176900	B	B	B	B	B	B	B	B	B	A	B	A	B	B	B	B	B	B	A	B	B	B	B	B	B	B	B	B	B	B	B	B	B	A	B	B	B	B	A	B	B	B	B	A	B	X	B	B	B
Os01g0179800	B	B	B	B	B	B	B	B	B	A	B	A	B	B	B	B	B	B	B	X	B	X	B	B	B	B	B	B	B	B	B	B	B	A	B	B	B	B	A	B	B	B	B	A	B	X	B	B	B
Os01g0182100	B	B	B	B	B	B	B	B	B	A	B	A	B	B	B	B	B	B	B	X	B	X	B	B	B	B	B	B	B	B	B	B	B	A	B	B	B	B	A	B	B	B	B	A	B	X	B	B	B
Os01g0182600	B	B	B	B	B	B	B	B	B	A	B	A	B	B	B	B	B	B	B	X	B	X	B	B	B	B	B	B	B	B	B	B	B	A	B	B	B	B	A	B	B	B	B	A	B	X	B	B	B
Os01g0187300	B	B	B	B	B	B	B	B	B	A	B	A	B	B	B	B	B	B	B	X	B	X	B	B	B	B	B	B	B	B	B	B	B	A	B	B	B	B	A	B	B	B	B	B	B	X	B	B	B
Os01g0191900	B	B	B	B	B	B	B	B	B	A	B	A	B	B	B	B	B	B	B	X	B	X	B	B	B	B	B	B	B	B	B	B	B	A	B	B	B	B	A	B	B	B	B	B	B	X	B	B	B
Os01g0192550	B	B	B	B	B	B	B	B	B	A	B	A	B	B	B	B	B	B	B	X	B	X	B	B	B	B	B	B	B	B	B	B	B	A	B	B	B	B	A	B	B	B	B	B	B	X	B	B	B
Os01g0193400	B	B	B	B	B	B	B	B	B	X	B	A	B	B	B	B	B	B	B	X	B	X	B	B	B	B	B	B	B	B	B	B	B	A	B	B	B	B	A	B	B	B	B	X	B	X	B	B	B
Os01g0195000	B	B	B	B	B	B	B	B	B	A	B	A	B	B	B	B	X	B	B	X	B	X	B	B	B	B	B	B	B	B	B	B	B	A	B	B	B	B	A	B	B	B	B	B	B	X	B	B	B
Os01g0197150	B	B	B	B	B	B	B	B	B	A	A	A	B	B	B	B	X	B	B	X	B	X	B	A	B	B	B	B	B	B	B	B	B	A	B	B	B	B	X	B	B	B	B	B	B	X	A	B	B
Os01g0197700	B	B	B	B	B	B	B	B	B	A	A	A	B	B	B	B	B	B	B	X	B	B	B	A	B	B	B	B	B	B	B	B	B	A	B	B	B	B	A	B	B	B	B	B	B	B	A	B	B
Os01g0199350	X	X	X	X	X	X	X	X	X	A	A	A	X	X	X	X	X	X	X	X	X	X	B	A	X	X	X	X	X	X	X	X	X	A	X	X	X	X	A	X	X	X	X	X	X	X	A	X	B
Os01g0199700	B	B	B	B	B	B	B	B	B	A	A	A	B	B	B	B	B	B	B	X	B	B	B	A	B	B	B	B	B	B	B	B	B	A	B	B	B	B	A	B	B	B	B	B	B	X	A	B	B
Os01g0200600	B	B	B	B	B	B	B	B	B	A	A	A	B	B	B	B	B	B	B	X	B	X	B	A	B	B	B	B	B	B	B	B	B	A	B	B	B	B	A	B	B	B	B	B	B	X	A	B	B
Os01g0200700	B	B	B	B	B	B	B	B	B	A	A	A	B	B	B	B	B	B	B	X	B	X	B	A	B	B	B	B	B	B	B	B	B	A	B	B	B	B	A	B	B	B	B	B	B	X	A	B	B
Os01g0201000	B	B	B	B	B	B	B	B	B	A	A	A	B	B	B	B	B	B	B	X	B	X	B	A	B	B	B	B	B	B	B	B	B	A	B	B	B	B	A	B	B	B	B	B	B	X	A	B	A
Os01g0203000	B	B	B	B	B	B	B	B	B	A	A	A	B	B	B	B	B	B	B	X	B	B	B	A	B	B	B	B	B	B	B	B	B	B	B	B	B	B	B	B	B	B	B	B	B	X	A	B	A
Os01g0206300	B	B	B	B	B	B	B	B	B	A	A	A	B	B	B	B	B	B	B	X	B	B	B	A	B	B	B	B	B	B	B	B	B	B	B	B	B	B	B	B	B	B	B	X	B	X	A	B	A
Os01g0208000	B	B	B	B	B	B	B	B	B	A	A	A	B	B	B	B	B	B	B	X	B	B	B	A	B	B	B	B	B	B	B	B	B	B	B	B	B	B	B	B	B	B	B	B	B	X	A	B	A
Os01g0212500	B	B	B	B	B	B	B	B	B	A	A	A	B	B	B	B	B	B	B	X	B	B	B	A	B	B	B	B	B	B	B	B	B	B	B	B	B	B	B	B	B	B	B	B	B	X	A	B	A
Os01g0212700	B	B	B	B	B	B	B	B	B	A	A	A	B	B	B	B	B	B	B	X	B	B	B	A	B	B	B	B	B	B	B	B	B	B	B	B	B	B	B	B	B	B	B	B	B	X	A	B	A
Os01g0217000	B	B	B	B	B	B	B	B	B	A	A	A	B	B	B	B	B	B	B	X	B	X	B	A	B	B	B	B	B	B	B	B	B	B	B	B	B	B	B	B	B	B	B	B	B	X	A	B	A
Os01g0218150	B	B	B	B	B	B	B	B	B	A	A	A	B	B	B	B	B	B	B	X	B	X	B	A	B	B	B	B	B	B	B	B	B	B	B	B	B	B	B	B	B	B	B	B	B	X	A	B	A
Os01g0220300	B	B	B	B	X	B	B	B	B	A	B	A	X	X	B	B	B	B	B	X	B	B	B	B	B	B	B	B	B	B	B	B	B	B	B	B	B	B	B	B	B	B	B	B	B	X	B	B	A
Os01g0221700	B	B	B	B	B	B	B	B	B	A	B	A	B	B	B	B	X	B	B	X	B	B	B	B	B	B	B	B	B	X	B	B	B	B	B	B	B	B	B	B	B	B	B	B	B	X	B	B	A
Os01g0222600	B	B	B	B	B	B	B	B	B	A	B	A	B	B	B	B	B	B	B	B	B	B	B	B	B	B	B	B	B	B	B	B	B	B	B	B	B	B	B	B	B	B	B	B	B	X	B	B	A
Os01g0223500	B	B	B	B	B	B	B	B	B	A	B	A	B	B	B	B	B	B	B	X	B	B	B	B	B	B	B	B	B	B	B	B	B	B	B	B	B	B	B	B	B	B	B	B	B	B	B	B	A
Os01g0252150	B	B	B	B	B	B	B	B	B	A	B	A	B	B	B	B	B	B	B	B	B	X	B	B	B	B	B	B	B	B	B	B	B	B	B	B	B	B	B	B	B	X	B	B	B	X	B	B	A
Os01g0260700	A	X	B	B	B	B	B	B	B	B	A	A	B	B	B	B	X	B	B	X	B	X	B	A	X	B	B	B	B	B	B	X	B	B	B	B	X	B	B	B	B	X	B	B	B	X	A	B	A
Os01g0264200	A	X	B	B	B	B	B	B	B	B	A	A	B	B	B	B	B	B	B	X	B	X	B	A	A	B	B	B	B	B	B	X	B	B	B	B	X	B	B	B	B	B	B	B	B	X	A	B	A
Os01g0270000	A	X	B	B	B	B	B	B	B	B	A	A	B	B	B	B	B	B	B	A	B	X	B	A	A	B	B	B	B	B	B	X	B	B	B	B	A	B	B	B	B	B	B	B	B	X	A	B	A
Os01g0271000	A	A	X	X	B	X	B	B	B	B	A	A	B	X	B	X	B	X	B	A	B	X	B	A	A	B	X	B	B	B	B	X	B	B	B	B	X	B	B	B	X	B	B	B	B	X	A	B	A
Os01g0271400	A	X	B	B	B	B	B	B	B	B	A	A	B	B	B	B	B	B	B	A	B	X	B	A	A	B	B	B	B	B	B	X	B	B	B	B	A	B	B	B	B	X	B	B	B	X	A	B	A
Os01g0271500	A	X	B	B	B	B	B	B	B	B	A	A	B	B	B	B	B	B	B	A	B	X	B	A	A	B	B	B	B	B	B	X	B	B	B	B	X	B	B	B	B	X	B	B	B	X	A	B	A
Os01g0544325	A	X	B	B	B	B	B	B	X	B	X	B	X	A	X	B	X	B	B	X	X	X	X	A	A	A	B	B	B	X	B	X	A	X	B	X	X	A	A	B	X	X	B	B	A	X	X	B	X
Os01g0548500	A	X	B	B	B	X	B	X	B	A	A	B	B	A	B	B	X	X	B	B	X	X	B	A	A	A	B	B	B	B	X	A	A	B	B	B	X	A	A	B	B	B	B	B	A	X	X	B	B
Os01g0550375	A	X	B	X	B	B	B	B	B	A	A	B	B	X	B	X	X	B	B	X	B	B	B	A	X	A	B	B	B	B	B	A	A	B	B	B	X	A	A	B	X	B	B	A	X	X	X	X	B
Os01g0552300	X	X	X	B	X	B	B	B	X	A	A	B	X	A	X	X	X	B	B	B	B	X	B	A	A	A	B	B	B	B	B	A	A	B	B	B	X	A	A	B	X	B	B	A	A	X	X	B	B
Os01g0575801	A	X	X	X	X	X	X	X	X	A	A	X	X	A	X	X	A	X	A	X	X	X	B	A	A	A	X	X	X	X	X	A	A	B	X	X	X	A	B	X	X	X	X	A	A	X	A	X	B
Os01g0640200	A	A	B	B	B	B	B	B	B	A	A	B	B	A	B	B	X	B	A	B	B	X	B	A	A	A	B	B	B	B	B	A	A	X	B	B	A	A	B	B	B	X	B	A	A	X	A	B	B
Os01g0684301	A	X	X	X	X	X	X	X	X	A	X	B	X	A	X	X	B	X	A	X	X	B	X	X	A	A	X	X	X	B	X	A	A	B	X	X	A	A	X	X	B	A	X	A	A	B	X	X	A
Os01g0719350	X	X	B	B	B	B	B	B	B	A	B	B	B	X	B	B	X	B	A	B	B	X	B	B	A	A	B	B	B	X	B	A	X	A	B	B	X	X	A	B	B	X	B	A	A	X	B	B	A
Os01g0724450	A	X	B	B	B	B	B	B	B	A	B	B	B	A	B	B	X	B	A	X	B	X	B	B	X	A	B	B	B	B	B	X	A	X	B	B	X	X	A	B	B	A	B	X	X	X	B	B	A
Os01g0766000	A	A	A	A	A	A	A	A	A	A	B	B	A	A	A	A	X	A	A	X	A	X	B	B	A	A	A	A	A	A	A	A	A	A	A	A	A	A	B	A	A	X	A	A	A	B	B	A	A
Os01g0821800	A	A	A	A	A	A	A	A	A	A	A	B	A	A	A	A	A	A	A	X	A	X	B	A	A	A	A	A	A	A	A	A	A	A	A	A	A	A	B	A	A	A	A	A	A	B	A	A	A
Os01g0826651	A	A	A	A	A	A	A	A	A	A	A	B	A	A	A	A	A	A	A	X	A	X	B	A	A	A	A	A	A	A	A	A	A	A	A	A	A	A	B	A	A	A	A	A	A	B	A	A	A
Os01g0830700	A	A	A	A	A	A	A	A	A	A	A	B	A	A	A	A	A	A	A	X	A	X	B	A	A	A	A	A	A	A	A	A	A	A	A	A	A	A	B	A	A	X	A	A	A	B	A	A	A
Os01g0832600	A	A	A	A	A	A	A	A	A	A	A	B	A	A	A	A	A	A	A	X	A	X	B	A	A	A	A	A	A	A	A	A	A	A	A	A	A	A	B	A	A	X	A	A	A	B	A	A	A
Os01g0835800	A	A	A	A	A	A	A	A	A	A	A	B	A	A	A	A	A	A	A	X	A	X	B	A	A	A	A	A	A	A	A	A	A	A	A	A	A	A	B	A	A	A	A	A	A	B	A	A	A
Os01g0839400	A	A	A	A	A	A	A	A	A	A	A	B	A	A	A	A	A	A	A	X	A	X	B	A	A	A	A	A	A	A	A	A	A	A	A	A	A	A	B	A	A	A	A	A	A	B	A	A	A
Os01g0843700	A	A	A	A	A	A	A	A	A	A	A	B	A	A	A	A	A	A	A	X	A	X	B	A	A	A	A	A	A	A	A	A	A	A	A	A	A	A	B	A	A	A	A	A	A	B	A	A	A
Os01g0844200	A	A	A	A	A	A	A	A	A	A	A	B	A	A	A	A	X	A	A	X	A	X	B	A	A	A	A	A	A	A	A	A	A	A	A	A	A	A	B	A	A	A	A	A	A	B	A	A	A
Os01g0844900	A	A	A	A	A	A	A	A	A	A	A	B	A	A	A	A	X	A	A	X	A	X	B	A	A	A	A	A	A	A	A	A	A	A	A	A	A	A	B	A	A	A	A	A	A	B	A	A	A
Os01g0941200	A	B	A	A	A	A	A	A	A	A	A	A	A	A	A	A	A	A	B	B	A	X	B	A	A	A	A	A	A	A	A	B	A	A	A	A	B	A	A	A	A	B	A	B	A	X	A	A	A
Os01g0948133	A	X	A	A	A	A	A	A	A	A	A	A	A	A	A	A	A	A	B	B	A	X	B	A	A	A	A	A	A	A	A	B	A	A	A	A	B	A	A	A	A	B	A	B	A	X	A	A	A
Os01g0948600	A	X	A	A	A	A	A	A	A	A	A	A	A	A	A	A	A	A	B	X	A	X	B	A	A	A	A	A	A	A	A	B	A	A	A	A	B	A	A	A	A	B	A	B	A	X	A	A	A
Os01g0977100	A	X	A	A	A	A	A	A	A	A	A	A	A	B	A	A	A	A	B	B	A	A	B	A	A	B	A	A	A	A	A	B	B	B	A	A	X	B	B	A	A	B	A	B	B	X	A	A	A
Os02g0142875	A	X	B	B	B	B	B	B	B	A	A	A	B	B	B	B	B	B	B	A	B	B	A	A	A	B	B	B	B	B	B	X	B	B	B	B	A	B	B	B	B	A	B	A	B	X	B	B	B
Os02g0158350	A	B	B	B	B	B	B	B	B	A	A	A	B	B	B	B	X	B	B	A	B	B	A	A	A	B	B	B	B	B	B	X	B	B	B	B	A	B	B	B	B	A	B	A	B	A	B	B	B
Os02g0158701	A	B	B	B	B	B	B	B	B	A	A	A	B	B	B	B	B	B	B	A	B	X	B	A	A	B	B	B	B	B	B	X	B	B	B	B	X	B	X	B	B	A	B	A	B	A	B	B	B
Os02g0181300	A	B	B	B	B	B	B	B	B	B	A	B	B	B	B	B	X	B	B	B	B	B	B	A	A	X	B	B	B	B	B	X	B	B	B	B	X	X	B	B	B	A	B	B	B	X	X	B	B
Os02g0181600	A	B	B	B	B	B	B	B	B	B	A	B	B	B	B	B	B	B	B	B	B	B	B	A	A	B	B	B	B	B	B	X	B	B	B	B	A	B	B	B	B	A	B	B	B	X	X	B	B
Os02g0182500	A	B	B	B	B	B	B	B	B	B	A	B	B	B	B	B	B	B	B	B	B	B	B	A	A	B	B	B	B	B	B	X	B	B	B	B	X	B	B	B	B	A	B	B	B	X	X	B	B
Os02g0182800	A	X	B	B	B	B	B	B	B	B	A	B	B	B	B	B	B	B	B	X	B	X	B	A	A	B	B	B	B	B	B	X	B	B	B	B	A	B	B	B	B	A	B	B	B	X	X	B	B
Os02g0182850	X	B	B	B	B	B	B	B	B	B	A	B	B	B	B	B	B	B	B	B	B	B	B	A	A	B	B	B	B	B	B	X	B	B	B	B	X	B	B	B	B	A	B	B	B	X	X	B	B
Os02g0184450	A	X	B	B	B	B	B	B	B	B	A	B	B	B	B	B	B	B	B	A	B	X	B	A	A	B	B	B	B	B	B	X	B	B	B	B	A	B	B	B	B	A	B	B	B	X	X	B	B
Os02g0187300	A	X	B	B	B	B	B	B	B	B	A	B	B	B	B	B	B	B	B	A	B	X	B	A	A	B	B	B	B	B	B	X	B	B	B	B	A	B	B	B	B	A	B	B	B	X	B	B	B
Os02g0189400	A	B	B	B	B	B	B	B	B	B	A	B	B	B	B	B	B	B	B	B	B	B	B	A	A	B	B	B	B	B	B	X	B	B	B	B	X	B	B	B	B	X	B	B	B	X	X	B	B
Os02g0193500	A	B	B	B	B	B	B	B	B	B	A	B	B	B	B	B	B	B	B	B	B	B	B	A	A	B	B	B	B	B	B	X	B	B	B	B	A	B	B	B	B	A	B	B	B	B	X	B	B
Os02g0193967	A	B	B	B	B	B	B	B	B	B	A	B	B	B	B	B	B	B	B	B	B	B	B	A	A	B	B	B	B	B	B	X	B	B	B	B	X	B	B	B	B	A	B	B	B	X	X	B	B
Os02g0194900	A	B	B	B	B	B	B	B	B	B	A	B	B	B	B	B	B	B	B	B	B	B	B	A	A	B	B	B	B	B	B	X	B	B	B	B	X	B	B	B	B	A	B	B	B	X	B	B	B
Os02g0202000	A	A	B	B	B	B	B	B	B	B	A	B	B	B	B	B	B	B	B	B	B	X	B	A	A	B	B	B	B	B	B	X	B	B	B	B	A	B	B	B	B	A	B	B	B	B	X	B	B
Os02g0202225	A	X	B	B	B	B	B	B	B	B	A	B	B	B	B	B	B	B	B	B	B	X	B	A	A	B	B	B	B	B	B	X	B	B	B	B	X	B	B	B	B	A	B	B	B	X	X	B	B
Os02g0202600	A	X	B	B	B	B	B	B	B	B	A	B	B	B	B	B	X	B	B	B	B	B	B	A	A	B	B	B	B	B	B	X	B	B	B	B	A	B	B	B	B	A	B	B	B	X	X	B	B
Os02g0203000	A	A	B	B	X	B	B	B	B	B	A	B	B	X	B	B	B	B	B	B	B	B	B	A	A	B	B	B	X	B	B	X	B	B	B	B	X	X	B	B	X	A	B	B	B	X	X	B	B
Os02g0203700	A	X	B	B	B	B	B	B	B	B	A	B	B	B	B	B	B	B	B	B	B	X	B	A	A	B	B	B	B	B	B	X	B	B	B	B	A	B	B	B	B	A	B	B	B	X	X	B	B
Os02g0205400	A	B	B	B	B	B	B	B	B	B	A	B	B	B	B	B	X	B	B	B	B	B	B	A	A	B	B	B	B	B	B	X	B	B	B	B	A	B	A	B	B	A	B	B	B	X	X	B	B
Os02g0207500	A	X	B	B	B	B	B	B	B	B	A	B	B	B	B	B	B	B	B	B	B	B	B	A	A	B	B	B	B	B	B	X	B	B	B	B	A	B	A	B	B	A	B	B	B	B	X	B	B
Os02g0208500	A	B	B	B	B	B	B	B	B	B	A	B	B	B	B	B	B	B	B	B	B	B	B	A	A	B	B	B	B	B	B	X	B	B	B	B	A	B	A	B	B	A	B	B	B	X	B	B	B
Os02g0209201	A	B	B	B	B	B	B	B	B	B	A	B	B	B	B	B	B	B	B	B	B	B	B	A	A	B	B	B	B	B	B	X	B	B	B	B	A	B	A	B	B	A	B	B	B	X	X	B	B
Os02g0209250	A	B	B	B	B	B	B	B	B	B	A	B	B	B	B	B	B	B	B	B	B	B	B	A	A	B	B	B	B	B	B	X	B	B	B	B	A	B	A	B	B	A	B	B	B	X	X	B	B
Os02g0212000	A	X	X	X	X	B	B	X	X	B	A	X	B	B	B	B	X	X	B	X	X	X	X	A	A	B	B	X	B	B	B	X	B	B	B	B	X	B	A	X	B	X	X	B	X	X	X	X	X
Os02g0217900	A	X	B	B	B	B	B	B	B	B	A	B	B	B	B	B	B	B	B	B	B	B	B	A	A	B	B	B	B	B	B	X	B	B	B	B	A	B	A	B	B	A	B	B	B	B	X	B	B
Os02g0220500	A	B	B	B	B	B	B	B	B	B	A	B	B	B	B	B	B	B	B	B	B	B	B	A	A	B	B	B	B	B	B	X	B	B	B	B	X	B	A	B	B	A	B	B	B	X	X	B	B
Os02g0221600	A	X	B	B	B	B	B	B	B	B	A	B	B	B	B	B	B	B	B	B	B	B	B	A	A	B	B	B	B	B	B	X	B	B	B	B	X	B	A	B	B	A	B	B	B	X	X	B	B
Os02g0221900	A	X	B	B	B	B	B	B	B	B	A	B	B	A	B	B	B	B	B	B	B	B	B	A	A	A	B	B	B	B	B	X	A	B	B	B	X	A	A	B	B	A	B	B	A	X	X	B	B
Os02g0222500	A	A	B	B	B	B	B	B	B	B	A	B	X	A	B	B	B	B	B	X	B	B	B	A	A	A	B	B	B	B	B	X	A	B	B	B	X	A	A	B	B	A	B	B	A	A	X	B	B
Os02g0232500	A	A	B	B	B	B	B	B	B	A	A	B	B	A	B	B	B	B	B	B	B	X	B	A	A	A	B	B	B	B	B	B	A	B	B	B	B	A	B	B	B	A	B	B	A	X	X	B	A
Os02g0233200	B	X	B	B	B	B	B	B	B	A	A	B	B	A	B	B	B	B	B	B	B	X	X	A	B	A	B	B	X	B	B	B	A	B	B	B	B	A	B	B	B	A	B	X	A	A	X	B	A
Os02g0234750	B	X	B	B	B	B	B	B	B	A	A	B	B	A	B	B	B	B	B	B	B	X	B	A	B	A	B	B	B	B	B	B	A	B	B	B	B	A	B	B	B	A	B	B	A	X	X	B	A
Os02g0235701	B	X	B	B	B	B	B	B	B	A	A	B	B	A	B	B	B	B	B	B	B	X	B	A	B	A	B	B	B	B	B	B	A	B	B	B	B	A	B	B	B	A	B	B	A	X	X	B	A
Os02g0244300	B	X	B	B	B	B	B	B	B	A	A	B	B	A	B	B	B	B	B	B	B	X	B	A	B	A	B	B	B	B	B	B	A	B	B	B	B	A	B	B	B	A	B	B	A	X	B	B	A
Os02g0248400	B	X	B	B	B	B	B	B	B	A	A	B	B	A	B	B	B	B	B	B	B	X	B	A	B	A	B	B	B	B	B	B	A	B	B	B	B	A	B	B	B	A	B	B	A	X	B	X	A
Os02g0274350	B	B	B	B	B	B	B	B	B	A	B	A	B	A	B	B	B	B	B	A	B	B	B	B	B	X	B	B	B	B	B	B	A	B	B	B	B	A	A	B	B	A	B	B	A	A	B	B	A
Os02g0278700	B	X	B	B	B	B	B	B	B	A	B	A	B	A	B	B	X	B	B	A	B	X	B	B	B	A	B	B	B	B	B	B	A	A	B	B	B	A	A	B	B	A	B	B	A	A	B	B	A
Os02g0281150	B	B	B	B	B	B	B	B	B	A	B	A	B	A	B	B	B	B	B	A	B	B	B	B	B	A	B	B	B	B	B	B	A	A	B	B	B	A	A	B	B	X	B	B	A	A	B	B	A
Os02g0287950	B	X	B	B	B	B	B	B	B	A	B	A	B	A	B	B	B	B	B	A	B	B	B	B	B	A	B	B	B	B	B	B	A	A	B	B	B	A	A	B	B	A	B	B	A	A	B	B	A
Os02g0297000	B	B	B	B	B	B	B	B	B	A	B	A	B	A	B	B	B	B	B	A	B	B	B	B	B	A	B	B	B	B	B	B	A	A	B	B	B	A	A	B	B	A	B	B	A	A	B	B	A
Os02g0302200	B	X	B	B	B	B	B	B	B	A	A	A	B	B	X	B	B	B	B	A	B	X	A	A	B	B	B	B	B	B	B	B	B	A	B	B	B	B	A	B	B	A	B	B	X	X	A	B	A
Os02g0307075	B	X	B	B	B	B	B	B	B	A	A	A	B	B	B	B	B	B	B	A	B	X	A	A	B	B	B	B	B	B	B	B	B	A	B	B	B	B	A	B	B	A	B	B	B	X	A	B	A
Os02g0307133	B	B	B	B	B	B	B	B	B	A	A	A	B	B	B	B	B	B	B	A	B	X	A	A	B	B	B	B	B	B	B	B	B	A	B	B	B	B	A	B	B	A	B	B	B	B	A	B	A
Os02g0307166	B	X	B	B	B	B	B	B	B	A	A	A	B	B	B	B	B	B	B	A	B	X	A	A	B	B	B	B	B	B	B	B	B	A	B	B	B	B	A	B	B	A	B	B	B	X	A	B	A
Os02g0311600	B	X	B	B	B	B	B	B	B	A	A	A	B	B	B	B	B	B	B	A	B	X	A	A	B	B	B	B	B	B	B	B	B	A	B	B	B	B	A	B	B	A	B	B	B	X	A	B	A
Os02g0314600	B	X	B	B	B	B	B	B	B	A	A	A	B	B	B	B	B	B	B	A	B	X	A	A	B	B	B	B	B	B	B	B	B	A	B	B	B	B	A	B	B	A	B	B	B	X	A	B	A
Os02g0315400	B	X	B	X	B	B	B	B	B	A	A	A	B	B	B	B	X	B	B	A	B	X	A	A	B	B	B	B	B	B	B	B	B	A	B	B	B	B	A	B	B	A	B	B	B	X	A	B	A
Os02g0316900	B	X	B	B	B	B	B	B	B	A	A	A	B	B	B	B	B	B	B	A	B	X	A	A	B	B	B	B	B	B	B	B	B	A	B	B	B	B	A	B	B	A	B	B	B	X	A	B	A
Os02g0328525	B	X	B	B	B	B	B	B	B	A	A	A	B	B	B	B	B	B	B	A	B	X	A	A	B	B	B	B	B	B	B	B	B	A	B	B	B	B	A	B	B	A	B	B	B	X	A	B	A
Os02g0438200	B	A	B	B	B	B	B	B	B	A	A	A	B	B	X	B	X	B	B	A	B	X	A	A	B	B	B	B	B	X	B	B	B	A	B	B	B	B	A	B	B	A	B	B	B	X	A	B	A
Os02g0446100	B	X	B	B	B	B	B	B	B	A	A	A	B	B	B	B	X	B	B	A	B	X	A	A	B	B	B	B	B	B	B	B	B	A	B	B	B	B	A	B	B	A	B	B	B	X	A	B	A
Os02g0463200	B	X	B	B	B	B	B	B	B	A	A	A	B	B	B	B	B	B	B	A	B	X	A	A	B	B	B	B	B	B	B	B	B	A	B	B	B	B	A	B	B	A	B	B	B	X	A	B	A
Os02g0465900	B	X	B	B	B	B	B	B	B	A	A	A	B	B	B	B	B	B	B	A	B	X	A	A	B	B	B	B	B	B	B	B	B	A	B	B	B	B	A	B	B	A	B	B	B	X	A	B	A
Os02g0494000	B	X	B	B	B	B	B	B	B	A	A	A	B	B	B	B	B	B	B	B	B	X	A	A	B	B	B	B	B	B	B	B	B	A	B	B	B	B	A	B	B	A	B	B	B	X	A	B	A
Os02g0497300	B	X	B	B	B	B	B	B	B	A	A	A	B	B	B	B	B	B	B	B	B	X	A	A	B	B	B	B	B	B	B	B	B	A	B	B	B	B	A	B	B	A	B	B	B	X	A	B	A
Os02g0502600	B	X	B	B	B	B	B	B	B	A	A	A	B	B	B	B	B	B	B	B	B	X	A	A	B	B	B	B	B	B	B	B	B	A	B	B	B	B	A	B	B	A	B	B	B	X	A	B	A
Os02g0514500	B	A	B	B	B	B	B	B	B	A	A	B	B	B	B	B	X	B	B	B	B	X	A	A	B	B	B	B	B	B	B	B	B	A	B	B	B	B	A	B	B	A	B	B	B	B	A	B	A
Os02g0514700	B	X	B	B	B	B	B	B	B	A	A	B	B	B	B	B	B	B	B	B	B	X	A	A	B	B	B	B	B	B	B	B	B	A	B	B	B	B	A	B	B	A	B	B	B	B	A	B	A
Os02g0515200	B	X	B	B	B	B	B	B	B	A	A	B	B	B	B	B	B	B	B	B	B	X	A	A	B	B	B	B	B	B	B	B	B	A	B	B	B	B	A	B	B	A	B	B	B	B	A	B	A
Os02g0516400	B	X	B	B	B	B	B	B	B	A	A	B	B	B	B	B	B	B	B	B	B	X	A	A	B	B	B	B	B	B	B	B	B	A	B	B	B	B	A	B	B	A	B	B	B	B	A	B	A
Os02g0516800	B	B	B	B	B	B	B	B	B	A	A	B	B	B	B	B	X	B	B	B	B	X	A	A	B	B	B	B	B	B	B	B	B	A	B	B	B	B	A	B	B	X	B	B	B	B	A	B	A
Os02g0524401	B	X	B	B	B	B	B	B	B	A	A	B	B	B	B	B	B	B	B	B	B	X	A	A	B	B	B	B	B	B	B	B	B	A	B	B	B	B	A	B	B	A	B	B	B	X	A	B	A
Os02g0528200	B	X	B	B	B	B	B	B	B	A	A	B	B	B	B	B	B	B	A	B	B	X	A	A	B	B	B	B	B	B	B	B	B	A	B	B	B	B	A	B	B	A	B	B	B	X	A	B	A
Os02g0528500	B	X	B	B	B	B	B	B	B	A	A	B	B	B	B	B	B	B	A	B	B	X	A	A	B	B	B	B	B	B	B	B	B	A	B	B	B	B	A	B	B	X	B	B	B	X	A	B	A
Os02g0543400	B	X	B	B	B	B	B	B	B	A	A	B	B	A	B	B	B	B	A	B	B	X	A	A	B	A	B	B	B	B	B	B	A	A	B	B	B	A	A	B	B	A	B	B	A	A	A	B	A
Os02g0546600	B	X	B	B	B	B	B	B	B	A	A	B	B	A	B	B	B	B	A	B	B	X	A	A	B	A	B	B	B	B	B	B	A	A	B	B	B	A	A	B	B	A	B	B	A	X	A	B	A
Os02g0549900	B	B	B	B	B	B	B	B	B	A	A	B	B	A	B	B	X	B	A	B	B	B	A	A	X	A	B	B	B	B	B	B	A	A	B	B	B	A	A	B	B	X	B	B	A	X	A	B	A
Os02g0559300	B	X	B	B	B	B	B	B	B	B	B	B	B	A	B	X	X	B	A	X	B	X	A	B	X	A	B	B	B	B	B	B	A	A	B	B	B	A	A	B	B	X	B	B	A	X	B	B	A
Os02g0565150	B	A	B	B	B	B	B	B	B	B	B	B	B	A	B	B	B	B	A	B	B	X	A	B	B	A	B	B	B	B	B	B	A	A	B	B	B	A	A	B	B	A	B	B	A	X	B	B	A
Os02g0569800	B	X	A	A	A	A	A	A	A	B	B	A	A	A	A	A	A	A	A	B	A	X	A	B	B	A	A	A	A	A	A	X	A	A	A	A	B	A	A	A	A	A	A	B	A	A	B	A	A
Os02g0571700	B	X	A	A	A	A	A	A	A	B	B	A	A	A	A	A	A	A	A	B	A	X	A	B	B	A	A	A	A	A	A	X	A	A	A	A	X	A	A	A	A	A	A	B	A	A	B	A	A
Os02g0571900	B	X	A	A	A	A	A	A	A	B	B	A	A	A	A	A	A	A	A	A	A	A	A	B	B	A	A	A	A	A	A	X	A	A	A	A	B	A	A	A	A	A	A	B	A	A	B	A	A
Os02g0572050	B	X	A	X	A	A	A	A	A	B	B	A	A	A	A	A	X	A	A	A	A	A	A	B	B	A	A	A	A	A	A	X	A	A	A	A	B	A	A	A	X	A	A	B	A	A	B	A	A
Os02g0572600	B	X	A	A	A	A	A	A	A	B	B	A	A	A	A	A	A	A	A	A	A	A	A	B	B	A	A	A	A	A	A	X	A	A	A	A	B	A	A	A	A	A	A	B	A	A	B	A	A
Os02g0575350	X	B	B	B	B	B	B	B	B	B	B	A	B	A	B	B	B	B	A	B	B	B	A	B	B	A	B	B	B	B	B	B	A	A	B	B	B	A	A	B	B	A	B	B	A	A	B	B	A
Os02g0575800	B	B	B	B	B	B	B	B	B	B	B	A	B	A	B	B	B	B	A	B	B	B	A	B	B	A	B	B	B	B	B	B	A	A	B	B	B	A	A	B	B	A	B	B	A	A	B	B	A
Os02g0578000	B	X	B	B	B	B	B	B	B	B	B	A	B	A	B	B	B	B	A	A	B	X	A	B	B	A	B	B	B	B	B	B	A	A	B	B	B	A	A	B	B	A	B	B	A	A	B	B	A
Os02g0585650	B	B	B	B	B	B	B	B	B	B	B	A	B	A	B	B	B	B	A	A	B	X	A	B	B	A	B	B	B	B	B	B	A	A	B	B	B	A	A	B	B	X	B	B	A	A	B	B	A
Os02g0588850	B	B	B	B	B	B	B	B	B	B	B	A	B	A	B	B	B	B	A	X	B	X	A	B	B	A	B	B	B	B	B	B	A	A	B	B	B	A	A	B	B	A	B	B	A	A	B	B	A
Os02g0594750	B	B	B	B	B	B	B	B	B	B	X	A	B	A	B	B	B	B	A	A	B	X	A	B	B	A	B	B	B	B	B	B	A	A	B	B	B	A	A	B	B	X	B	B	A	A	B	B	A
Os02g0595900	B	B	B	B	B	B	B	B	B	B	B	A	B	A	B	B	B	B	A	A	B	X	A	B	B	A	B	B	B	B	B	B	A	A	B	B	B	A	A	B	B	X	B	B	A	A	B	B	A
Os02g0598000	B	X	B	B	B	B	B	B	B	B	B	A	X	A	B	B	X	B	A	A	B	B	A	B	B	A	B	B	B	B	B	B	A	A	B	B	B	A	A	B	B	A	B	B	A	A	B	B	A
Os02g0601300	B	X	B	B	B	B	B	B	B	B	B	A	B	A	B	B	B	B	A	A	B	X	A	B	B	A	B	B	B	B	B	B	A	A	B	B	B	A	A	B	B	A	B	B	A	A	B	B	A
Os02g0602201	B	B	B	B	B	B	B	B	B	B	B	A	B	A	B	B	X	B	A	A	B	X	A	B	B	A	B	B	B	B	B	B	A	A	B	B	B	A	A	B	B	A	B	B	A	A	B	B	A
Os02g0614600	B	B	B	B	B	B	B	B	B	B	B	A	B	A	B	B	X	B	A	X	B	B	A	B	B	A	B	B	B	B	B	B	A	A	B	B	B	A	A	B	B	B	B	B	A	A	B	B	A
Os02g0622200	B	B	B	B	B	B	B	B	B	B	B	A	B	A	B	B	B	B	A	X	B	X	A	B	B	A	B	B	B	B	B	B	A	A	B	B	B	A	A	B	B	B	B	B	A	A	B	B	A
Os02g0628600	B	X	B	X	B	B	B	B	B	B	B	A	B	A	B	B	X	B	A	X	B	X	A	B	B	A	B	B	B	B	B	B	A	A	B	B	B	A	A	B	B	B	B	A	A	A	B	B	A
Os02g0628700	B	X	B	B	B	B	B	B	B	B	B	A	B	A	B	B	B	B	A	X	B	X	A	B	B	A	B	B	B	B	B	B	A	A	B	B	B	A	A	B	X	B	B	A	A	A	B	B	A
Os02g0633300	B	B	B	B	B	B	B	B	B	B	B	A	B	A	B	B	B	B	A	X	B	B	A	B	B	A	B	B	B	B	B	B	A	A	B	B	B	A	A	B	B	B	B	A	A	A	B	B	A
Os02g0636700	B	X	B	B	B	B	B	B	B	B	B	A	B	A	B	B	X	B	A	A	B	X	A	B	B	A	B	B	B	B	B	B	A	A	B	B	B	A	A	B	B	B	B	A	A	A	B	B	A
Os02g0645600	B	B	B	B	B	B	B	B	B	B	B	A	B	A	B	B	B	B	A	B	B	B	A	B	B	A	B	B	B	B	B	B	A	A	B	B	B	A	A	B	B	B	B	A	A	A	B	B	A
Os02g0653200	B	B	B	B	B	B	B	B	B	B	B	A	B	A	B	B	B	B	A	B	B	B	A	B	B	A	B	B	B	B	B	B	A	A	B	B	B	A	A	B	B	B	B	A	A	A	B	B	A
Os02g0658900	B	B	B	B	B	B	B	B	B	A	B	A	X	A	B	B	B	B	A	B	B	B	A	B	B	A	B	B	B	B	B	B	A	A	B	B	B	A	A	B	B	B	B	A	A	X	B	B	A
Os02g0666900	B	B	B	B	B	B	B	B	B	A	B	A	B	A	B	B	B	B	A	X	B	B	A	B	B	A	B	B	B	B	B	B	A	A	B	B	B	A	A	B	B	B	B	A	A	X	B	B	A
Os02g0667500	B	B	B	B	B	B	B	B	B	A	B	A	B	A	B	B	B	B	A	B	B	B	A	B	B	A	B	B	B	B	B	B	A	A	B	B	B	A	A	B	B	B	B	B	A	X	B	B	A
Os02g0669000	X	B	B	B	B	B	B	B	B	A	B	A	B	A	B	B	X	B	A	B	B	B	A	B	B	A	B	B	B	B	B	B	A	A	B	B	B	A	A	B	B	B	B	B	A	X	B	B	A
Os02g0671200	B	X	B	B	X	X	B	B	B	A	X	B	B	A	X	B	B	B	B	B	X	B	A	X	B	A	B	X	B	B	B	B	A	A	B	B	B	A	A	X	X	X	B	B	A	X	B	B	A
Os02g0672100	B	B	X	B	B	B	B	B	B	A	B	X	B	A	B	B	B	B	B	X	X	B	A	X	X	A	B	B	X	B	B	B	X	A	X	B	B	X	A	X	X	B	X	B	A	X	B	B	A
Os02g0672200	B	B	B	B	B	B	B	B	B	A	B	B	B	A	B	B	B	B	B	B	B	B	A	B	B	A	B	B	B	B	B	B	A	A	B	B	B	A	A	B	B	B	B	B	A	B	B	B	A
Os02g0674400	B	X	B	B	B	B	B	B	B	A	B	B	B	A	B	B	B	B	X	B	B	X	A	B	B	A	B	B	B	B	B	B	A	A	B	B	B	A	A	B	B	B	B	B	A	B	B	B	A
Os02g0675800	B	B	B	B	B	B	B	B	B	A	B	B	B	A	B	B	B	B	B	B	B	B	A	B	B	A	B	B	B	B	B	B	A	A	B	B	B	A	A	B	B	B	B	B	A	B	B	B	A
Os02g0681800	B	B	B	B	B	B	B	B	B	A	B	B	B	A	B	B	B	B	B	B	B	B	A	B	B	A	B	B	B	B	B	B	A	A	B	B	B	A	A	B	B	B	B	B	A	B	B	B	A
Os02g0684150	B	X	B	B	X	B	B	B	B	A	B	B	B	A	B	B	B	B	B	B	B	X	A	B	B	A	B	B	B	B	B	B	A	A	B	B	B	A	A	B	B	B	B	B	A	B	B	B	A
Os02g0687600	B	X	B	B	B	B	B	B	B	A	B	B	B	A	B	B	B	B	B	B	B	X	A	B	B	A	B	B	B	B	B	B	A	A	B	B	B	A	A	B	B	B	B	B	A	B	B	B	A
Os02g0699600	B	X	B	B	B	B	B	B	B	A	B	B	B	X	B	B	B	B	B	B	B	X	A	B	B	B	B	B	B	B	B	B	B	A	B	B	B	B	A	B	B	B	B	B	B	B	B	B	A
Os02g0712000	B	X	B	B	B	B	B	B	B	A	B	B	B	B	B	B	B	B	B	B	B	X	A	B	B	B	B	B	B	B	B	B	B	A	B	B	B	B	A	B	B	B	B	B	B	B	B	B	A
Os02g0721901	B	X	B	B	B	B	B	B	B	A	B	B	B	B	B	B	B	B	B	B	B	X	A	B	B	B	B	B	B	B	B	B	B	A	B	B	B	B	A	B	B	B	B	B	B	B	B	B	A
Os02g0728500	B	B	B	B	B	B	B	B	B	A	B	B	B	B	B	B	B	B	B	B	B	X	A	B	B	B	B	B	B	B	B	B	B	A	B	B	B	B	A	B	B	B	B	B	B	B	B	B	A
Os02g0730350	B	B	B	B	B	B	B	B	B	A	B	B	B	B	B	B	B	B	B	B	B	X	A	B	B	B	B	B	B	B	B	B	B	A	B	B	B	B	A	B	B	B	B	B	B	B	B	B	A
Os02g0734500	B	X	B	B	B	B	B	B	B	A	B	B	B	B	B	B	B	B	B	B	B	X	A	B	B	B	B	B	B	B	B	B	B	A	B	B	B	B	A	B	B	X	B	B	B	B	B	B	A
Os02g0745100	B	A	B	B	B	B	B	B	B	A	B	B	B	B	B	B	X	B	B	B	B	X	A	B	B	B	B	B	B	B	B	B	B	A	B	B	B	B	A	B	B	X	B	B	B	B	B	B	B
Os02g0769800	B	X	B	B	B	B	B	B	B	A	B	B	B	B	B	B	B	B	B	B	B	B	A	B	B	B	B	B	B	B	B	B	B	B	B	B	B	B	B	B	B	B	B	B	B	B	B	B	B
Os02g0773450	B	X	B	B	B	B	B	B	B	A	B	B	B	B	B	B	B	B	B	B	B	X	A	B	B	B	B	B	B	B	B	B	B	B	B	B	B	B	B	B	B	B	B	B	B	B	B	B	B
Os02g0775200	B	X	B	B	B	B	B	B	B	A	B	B	B	B	B	B	B	B	B	B	B	X	A	B	B	B	B	B	B	B	B	B	B	B	B	B	B	B	B	B	B	B	B	B	B	B	B	B	B
Os02g0780000	B	X	B	B	B	B	B	B	X	A	B	B	B	B	B	B	B	B	B	B	B	X	A	B	B	X	B	B	X	B	B	B	B	B	B	B	B	B	B	B	B	B	B	B	B	B	X	B	X
Os02g0780500	B	X	B	B	B	B	B	B	B	A	B	B	B	B	B	B	B	B	B	B	B	X	A	B	B	B	B	B	B	B	B	B	B	B	B	B	B	B	B	B	B	B	B	B	B	B	B	B	B
Os02g0780800	B	A	B	B	B	B	B	B	B	A	B	B	B	B	B	B	B	B	B	B	B	X	A	B	B	B	B	B	B	B	B	B	B	B	B	B	B	B	B	B	B	B	B	B	B	B	B	B	B
Os02g0818500	B	X	B	B	B	B	B	B	B	A	B	B	B	B	B	B	B	B	A	A	B	X	A	B	B	B	B	B	B	B	B	B	B	B	B	B	B	B	B	B	B	A	B	B	B	X	B	B	B
Os02g0820800	B	X	B	B	B	B	B	B	B	A	B	B	B	B	B	B	B	B	A	A	B	X	A	B	B	B	B	B	B	B	B	B	B	A	B	B	B	B	B	B	B	A	B	B	B	X	B	B	A
Os02g0821400	B	X	B	B	B	B	B	B	B	A	B	B	B	B	B	B	B	B	A	A	B	X	A	B	B	B	B	B	B	B	B	B	B	A	B	B	B	B	B	B	B	A	B	B	B	X	B	B	A
Os02g0822300	B	X	B	B	B	B	B	B	B	A	B	B	B	B	B	B	B	B	A	A	B	X	A	B	B	B	B	B	B	B	B	B	B	A	B	B	B	B	B	B	B	A	B	B	B	X	B	B	A
Os02g0822900	B	X	B	B	B	B	B	B	B	A	B	B	B	B	B	B	X	B	A	A	B	X	A	B	B	B	B	B	B	B	B	B	B	A	B	B	B	B	B	B	B	A	B	B	B	X	B	B	A
Os02g0827600	B	B	B	B	B	B	B	B	B	A	A	B	B	B	B	B	B	B	A	A	B	B	A	A	B	B	B	B	B	B	B	B	B	A	B	B	B	B	B	B	B	A	B	B	B	B	A	B	A
Os02g0830700	B	X	B	B	B	B	B	B	B	A	A	B	B	B	B	B	X	B	A	A	B	X	A	A	B	B	B	B	B	B	B	B	B	A	B	B	B	B	B	B	B	A	B	B	B	X	A	B	A
Os02g0834000	B	A	A	A	A	A	A	A	A	A	A	A	A	B	A	A	A	A	A	B	A	A	A	A	B	B	A	A	A	A	A	X	B	B	A	A	X	B	B	A	A	A	A	B	B	X	A	A	A
Os03g0100250	B	X	X	A	A	A	X	A	A	A	A	X	A	B	A	A	X	A	A	A	A	X	B	A	B	B	A	X	A	A	A	A	B	A	A	X	A	B	A	A	A	B	A	A	X	X	A	A	A
Os03g0108932	B	A	A	A	A	A	A	A	A	A	A	A	A	B	A	A	X	A	A	A	A	X	B	A	B	B	A	A	A	A	A	A	B	A	A	A	A	B	A	A	A	B	A	A	B	X	A	A	A
Os03g0109000	B	A	A	A	A	A	A	A	A	A	A	A	A	B	A	A	A	A	A	A	A	X	B	A	B	B	A	A	A	A	A	A	B	A	A	A	A	B	A	A	A	B	A	A	B	X	A	A	A
Os03g0129900	B	X	A	A	A	A	A	A	A	A	A	A	A	B	A	A	A	A	A	A	A	X	B	A	B	B	A	A	A	A	A	A	B	A	A	A	A	B	A	A	A	B	A	A	B	X	A	A	A
Os03g0132300	B	X	A	A	A	A	A	A	A	A	A	A	A	B	A	A	X	A	A	A	A	X	B	A	B	B	A	A	A	A	A	A	B	A	A	A	A	B	A	A	A	B	A	A	B	X	A	A	A
Os03g0134100	B	X	A	A	A	A	A	A	A	A	A	A	A	B	A	A	A	A	A	A	A	X	B	A	B	B	A	A	A	A	A	A	B	A	A	A	A	B	A	A	A	B	A	A	B	X	A	A	A
Os03g0134800	B	B	A	A	A	A	A	A	A	A	A	A	A	B	A	A	A	A	A	A	A	A	B	A	B	B	A	A	A	A	A	A	B	A	A	A	A	B	A	A	A	B	A	A	B	B	A	A	A
Os03g0138200	B	X	A	A	A	A	A	A	A	A	A	A	A	B	A	A	A	A	A	A	A	X	B	A	B	B	A	A	A	A	A	A	B	A	A	A	A	B	A	A	A	B	A	A	B	X	A	A	A
Os03g0139400	B	X	A	A	A	A	A	A	A	A	A	B	A	B	A	A	X	A	A	A	A	X	B	A	B	B	A	A	A	A	A	A	B	A	A	A	A	B	A	A	A	B	A	A	B	B	A	A	A
Os03g0140100	B	X	A	A	A	A	A	A	A	A	A	B	A	B	A	A	A	A	A	A	A	X	B	A	B	B	A	A	A	A	A	A	B	A	A	A	A	B	A	A	A	B	A	A	B	B	A	A	A
Os03g0140900	B	X	A	A	A	A	A	A	A	A	A	B	A	B	A	A	A	A	A	A	A	A	B	A	B	B	A	A	A	A	A	A	B	A	A	A	A	B	A	A	A	B	A	A	B	B	A	A	A
Os03g0144700	B	X	X	X	X	A	A	X	A	X	A	B	A	B	A	A	X	A	A	A	A	X	B	A	B	B	A	A	A	A	A	A	B	A	X	A	A	B	A	A	A	B	A	A	B	B	A	A	A
Os03g0145500	B	A	A	A	A	A	A	A	A	A	A	B	X	B	A	A	A	A	X	A	A	A	B	A	B	B	A	A	A	A	A	A	X	A	A	A	X	B	A	A	A	B	A	A	B	B	A	A	A
Os03g0153000	B	X	A	A	A	A	A	A	A	A	A	B	A	B	A	A	A	A	X	A	A	X	B	A	B	B	A	A	A	A	A	A	B	A	A	A	A	B	X	A	A	B	A	A	B	B	A	A	A
Os03g0188900	B	A	A	A	A	A	A	A	A	B	B	B	A	B	A	A	A	A	X	A	A	A	B	B	B	B	A	A	A	A	A	A	B	A	A	A	A	B	X	A	A	B	A	A	B	X	X	A	A
Os03g0210700	B	X	A	A	A	A	A	A	A	B	B	B	A	B	A	A	A	A	A	A	A	X	B	B	B	B	A	A	A	A	A	A	B	A	A	A	X	B	A	A	A	B	A	A	B	X	X	A	A
Os03g0241100	B	B	A	A	A	A	A	A	A	B	B	B	A	B	A	A	X	A	A	A	A	X	B	B	B	B	A	A	A	A	A	A	B	A	A	A	X	B	A	A	A	A	A	A	B	X	X	A	A
Os03g0249550	B	X	A	A	A	A	A	A	A	B	B	B	A	B	A	A	A	A	A	A	A	X	B	B	B	B	A	A	A	A	A	A	B	A	A	A	X	B	A	A	A	A	A	A	B	X	X	A	A
Os03g0255100	B	B	B	B	B	B	B	B	B	B	B	B	B	X	X	B	B	B	A	A	B	X	B	B	B	B	B	B	B	B	B	B	B	A	B	B	B	B	A	B	B	X	B	A	B	X	B	B	X
Os03g0262500	B	X	B	B	B	B	B	B	B	B	B	B	B	B	B	B	B	B	A	A	B	X	B	B	B	B	B	B	B	B	B	B	B	A	B	B	B	B	A	B	B	A	B	A	B	B	B	B	A
Os03g0267200	B	X	B	B	B	B	B	B	B	B	B	B	B	B	B	B	B	B	A	A	B	X	B	B	B	B	B	B	B	B	B	B	B	A	B	B	B	B	A	B	B	A	B	A	B	B	B	B	A
Os03g0274800	B	X	B	B	B	B	B	B	B	B	B	B	B	B	B	B	B	B	A	X	B	X	B	B	B	B	B	B	B	B	B	B	B	A	B	B	B	B	A	B	B	A	B	A	B	B	B	B	A
Os03g0278400	B	B	B	B	B	B	B	B	B	B	B	B	B	B	B	B	X	B	A	X	B	X	B	B	B	B	B	B	B	B	B	B	B	A	B	B	B	B	A	B	B	A	B	A	B	B	B	B	A
Os03g0278566	B	B	B	B	B	B	B	B	B	B	B	B	B	B	B	B	B	B	A	X	B	X	B	B	B	B	B	B	B	B	B	B	B	A	B	B	B	B	A	B	B	A	B	A	B	B	B	B	A
Os03g0279700	B	B	B	B	B	B	B	B	B	B	B	B	B	B	B	B	B	B	A	X	B	A	B	B	B	B	B	B	B	B	B	B	B	A	B	B	B	B	A	B	B	A	B	A	B	B	B	B	A
Os03g0279900	B	B	B	B	B	B	B	B	B	B	B	B	B	B	B	B	X	B	A	X	B	X	B	B	B	B	B	B	B	B	B	B	B	A	B	B	B	B	A	B	B	A	B	A	B	B	B	B	A
Os03g0285200	B	B	B	B	B	B	B	B	B	B	B	B	B	B	B	B	B	B	A	B	B	X	B	B	B	B	B	B	B	B	B	B	B	A	B	B	B	B	A	B	B	A	B	B	B	B	B	B	A
Os03g0288400	B	B	B	B	B	B	B	B	B	B	B	B	B	B	B	B	B	B	A	X	B	X	B	B	B	B	B	B	B	B	B	B	B	A	B	B	B	B	A	B	B	A	B	B	B	B	B	B	A
Os03g0290900	B	B	B	B	B	B	B	B	B	B	B	B	B	B	B	B	X	B	A	A	B	X	B	B	B	B	B	B	B	B	B	B	B	A	B	B	B	B	A	B	B	A	B	B	B	B	B	B	A
Os03g0292800	B	B	B	B	B	B	B	B	B	B	B	B	B	B	B	B	B	B	A	A	B	X	B	B	B	B	B	B	B	B	B	B	B	A	B	B	B	B	A	B	B	A	B	B	B	B	B	B	A
Os03g0294800	B	B	B	B	B	B	B	B	B	B	B	B	B	B	B	B	B	B	A	A	B	X	B	B	B	B	B	B	B	B	B	B	B	A	B	B	B	B	A	B	B	A	B	B	B	B	B	B	A
Os03g0307700	B	B	B	B	B	B	B	B	B	B	B	B	B	B	B	B	B	B	A	A	B	B	B	B	B	B	B	B	B	B	B	B	B	B	B	B	B	B	B	B	B	B	B	B	B	B	B	B	A
Os03g0321000	B	B	B	B	B	B	B	B	B	B	B	B	B	B	B	B	B	B	A	A	B	B	B	B	B	B	B	B	B	B	B	B	B	B	B	B	B	B	B	B	B	B	B	B	B	B	B	B	A
Os03g0322900	B	X	B	B	B	B	B	B	B	B	B	B	B	B	B	B	B	B	A	A	B	B	B	B	B	B	B	B	B	B	B	B	B	B	B	B	B	B	B	B	B	B	B	B	B	B	B	B	A
Os03g0330000	B	A	B	B	B	B	B	B	B	B	B	B	B	B	B	B	B	B	A	A	B	X	A	B	B	B	B	B	B	B	B	B	B	B	B	B	B	B	B	B	B	B	B	B	B	B	B	B	A
Os03g0336300	B	X	B	B	B	B	B	B	B	B	B	B	B	B	B	B	B	B	A	A	B	X	A	B	B	B	B	B	B	B	B	B	B	B	B	B	B	B	B	B	B	B	B	B	B	B	B	B	A
Os03g0340050	B	X	B	B	B	B	B	B	B	B	B	B	B	B	B	B	B	B	A	A	B	X	A	B	B	B	B	B	B	B	B	B	B	B	B	B	B	B	B	B	B	B	B	B	B	B	B	B	A
Os03g0363600	B	X	B	B	B	B	B	B	B	B	B	B	B	B	B	B	B	B	A	X	B	X	A	B	B	B	B	B	B	B	B	A	B	B	B	B	A	B	X	B	B	B	B	B	B	B	B	B	A
Os03g0389900	B	X	B	B	B	B	B	B	B	B	B	B	B	B	B	B	B	B	A	B	B	B	A	B	B	B	B	B	B	B	B	X	B	B	B	B	A	B	X	B	B	X	B	B	B	X	B	B	A
Os03g0409100	B	X	B	B	B	B	B	B	B	B	B	B	B	B	B	B	B	B	A	B	B	B	A	B	B	B	B	B	B	B	B	X	B	A	B	B	X	B	A	B	B	X	B	B	B	X	B	B	A
Os03g0414300	B	X	B	B	B	B	B	B	B	B	B	B	B	B	B	B	B	B	A	B	B	B	A	B	B	B	B	B	B	B	B	X	B	A	B	B	X	B	A	B	B	X	B	B	B	X	B	B	A
Os03g0418500	B	X	B	B	B	B	B	B	B	B	B	B	B	B	B	B	B	B	A	A	B	B	A	B	B	B	B	B	B	B	B	X	B	A	B	B	X	B	A	B	B	X	B	B	B	A	B	B	A
Os03g0424300	B	X	B	B	B	B	B	B	B	B	B	B	B	B	B	B	B	B	A	A	B	B	A	B	B	B	B	B	B	B	B	X	B	A	B	B	A	B	A	B	B	X	B	B	B	X	B	B	A
Os03g0426350	B	X	B	B	B	B	B	B	B	B	B	A	B	B	B	B	B	B	A	A	B	B	A	B	B	B	B	B	B	B	B	X	B	A	B	B	X	B	A	B	B	X	B	B	B	A	B	B	A
Os03g0572083	B	X	B	B	B	B	B	B	B	B	B	A	B	B	B	B	B	B	A	A	B	B	A	B	B	B	B	B	B	B	B	X	B	A	B	B	X	B	A	B	B	X	B	B	B	A	B	B	A
Os03g0576600	B	X	B	B	B	B	B	B	B	B	B	A	B	B	B	B	B	B	A	A	B	B	A	B	B	B	B	B	B	B	B	X	B	A	B	B	A	B	A	B	B	X	B	B	B	A	B	B	A
Os03g0586600	B	X	B	B	B	B	B	B	B	B	B	A	B	B	B	B	X	B	A	B	B	B	A	B	B	B	B	B	B	B	B	X	B	A	B	B	A	B	A	B	B	X	B	A	B	A	B	B	A
Os03g0596600	B	X	B	B	B	B	B	B	B	B	B	A	B	B	B	B	X	B	A	B	B	B	A	B	B	B	B	B	B	B	B	X	B	A	B	B	X	B	A	B	B	X	B	A	B	A	B	B	A
Os03g0598001	B	X	B	B	B	B	B	B	B	B	B	A	B	B	B	B	X	B	A	B	B	X	A	B	B	B	B	B	B	B	B	X	B	A	B	B	X	B	A	B	B	X	B	A	B	A	B	B	A
Os03g0602851	B	X	B	B	B	B	B	B	B	B	B	A	B	B	B	B	X	B	A	A	B	B	A	B	B	B	B	B	B	B	B	A	B	A	B	B	X	B	A	B	B	X	B	A	B	A	B	B	A
Os03g0605300	B	B	B	B	B	B	B	B	B	B	B	A	B	B	B	B	B	B	A	A	B	B	A	B	B	B	B	B	B	B	B	B	B	A	B	B	B	B	A	B	B	X	B	A	B	A	B	B	A
Os03g0610400	B	B	B	B	B	B	B	B	B	B	B	A	B	B	B	B	B	B	A	A	B	B	A	B	B	B	B	B	B	B	B	B	B	A	B	B	B	B	A	B	B	X	B	A	B	A	B	B	A
Os03g0611200	B	B	B	B	B	B	B	B	B	B	B	A	B	B	B	B	B	B	A	X	B	B	A	B	B	B	B	B	B	B	B	B	B	A	B	B	B	B	A	B	B	X	B	A	B	A	B	B	A
Os03g0612800	B	B	B	B	B	B	B	B	B	B	B	A	B	B	B	B	B	B	A	A	B	B	A	B	B	B	B	B	B	B	B	B	B	A	B	B	B	B	A	B	B	X	B	A	B	A	B	B	A
Os03g0616500	B	B	B	B	B	B	B	B	B	B	B	A	B	B	B	B	B	B	A	A	B	B	A	B	B	B	B	B	B	B	B	B	B	A	B	B	B	B	A	B	B	X	B	A	B	A	B	B	A
Os03g0619001	B	B	B	B	B	B	B	B	B	B	B	A	B	B	B	B	B	B	A	X	B	B	A	B	B	B	B	B	B	B	B	B	B	A	B	B	B	B	A	B	B	X	B	A	B	A	B	B	A
Os03g0626500	B	B	B	B	B	B	B	B	B	B	B	A	B	B	B	B	X	B	A	A	B	B	A	B	B	B	B	B	B	B	B	B	B	A	B	B	B	B	A	B	B	X	B	A	B	A	B	B	A
Os03g0627200	B	B	B	B	B	B	B	B	B	B	B	A	B	B	B	B	B	B	A	X	B	B	A	B	B	B	B	B	B	B	B	B	B	A	B	B	B	B	A	B	B	X	B	A	B	A	B	B	A
Os03g0627500	B	B	B	B	B	B	B	B	B	B	B	A	B	B	B	B	B	B	A	A	B	B	A	B	B	B	B	B	B	B	B	B	B	A	B	B	B	B	A	B	B	X	B	A	B	A	B	B	A
Os03g0640100	B	B	B	B	B	B	B	B	B	B	B	A	B	B	B	B	B	B	A	B	B	B	A	B	B	B	B	B	B	B	B	B	B	A	B	B	B	B	A	B	B	A	B	A	B	A	B	B	A
Os03g0646350	B	B	B	B	B	B	B	B	B	B	B	A	B	B	B	B	X	B	A	B	B	B	A	B	B	B	B	B	B	B	B	B	B	A	B	B	B	B	A	B	B	A	B	A	B	A	B	B	A
Os03g0670200	B	B	B	B	B	B	B	B	B	B	B	A	B	B	B	B	X	B	A	B	B	X	B	B	B	B	B	B	B	B	B	B	B	B	B	B	B	B	B	B	B	A	B	A	B	X	B	B	A
Os03g0670700	B	B	B	B	B	B	B	B	B	B	B	A	B	B	B	B	B	B	A	B	B	X	B	B	B	B	B	B	B	B	B	B	B	B	B	B	B	B	B	B	B	A	B	A	B	A	B	B	A
Os03g0671600	B	B	B	B	B	B	B	B	B	B	B	A	B	B	B	B	B	B	A	B	B	X	B	B	B	B	B	B	B	B	B	B	B	X	B	B	B	B	X	B	B	A	B	A	B	A	B	B	A
Os03g0675400	B	B	B	B	B	B	B	B	B	B	B	A	B	B	B	B	B	B	A	B	B	X	B	B	B	B	B	B	B	B	B	B	B	B	B	B	B	B	B	B	B	X	B	A	B	A	B	B	A
Os03g0675902	B	B	B	B	B	B	B	B	B	B	B	A	B	B	B	B	X	B	A	B	B	X	B	B	B	B	B	B	B	B	B	B	B	B	B	B	B	B	B	B	B	A	B	A	B	A	B	B	A
Os03g0697333	A	B	B	B	B	B	B	B	B	B	B	A	B	B	B	B	B	B	A	B	B	X	B	B	A	B	B	B	B	B	B	B	B	A	B	B	B	B	A	B	B	A	B	A	B	X	B	B	B
Os03g0701400	A	B	B	B	B	B	B	B	B	B	B	A	B	B	B	B	B	B	A	B	B	X	B	B	A	B	B	B	B	B	B	B	B	A	B	B	B	B	A	B	B	X	B	A	B	X	B	B	B
Os03g0701800	A	B	B	B	B	B	B	B	B	B	B	A	B	B	B	B	B	B	A	B	B	X	B	B	A	B	B	B	B	B	B	B	B	A	B	B	B	B	A	B	B	X	B	A	B	X	B	B	B
Os03g0703100	A	B	B	B	B	B	B	B	B	B	B	A	B	B	B	B	B	B	A	B	B	X	B	B	A	B	B	B	B	B	B	B	B	A	B	B	B	B	A	B	B	A	B	A	B	B	B	B	B
Os03g0703200	A	B	B	B	B	B	B	B	B	B	B	A	B	B	B	B	B	B	A	B	B	X	B	B	A	B	B	B	B	B	B	B	B	A	B	B	B	B	A	B	B	A	B	A	B	X	B	B	B
Os03g0711500	A	B	B	B	B	B	B	B	B	B	B	A	B	B	B	B	B	B	A	B	B	X	B	B	B	B	B	B	B	B	B	B	B	A	B	B	B	B	A	B	B	A	B	A	B	X	B	B	B
Os03g0714200	A	B	B	B	B	B	B	B	B	B	B	A	B	B	B	B	B	B	A	B	B	X	B	B	B	B	B	B	B	B	B	B	B	A	B	B	B	B	A	B	B	A	B	A	B	B	B	B	B
Os03g0717900	A	B	B	B	B	B	B	B	B	B	B	A	B	B	B	B	B	B	A	B	B	X	B	B	B	B	B	B	B	B	B	B	B	A	B	B	B	B	A	B	B	A	B	A	B	B	B	B	B
Os03g0719100	A	B	B	B	B	B	B	B	B	B	B	A	B	B	B	B	B	B	A	B	B	X	B	B	B	B	B	B	B	B	B	B	B	A	B	B	B	B	A	B	B	A	B	A	B	X	B	B	B
Os03g0722600	A	B	B	X	B	B	B	B	B	A	B	A	B	B	B	B	X	B	A	A	B	X	B	B	B	B	B	B	B	B	B	B	B	A	B	B	B	B	A	B	B	X	B	A	B	X	B	B	B
Os03g0731025	A	B	B	B	B	B	B	B	B	A	B	A	B	B	B	B	B	B	A	X	B	X	B	B	B	B	B	B	B	B	B	B	B	A	B	B	B	B	A	B	B	B	B	A	B	X	B	B	B
Os03g0732100	A	B	B	B	B	B	B	B	B	A	B	A	B	B	B	B	X	B	A	X	B	X	B	B	B	B	B	B	B	B	B	B	B	A	B	B	B	B	A	B	B	B	B	A	B	X	B	B	B
Os03g0741400	A	X	B	B	B	B	B	B	B	A	B	A	B	B	B	B	B	B	A	A	B	X	B	B	B	B	B	B	B	B	B	B	B	A	B	B	B	B	X	B	B	B	B	A	B	X	B	B	B
Os03g0748000	B	X	B	B	B	B	B	B	B	A	B	A	B	B	B	B	B	B	A	A	B	X	B	B	B	B	B	B	B	B	B	B	B	A	B	B	B	B	A	B	B	B	B	A	B	X	B	B	B
Os03g0750900	B	X	B	B	B	B	B	B	B	A	B	A	B	B	B	B	X	B	A	A	B	X	B	B	B	B	B	B	B	B	B	B	B	A	B	B	B	B	A	B	B	B	B	A	B	X	B	B	B
Os03g0755100	B	X	B	B	B	B	B	B	B	A	B	A	B	B	B	B	B	B	A	A	B	X	B	B	B	B	B	B	B	B	B	B	B	A	B	B	B	B	A	B	B	B	B	A	B	X	B	B	B
Os03g0757051	B	X	B	B	B	B	B	B	B	A	B	A	B	B	B	B	B	B	A	A	B	X	B	B	B	B	B	B	B	B	B	B	B	A	B	B	B	B	A	B	B	B	B	A	B	X	B	B	B
Os03g0757300	B	X	B	B	B	B	B	B	B	A	B	A	B	B	B	B	B	B	A	A	B	X	B	B	B	B	B	B	B	B	B	B	B	A	B	B	B	B	A	B	B	B	B	A	B	X	B	B	B
Os03g0757950	B	X	B	B	B	B	B	B	B	A	B	A	B	B	B	B	B	B	A	A	B	X	B	B	B	B	B	B	B	B	B	B	B	A	B	B	B	B	A	B	B	B	B	A	B	X	B	B	B
Os03g0758050	B	X	B	B	B	B	B	B	B	A	B	A	B	B	B	B	B	B	A	A	B	X	B	B	B	B	B	B	B	B	B	B	B	A	B	B	B	B	A	B	B	B	B	A	B	X	B	B	B
Os03g0762200	B	X	B	B	B	B	B	B	B	A	B	A	B	B	B	B	B	B	A	A	B	X	B	B	B	B	B	B	B	B	B	B	B	B	B	B	B	B	B	B	B	B	B	A	B	B	B	B	B
Os03g0762400	B	X	B	B	B	X	B	B	B	A	B	A	B	B	B	B	B	B	A	A	B	X	B	B	B	B	B	B	B	B	B	B	B	B	B	B	B	B	B	B	B	B	B	A	B	X	B	B	B
Os03g0762500	B	X	B	B	B	B	B	B	B	A	B	A	B	B	B	B	B	B	A	A	B	A	B	B	B	B	B	B	B	B	B	B	B	B	B	B	B	B	B	B	B	B	B	A	B	X	B	B	B
Os03g0764600	B	X	B	B	B	B	B	B	B	A	B	A	B	B	B	B	B	B	A	A	B	X	B	B	B	B	B	B	B	B	B	B	B	B	B	B	B	B	B	B	B	B	B	A	B	X	B	B	B
Os03g0764900	B	X	B	B	B	B	B	B	B	A	B	A	B	B	B	B	B	B	A	A	B	X	B	B	B	B	B	B	B	B	B	B	B	B	B	B	B	B	B	B	B	B	B	A	B	X	B	B	B
Os03g0765900	B	X	B	B	B	B	B	B	B	A	B	A	B	B	B	B	B	B	A	A	B	X	B	B	B	B	B	B	B	B	B	B	B	B	B	B	B	B	B	B	B	B	B	B	B	X	B	B	B
Os03g0767166	B	X	B	B	B	B	B	B	B	A	B	A	B	B	B	B	B	B	A	A	B	X	B	B	B	B	B	B	B	B	B	B	B	B	B	B	B	B	B	B	B	B	B	B	B	X	B	B	B
Os03g0767800	B	X	B	B	B	B	B	B	B	A	B	A	B	B	B	B	B	B	A	A	B	X	B	B	B	B	B	B	B	B	B	B	B	B	B	B	B	B	B	B	B	B	B	B	B	X	B	B	B
Os03g0769050	B	X	B	B	B	B	B	B	B	A	B	A	B	B	B	B	B	B	A	A	B	X	B	B	B	B	B	B	B	B	B	B	B	B	B	B	B	B	B	B	B	B	B	B	B	X	B	B	B
Os03g0770100	B	X	B	B	B	B	B	B	B	A	B	A	B	B	B	B	B	B	A	A	B	X	B	B	B	B	B	B	B	B	B	B	B	B	B	B	B	B	B	B	B	B	B	B	B	X	B	B	B
Os03g0770800	B	B	B	B	B	B	B	B	B	A	B	A	B	B	B	B	X	B	A	A	B	X	B	B	B	B	B	B	B	B	B	B	B	B	B	B	B	B	B	B	B	B	B	B	B	X	B	B	B
Os03g0771100	B	B	B	B	B	B	B	B	B	A	B	A	B	B	B	B	B	B	A	A	B	X	B	B	B	B	B	B	B	B	B	B	B	B	B	B	B	B	B	B	B	B	B	B	B	B	B	B	B
Os03g0772800	B	B	B	B	B	B	B	B	B	A	B	A	B	B	B	B	B	B	A	A	B	X	B	B	B	B	B	B	B	B	B	B	B	B	B	B	B	B	B	B	B	B	B	B	B	X	B	B	B
Os03g0783700	B	X	B	B	B	B	B	B	B	A	B	B	B	B	B	B	B	B	A	A	B	B	A	B	B	B	B	B	B	B	B	B	B	B	B	B	B	B	B	B	B	B	B	B	B	B	B	B	B
Os03g0784900	B	X	B	B	B	B	B	B	B	A	B	B	B	B	B	B	B	B	A	A	B	X	A	B	B	B	B	B	B	B	B	B	B	B	B	B	B	B	B	B	B	B	B	B	B	B	B	B	B
Os03g0787350	B	X	B	B	B	B	B	B	B	A	B	B	B	B	B	B	B	B	A	A	B	X	A	B	B	B	B	B	B	B	B	B	B	B	B	B	B	B	B	B	B	B	B	B	B	B	B	B	B
Os03g0788400	B	X	B	B	B	B	B	B	B	A	B	B	B	B	B	B	B	B	A	A	B	X	X	B	B	B	B	B	B	B	B	B	B	B	B	B	B	B	B	B	B	B	B	B	B	B	B	B	B
Os03g0788700	B	X	B	B	B	B	B	B	B	A	B	B	B	B	B	B	B	B	A	A	B	X	A	B	B	B	B	B	B	B	B	B	B	B	B	B	B	B	B	B	B	B	B	B	B	B	B	B	B
Os03g0789200	B	X	B	B	B	B	B	B	B	A	B	B	B	B	B	B	B	B	A	A	B	X	A	B	B	B	B	B	B	B	B	B	B	B	B	B	B	B	B	B	B	B	B	B	B	B	B	B	B
Os03g0797000	B	X	B	B	B	B	B	B	B	A	B	B	B	B	B	B	B	B	A	A	B	X	A	B	B	B	B	B	B	B	B	B	B	B	B	B	B	B	B	B	B	B	B	B	B	B	B	B	B
Os03g0798101	B	X	B	X	B	B	B	B	B	A	B	B	X	X	B	B	X	B	A	A	B	X	A	B	B	B	B	X	B	B	B	X	X	B	B	B	X	B	B	X	B	B	X	B	X	B	B	X	X
Os03g0802300	B	B	X	X	B	B	X	X	B	A	X	B	B	A	B	B	X	B	A	A	B	X	A	B	B	A	B	B	X	X	B	X	A	X	X	B	X	A	B	B	X	X	X	B	A	X	B	X	B
Os03g0806500	B	X	A	A	A	A	A	A	A	A	B	B	A	A	A	A	A	A	B	B	A	X	A	B	B	A	A	A	A	A	A	X	A	B	A	A	X	A	B	A	A	B	A	B	A	B	B	A	B
Os03g0817300	B	X	A	A	A	A	A	A	A	A	B	B	A	A	A	A	A	A	B	B	A	X	A	B	B	A	A	A	A	A	A	A	A	B	A	A	X	A	B	A	A	B	A	B	A	X	B	A	B
Os03g0818700	B	X	A	A	A	A	A	A	A	A	B	B	A	A	A	A	A	A	B	B	A	X	A	B	B	A	A	A	A	A	A	A	A	B	A	A	X	A	B	A	A	B	A	B	A	X	B	A	B
Os03g0823301	A	X	A	A	A	A	A	A	A	B	B	B	A	A	A	A	A	A	B	B	A	A	A	B	A	A	A	A	A	A	A	A	A	B	A	A	X	A	B	A	A	B	A	B	A	X	B	A	B
Os03g0826000	A	X	A	A	A	A	A	A	A	B	B	B	A	A	A	A	A	A	B	B	A	X	A	B	A	A	A	A	A	A	A	X	A	B	A	A	B	A	B	A	A	B	A	B	A	X	B	A	B
Os03g0832400	A	X	A	A	A	A	A	A	A	B	B	B	A	A	A	A	A	A	B	B	A	X	A	B	A	A	A	A	A	A	A	X	A	B	A	A	X	A	B	A	A	B	A	B	A	X	B	A	B
Os03g0836600	A	X	A	A	X	A	A	A	A	B	B	B	A	A	A	A	A	X	B	B	A	X	A	B	A	A	A	A	A	A	X	X	A	B	A	A	X	A	B	A	A	B	A	A	X	X	B	A	B
Os03g0836900	A	B	X	A	X	A	A	X	A	B	B	B	A	A	A	A	X	A	B	B	A	X	A	B	A	X	A	A	A	A	A	X	A	B	X	A	B	A	B	A	X	B	A	A	A	X	B	A	B
Os03g0839600	A	X	A	A	A	A	X	A	A	B	B	B	A	A	A	A	X	X	B	B	A	X	A	B	A	A	A	A	A	X	X	X	A	B	X	X	X	A	B	A	A	B	A	A	A	X	B	X	B
Os03g0841800	A	X	A	A	A	A	A	A	A	B	B	B	A	A	A	A	A	A	B	B	A	X	B	B	A	A	A	A	A	A	A	A	A	B	A	A	X	A	B	A	A	B	A	A	A	X	B	A	B
Os04g0103200	A	B	B	B	B	B	B	B	B	B	A	B	B	A	B	B	B	B	A	B	B	X	B	A	A	A	B	B	B	B	B	B	A	A	B	B	B	A	A	B	B	B	B	B	A	A	B	B	A
Os04g0105300	A	B	B	B	B	B	B	B	B	B	A	B	B	A	B	B	X	B	A	B	B	X	B	A	A	A	B	B	B	B	B	B	A	A	B	B	B	A	A	B	B	X	B	B	A	X	B	B	A
Os04g0105500	A	B	B	B	B	B	B	B	B	B	A	B	B	A	B	B	B	B	A	B	B	X	B	A	A	A	B	B	B	B	B	B	A	A	B	B	B	A	A	B	B	X	B	B	A	X	B	B	A
Os04g0106300	A	B	B	B	B	B	B	B	B	B	A	B	B	A	B	B	X	B	A	B	B	X	B	A	A	A	B	B	B	B	B	B	A	A	B	B	B	A	A	B	B	X	B	B	A	X	B	B	A
Os04g0106500	A	B	B	B	B	B	B	B	B	B	A	B	B	A	B	B	B	B	A	X	B	X	B	A	A	A	B	B	B	B	B	B	A	A	B	B	B	A	A	B	B	X	B	B	A	X	B	B	A
Os04g0109900	A	B	B	B	B	B	B	B	B	B	A	A	B	A	B	B	B	B	A	X	B	X	B	A	A	A	B	B	B	B	B	B	A	A	B	B	B	A	A	B	B	B	B	B	A	A	B	B	A
Os04g0116800	A	B	B	B	B	B	B	B	B	B	B	A	B	A	B	B	B	B	A	X	B	X	B	B	A	A	B	B	B	B	B	B	A	A	B	B	B	A	A	B	B	X	B	B	A	A	B	B	A
Os04g0123125	A	B	B	B	B	B	B	B	B	B	B	A	B	A	B	B	B	B	A	X	B	X	B	B	A	A	B	B	X	B	X	B	A	A	B	B	B	A	A	B	B	B	B	B	A	A	B	B	A
Os04g0123500	A	B	B	B	B	B	B	B	X	B	B	A	B	A	B	B	B	B	A	B	B	X	B	B	A	A	B	B	B	B	B	B	A	A	B	B	B	A	A	B	B	B	B	B	A	A	B	B	A
Os04g0129475	A	B	B	B	B	B	B	B	B	B	B	A	B	A	B	B	B	B	A	B	B	X	B	B	A	A	B	B	B	B	B	B	A	A	B	B	B	A	A	B	B	B	B	B	A	A	B	B	A
Os04g0134601	A	B	B	B	B	B	B	B	B	B	B	A	B	A	B	B	B	B	A	X	B	X	B	B	A	A	B	B	B	B	B	B	A	A	B	B	B	A	A	B	B	B	B	B	A	A	B	B	A
Os04g0167875	A	B	B	B	B	B	B	B	B	B	B	A	B	A	B	B	B	B	A	X	B	X	B	B	A	A	B	B	B	B	B	B	A	A	B	B	B	A	A	B	B	B	B	A	A	A	B	B	A
Os04g0168100	A	B	B	B	B	B	B	B	B	B	B	A	B	A	B	B	B	B	A	X	B	X	B	B	A	A	B	B	B	B	B	B	A	A	B	B	B	A	A	B	B	B	B	A	A	A	B	B	A
Os04g0169833	A	B	B	B	B	B	B	B	B	B	B	A	B	A	B	B	B	B	A	X	B	B	B	B	A	A	B	B	B	B	B	B	A	A	B	B	B	A	A	B	B	X	B	A	A	A	B	B	A
Os04g0174800	A	B	B	B	B	B	B	B	B	B	B	A	B	A	B	B	B	B	A	X	B	X	B	B	A	A	B	B	B	B	B	B	A	A	B	B	B	A	A	B	B	B	B	A	A	A	B	B	A
Os04g0177800	A	B	B	B	B	B	B	B	B	B	B	A	B	A	B	B	B	B	B	X	B	X	B	B	A	A	B	B	B	B	X	B	A	A	B	B	B	A	A	B	B	B	B	A	A	A	B	B	A
Os04g0186450	A	B	B	B	B	B	B	B	B	B	B	A	B	B	B	B	B	B	B	A	X	X	B	B	A	B	B	B	B	B	B	B	B	A	B	B	B	B	A	B	B	B	B	B	B	X	B	B	A
Os04g0193250	A	B	B	B	B	B	B	B	B	B	B	A	B	B	B	B	B	B	B	A	B	X	B	B	A	B	B	B	B	B	B	B	B	A	B	B	B	B	A	B	B	B	B	B	B	X	B	B	A
Os04g0198733	A	B	B	B	B	B	B	B	B	B	B	A	B	B	B	B	B	B	B	A	B	X	B	B	A	B	B	B	B	B	B	B	B	A	B	B	B	B	A	B	B	B	B	B	B	X	B	B	A
Os04g0206300	A	B	B	B	B	B	B	B	B	B	B	A	B	B	B	B	B	B	B	A	B	X	B	B	A	B	B	B	X	B	B	B	B	A	B	B	B	B	A	B	B	X	B	B	B	X	B	B	A
Os04g0253601	A	B	B	B	B	B	B	B	B	B	B	A	B	B	B	B	B	B	B	A	B	X	B	B	A	B	B	B	B	B	B	B	B	A	B	B	B	B	A	B	B	B	B	B	B	B	B	B	A
Os04g0291000	A	B	B	B	B	B	B	B	B	B	B	A	B	B	B	B	B	B	B	A	B	X	B	B	A	B	B	B	B	B	B	B	B	A	B	B	B	B	A	B	B	B	B	B	B	X	B	B	A
Os04g0297933	A	B	B	B	B	B	B	B	B	B	B	A	B	B	B	B	X	B	B	A	B	X	B	B	A	B	B	B	B	B	B	B	B	A	B	B	B	B	A	B	B	B	B	B	B	X	B	B	A
Os04g0300600	A	B	B	B	B	B	B	B	B	B	B	A	B	B	B	B	B	B	B	A	B	X	A	B	A	B	B	B	B	B	B	B	B	A	B	B	B	B	A	B	B	B	B	B	B	X	B	B	A
Os04g0300950	A	B	B	B	B	B	B	B	B	B	B	A	B	B	B	B	B	B	B	A	B	X	A	B	A	B	B	B	B	B	B	B	B	A	B	B	B	B	A	B	B	B	B	B	B	X	B	B	A
Os04g0301225	A	B	B	B	B	B	B	B	B	B	B	A	B	B	B	B	B	B	B	A	B	X	A	B	A	B	B	B	B	B	B	B	B	A	B	B	B	B	A	B	B	X	B	B	B	X	B	B	A
Os04g0307800	A	B	B	B	B	B	B	B	B	B	A	A	B	B	B	B	B	B	B	A	B	X	A	A	A	B	B	B	B	B	B	B	B	A	B	B	B	B	A	B	B	B	B	B	B	X	X	B	A
Os04g0316200	A	B	B	B	B	B	B	B	B	B	A	A	B	B	B	B	A	B	B	A	B	X	A	A	A	B	B	B	B	B	B	B	B	A	B	B	B	B	A	B	B	X	B	A	B	X	A	B	A
Os04g0386400	X	X	X	A	A	X	X	A	A	X	B	A	A	A	X	A	X	A	B	A	A	X	X	B	X	A	X	X	X	A	A	X	A	A	X	A	X	X	A	A	X	X	A	A	X	X	X	X	X
Os04g0396500	A	X	A	A	A	A	A	A	A	A	B	A	A	A	A	A	A	A	B	A	A	X	A	B	A	A	A	A	A	A	A	A	A	A	A	A	A	A	A	A	A	X	A	A	A	A	B	A	A
Os04g0402700	X	A	X	A	A	X	A	A	A	X	B	X	A	A	X	X	A	A	B	A	X	X	X	B	A	X	A	A	A	A	A	X	A	A	A	A	X	X	X	A	A	X	A	A	X	A	B	A	B
Os04g0581000	B	X	X	A	A	X	X	A	X	A	B	B	A	B	A	A	X	A	B	X	A	A	B	B	B	B	A	A	X	A	A	A	B	B	X	X	X	B	B	X	A	X	A	X	B	B	X	X	B
Os04g0605500	B	A	A	A	X	A	A	A	A	A	B	B	A	B	A	A	X	A	B	X	A	A	B	B	B	B	A	A	A	A	A	A	B	B	A	A	A	B	B	A	A	X	A	A	B	B	X	A	B
Os04g0606200	B	A	A	A	A	A	A	A	A	A	B	B	A	B	A	A	A	A	B	X	A	A	B	B	B	B	A	A	A	A	A	A	B	B	A	A	A	B	B	A	A	A	A	A	B	B	X	A	B
Os04g0606500	B	X	A	A	A	A	A	A	A	A	B	B	A	B	A	A	A	A	B	X	A	A	B	B	B	B	A	A	A	A	A	A	B	B	A	A	A	B	B	A	A	A	A	A	B	B	X	A	B
Os04g0613200	B	X	X	A	A	X	X	A	A	X	B	B	A	B	X	A	X	X	B	A	X	X	B	B	B	B	A	A	X	X	A	A	B	B	X	A	X	B	B	A	A	X	A	A	B	B	A	A	B
Os04g0619200	B	X	A	A	A	A	A	A	A	A	B	B	X	B	A	X	X	A	B	A	X	X	B	B	B	B	A	X	A	X	A	A	B	B	A	X	A	B	B	A	A	X	A	A	B	B	A	X	B
Os04g0661700	B	X	B	B	B	B	B	B	B	A	B	B	B	B	B	B	B	B	A	A	B	X	B	B	B	B	B	B	B	B	B	A	B	B	B	B	A	B	B	B	B	A	B	A	B	B	B	B	B
Os04g0666100	B	X	B	B	B	B	B	B	B	A	B	B	B	B	B	B	B	B	A	A	B	X	B	B	B	B	B	B	B	B	B	A	B	B	B	B	A	B	B	B	B	A	B	A	B	B	B	B	B
Os04g0668700	B	X	B	B	B	B	B	B	B	A	B	B	B	B	B	B	X	B	A	A	B	X	B	B	B	B	B	B	B	B	B	A	B	B	B	B	X	B	B	B	B	A	B	A	B	B	B	B	B
Os04g0669700	B	A	B	B	B	B	B	B	B	A	B	B	B	B	B	B	B	B	A	A	B	X	B	B	B	B	B	B	B	B	B	A	B	B	B	B	X	B	B	B	B	A	B	A	B	B	B	B	B
Os04g0673250	B	X	B	B	B	B	B	B	B	A	B	B	B	B	B	B	B	B	A	A	B	X	B	B	B	B	B	B	B	B	B	A	B	B	B	B	X	B	B	B	B	A	B	A	B	B	B	B	B
Os04g0674025	B	X	B	B	B	B	B	B	B	A	B	B	B	B	B	B	B	B	A	A	B	X	B	B	B	B	B	B	B	B	B	X	B	B	B	B	X	B	B	B	B	A	B	A	B	B	B	B	B
Os04g0676200	B	X	B	B	B	B	B	B	B	A	B	B	B	B	B	B	B	B	B	A	B	X	B	B	B	B	B	B	B	B	B	A	B	B	B	B	X	B	B	B	B	A	B	A	B	B	B	B	B
Os04g0682100	B	X	B	B	B	B	B	B	B	A	B	B	B	B	B	B	B	B	B	X	B	B	B	B	B	B	B	B	B	B	B	A	B	B	B	B	A	B	B	B	B	A	B	A	B	B	B	B	B
Os04g0684200	X	X	B	B	B	B	X	B	X	A	B	X	B	B	X	B	B	B	B	A	B	X	B	B	B	X	B	X	B	B	X	A	B	B	X	X	A	B	B	B	B	A	B	A	B	X	B	B	B
Os04g0684800	B	X	B	B	B	B	B	B	B	A	B	B	X	B	B	B	B	B	B	A	B	X	B	B	B	B	B	B	B	B	B	A	B	B	B	B	X	B	B	B	B	A	B	A	B	B	B	B	B
Os04g0685100	B	X	B	B	B	B	B	B	B	A	B	B	B	B	B	B	B	B	B	A	B	X	B	B	B	B	B	B	B	B	B	A	B	B	B	B	X	B	B	B	B	A	B	A	B	B	B	B	B
Os04g0690300	B	X	B	B	B	B	B	B	B	A	B	A	B	B	B	B	B	B	B	B	B	B	B	B	B	B	B	B	B	B	B	A	B	B	B	B	X	B	A	B	B	A	B	A	B	X	B	B	B
Os04g0691800	B	A	B	B	B	B	B	B	B	A	B	A	B	B	B	B	B	B	B	B	B	B	B	B	B	B	B	B	B	B	B	X	B	B	B	B	A	B	A	B	B	A	B	A	B	X	B	B	B
Os05g0106300	A	B	B	B	B	B	X	B	B	B	A	B	B	B	B	X	A	A	A	X	B	X	A	X	A	B	B	A	B	X	B	X	B	B	A	A	X	B	B	B	X	X	B	X	B	B	A	B	A
Os05g0106900	X	B	B	B	B	B	B	B	B	B	A	B	B	B	B	B	X	A	X	A	B	X	X	A	A	X	B	A	B	B	X	B	B	B	X	A	X	B	X	X	B	X	B	B	B	B	A	B	A
Os05g0107300	A	B	B	B	B	B	B	B	B	B	A	B	B	B	B	B	A	A	A	A	B	X	A	A	A	B	B	A	B	B	B	B	B	B	A	A	X	B	B	B	B	X	B	B	B	B	A	B	A
Os05g0117300	A	X	A	A	A	A	A	A	A	B	A	B	A	B	A	A	A	A	A	A	A	X	A	A	A	B	A	A	A	A	A	X	B	A	A	A	B	B	A	A	A	A	A	B	B	B	A	A	A
Os05g0121000	A	X	A	A	A	A	A	A	A	B	A	B	A	B	A	A	A	A	A	A	A	X	A	A	A	B	A	A	A	A	A	X	B	A	A	A	B	B	A	A	A	A	A	B	B	B	A	A	A
Os05g0121500	A	X	A	A	A	A	A	A	A	B	A	A	A	B	A	A	A	A	A	A	A	X	A	A	A	B	A	A	A	A	A	X	B	A	A	A	X	B	A	A	A	A	A	B	B	X	A	A	A
Os05g0121600	A	X	A	A	A	A	A	A	A	B	A	A	A	B	A	A	A	A	A	A	A	X	A	A	A	B	A	A	A	A	A	X	B	A	A	A	B	B	A	A	A	A	A	B	B	X	A	A	A
Os05g0121725	A	X	A	A	A	A	A	A	A	B	A	A	A	B	A	A	A	A	A	A	A	X	A	A	A	B	A	A	A	A	A	X	B	A	A	A	X	B	A	A	A	A	A	B	B	X	A	A	A
Os05g0122700	A	X	A	A	A	A	A	A	A	B	A	A	A	B	A	A	A	A	A	A	A	X	A	A	A	B	A	A	A	A	A	X	B	A	A	A	B	B	A	A	A	X	A	B	B	X	A	A	A
Os05g0123300	A	X	A	A	A	A	A	A	A	B	A	A	A	B	A	A	A	A	A	A	A	X	A	A	A	B	A	A	A	A	A	X	B	A	A	A	X	B	A	A	A	A	A	B	B	X	A	A	A
Os05g0123650	A	B	A	A	A	A	A	A	A	B	A	A	A	B	A	A	A	A	A	A	A	X	A	A	A	B	A	A	A	A	A	A	B	A	A	A	B	B	A	A	A	A	A	B	B	X	A	A	A
Os05g0125200	A	X	A	A	A	A	A	A	A	B	A	A	A	B	X	A	X	A	A	A	A	X	A	A	A	B	A	A	A	A	A	X	B	A	A	A	X	B	A	A	A	X	A	B	B	X	A	A	A
Os05g0125350	A	X	A	A	A	A	A	A	A	B	A	A	A	B	A	A	A	A	A	A	A	X	A	A	A	B	A	A	A	A	A	X	B	A	A	A	B	B	A	A	A	A	A	B	B	X	A	A	A
Os05g0125900	A	B	A	A	A	A	A	A	A	B	A	A	A	B	A	A	A	A	A	A	A	X	A	A	A	B	A	A	A	A	A	X	B	A	A	A	X	B	A	A	A	X	A	B	B	X	A	A	A
Os05g0127300	A	X	A	A	A	A	A	A	A	B	A	A	A	B	A	A	X	A	A	A	A	X	A	A	A	B	A	A	A	A	A	X	B	A	A	A	X	B	A	A	A	A	A	B	B	X	A	A	A
Os05g0132650	A	X	A	A	A	A	A	A	A	B	A	A	A	B	A	A	A	A	A	X	A	A	A	A	A	B	A	A	A	A	A	X	B	B	A	A	B	B	B	A	A	A	A	B	B	A	A	A	A
Os05g0132800	A	X	A	A	A	A	A	A	A	B	A	A	A	B	A	A	A	A	B	X	A	A	A	A	A	B	A	A	A	A	A	X	B	B	A	A	X	B	B	A	A	A	A	B	B	A	A	A	A
Os05g0153900	B	X	X	A	X	X	A	A	A	B	B	A	A	B	X	X	A	A	B	A	X	A	A	B	B	B	A	X	A	A	A	X	B	B	X	X	X	B	B	X	X	X	A	X	B	X	X	A	B
Os05g0161600	B	X	A	A	A	A	A	A	A	B	B	A	A	B	A	A	A	A	B	X	A	X	A	B	B	B	A	A	A	A	A	X	B	B	A	A	X	B	B	A	A	X	A	A	B	A	A	A	B
Os05g0163000	B	X	A	A	A	A	A	A	A	B	B	A	A	B	A	A	A	A	B	X	A	A	A	B	B	B	A	A	A	A	A	X	B	B	A	A	B	B	A	A	A	A	A	A	B	A	A	A	B
Os05g0166900	B	X	A	A	A	A	A	A	A	B	B	A	A	B	A	A	A	A	B	A	A	A	A	B	B	B	A	A	A	A	A	X	B	B	A	A	X	B	A	A	A	A	A	A	B	A	A	A	B
Os05g0176300	B	X	A	A	A	A	A	A	A	A	B	A	A	B	A	A	A	A	B	X	A	X	A	B	B	B	A	A	A	A	A	X	B	A	A	A	B	B	A	A	A	X	A	A	B	A	A	A	B
Os05g0178300	B	X	A	A	A	A	A	A	A	A	B	A	A	B	A	A	A	A	B	X	A	X	A	B	B	B	A	A	A	A	A	X	B	A	A	A	B	B	A	A	A	A	A	A	B	A	A	A	B
Os05g0180400	B	A	A	A	X	A	A	A	X	X	B	X	X	B	X	X	X	A	B	A	A	A	A	B	B	B	A	A	A	A	A	X	B	X	A	X	X	B	A	X	A	X	A	A	B	X	A	A	B
Os05g0185700	B	X	A	A	A	A	A	A	A	A	B	A	A	B	A	A	A	A	B	X	A	X	A	B	B	B	A	A	A	A	A	X	B	A	A	A	X	B	A	A	A	A	A	A	B	X	A	A	B
Os05g0196500	B	X	A	A	A	A	A	A	A	A	B	A	A	B	A	A	A	A	B	X	A	X	A	B	B	B	A	A	A	A	A	X	B	A	A	A	B	B	A	A	A	A	A	A	B	A	A	A	B
Os05g0197200	B	X	A	A	A	A	A	A	A	A	B	A	A	B	A	A	A	A	B	X	A	X	A	B	B	B	A	A	A	A	A	X	B	A	A	A	B	B	A	A	A	A	A	A	B	A	A	A	B
Os05g0279750	B	X	X	A	A	A	A	X	A	A	B	A	X	B	A	X	X	A	X	X	A	X	B	B	B	B	A	A	X	X	A	X	B	A	A	X	B	B	A	A	A	X	A	A	B	A	A	A	A
Os05g0375466	B	X	A	A	A	A	X	A	A	A	B	A	A	X	X	X	A	A	A	A	A	X	B	B	B	A	X	X	A	A	A	X	A	A	A	A	X	X	X	A	A	X	X	A	A	A	A	A	A
Os05g0388025	B	X	A	A	X	A	A	A	A	A	B	A	A	A	A	A	A	A	A	X	X	X	B	B	B	A	A	A	X	A	X	A	A	A	A	A	X	A	A	A	A	A	A	A	A	A	A	A	A
Os05g0393550	B	X	X	A	A	A	X	A	A	X	B	A	A	A	A	A	X	A	X	X	A	A	B	B	B	A	A	A	A	A	X	X	X	A	X	X	X	X	X	X	A	A	A	X	X	X	A	X	A
Os05g0439750	B	X	X	X	X	X	X	X	X	A	B	A	X	A	X	X	X	X	X	X	X	X	B	B	B	A	X	A	A	A	A	X	A	X	X	X	X	A	X	X	X	X	X	X	A	X	X	A	X
Os05g0549500	B	A	A	A	A	A	A	A	A	A	A	B	A	A	A	A	A	A	A	A	A	X	B	A	B	A	A	A	A	A	A	X	A	B	A	A	X	A	A	A	A	B	A	A	A	X	A	A	B
Os05g0550100	B	A	A	A	A	A	A	A	A	A	A	B	A	A	A	A	A	A	A	A	A	X	B	A	B	A	A	A	A	A	A	A	A	B	A	A	B	A	A	A	A	B	A	A	A	A	A	A	B
Os05g0569300	A	X	A	A	A	A	A	A	A	B	A	B	A	A	A	A	A	A	A	A	A	X	B	A	A	A	A	A	A	A	A	X	A	B	A	A	X	A	B	A	A	X	A	A	A	X	A	A	B
Os05g0569600	A	X	A	A	A	A	A	A	A	B	A	B	A	A	A	A	X	A	A	A	A	A	B	A	A	A	A	A	A	A	A	A	A	B	A	A	X	A	B	A	A	B	A	A	A	X	A	A	B
Os05g0571600	A	X	A	A	A	A	A	A	A	B	A	B	A	A	A	A	X	A	A	A	A	X	B	A	A	A	A	A	A	A	A	X	A	X	A	A	X	A	X	A	A	B	A	A	A	X	A	A	B
Os05g0575600	A	X	A	A	A	A	A	A	A	B	A	B	A	A	A	A	A	A	A	A	A	A	B	A	A	A	A	A	A	A	A	A	A	B	A	A	B	A	B	A	A	B	A	A	A	X	A	A	B
Os05g0581800	B	A	A	A	A	A	A	A	A	B	A	B	A	B	A	A	A	X	A	A	A	X	B	A	B	B	A	A	A	A	A	X	B	A	A	A	X	B	A	A	A	B	A	A	B	B	A	A	B
Os05g0583050	B	A	A	A	A	A	A	A	A	B	A	B	A	B	A	A	A	A	A	A	A	X	B	A	B	B	A	A	A	A	A	A	B	A	A	A	X	B	A	A	A	B	A	A	B	B	A	A	B
Os05g0583551	B	X	A	X	A	A	X	A	A	B	X	B	A	B	A	X	X	A	X	A	A	X	B	X	B	B	A	X	A	X	A	X	B	X	A	A	X	B	A	X	A	B	A	A	B	B	A	X	B
Os05g0593000	B	X	A	A	A	A	A	A	A	B	A	B	A	B	A	A	A	A	A	A	A	A	B	A	B	B	A	A	A	A	A	A	B	X	A	A	X	B	X	A	A	B	A	B	B	B	A	A	B
Os06g0108150	B	X	B	B	B	B	B	B	B	B	B	B	B	A	B	B	B	B	A	B	B	B	B	B	B	A	B	B	B	B	B	B	A	B	B	B	B	A	B	B	B	B	B	X	A	X	B	B	B
Os06g0114300	B	X	B	B	B	B	B	B	B	B	B	B	B	A	B	B	B	B	A	B	B	B	B	B	B	A	B	B	B	B	B	A	A	B	B	B	X	X	B	B	B	B	B	A	X	X	B	B	B
Os06g0125700	B	B	B	B	B	B	B	B	B	B	B	B	B	X	B	B	B	B	A	A	B	X	B	B	B	X	B	B	B	B	B	X	A	B	B	B	X	A	B	B	B	B	B	X	A	X	B	B	B
Os06g0128800	B	X	B	B	B	B	B	B	B	B	B	B	B	A	B	B	X	B	A	X	B	X	B	B	B	A	B	B	B	B	B	A	A	A	B	B	A	A	A	B	B	B	B	A	A	X	B	B	B
Os06g0133000	B	X	B	B	B	B	B	B	B	B	B	B	B	A	B	B	X	B	A	X	B	X	B	B	B	A	B	B	B	B	B	A	A	A	B	B	X	A	A	B	B	B	B	A	A	X	B	B	B
Os06g0134050	B	X	B	B	B	B	B	B	B	B	B	B	B	A	B	B	B	B	A	X	B	X	B	B	B	A	B	B	B	B	B	A	A	A	B	B	X	A	A	B	B	B	B	A	A	X	B	B	A
Os06g0136300	B	X	B	B	B	B	X	B	B	B	B	B	B	A	B	B	B	B	X	A	B	X	B	B	B	A	B	B	B	B	B	A	A	A	B	B	X	A	A	B	B	B	B	A	A	X	B	B	X
Os06g0137650	B	B	B	B	B	B	B	B	B	B	B	B	B	A	B	B	B	B	A	A	B	X	B	B	B	A	B	B	B	B	B	X	A	A	B	B	X	A	A	B	B	B	B	A	A	X	B	B	X
Os06g0153400	B	B	B	B	B	B	B	B	B	B	B	B	B	A	B	B	B	B	A	A	B	B	B	B	B	X	B	B	B	B	B	A	A	B	B	B	X	A	A	B	B	B	B	B	A	X	B	B	A
Os06g0153600	B	B	B	B	B	B	B	B	B	B	B	B	B	A	B	B	B	B	A	A	B	B	B	B	B	A	B	B	B	B	B	A	A	B	B	B	A	A	A	B	B	B	B	B	A	X	B	B	A
Os06g0155100	B	B	B	B	B	B	B	B	B	B	B	B	B	A	B	B	B	B	A	A	B	B	B	B	B	A	B	B	B	B	B	A	A	B	B	B	A	A	B	B	B	B	B	B	A	X	B	B	B
Os06g0155300	B	X	B	B	B	B	B	B	B	B	B	B	B	A	B	B	X	B	A	A	B	B	B	B	B	A	B	B	B	B	B	A	A	B	B	B	A	A	B	B	B	B	B	B	A	X	B	B	B
Os06g0157500	B	X	B	B	B	B	B	B	B	B	B	B	B	A	B	B	B	B	A	A	B	B	B	B	B	A	B	B	B	B	B	A	A	B	B	B	X	A	B	B	B	B	B	B	A	X	B	B	B
Os06g0170000	A	X	B	B	B	B	B	B	B	B	B	B	B	A	B	B	B	B	A	A	B	B	B	B	A	A	B	B	B	B	B	A	A	B	B	B	A	A	B	B	B	B	B	B	A	X	B	B	B
Os06g0174700	A	B	B	B	B	B	B	B	B	B	B	B	B	A	B	B	B	B	A	A	B	B	B	B	A	A	B	B	B	B	B	A	A	B	B	B	A	A	B	B	B	B	B	B	A	X	B	B	B
Os06g0179100	A	B	B	B	B	B	B	B	B	B	B	A	B	A	B	B	B	B	A	A	B	B	B	B	A	A	B	B	B	B	B	A	A	B	B	B	A	A	B	B	B	B	B	B	A	A	B	B	B
Os06g0179800	A	X	B	B	B	B	B	B	B	B	B	A	B	A	B	B	B	B	A	A	B	B	B	B	A	A	B	B	B	B	B	A	A	B	B	B	A	A	B	B	B	B	B	B	A	A	B	B	B
Os06g0187100	A	B	B	B	B	B	B	B	B	B	B	A	B	A	B	B	B	B	A	A	B	B	B	B	A	A	B	B	B	B	B	A	A	B	B	B	A	A	B	B	B	B	B	B	A	A	B	B	A
Os06g0194900	A	B	B	B	B	B	B	B	B	B	B	A	B	A	B	B	B	B	A	A	B	B	A	B	A	A	B	B	B	B	B	A	A	B	B	B	A	A	B	B	B	X	B	B	A	A	B	B	A
Os06g0203600	A	B	B	B	B	B	B	B	B	B	B	A	B	A	B	B	B	B	A	B	B	B	A	B	A	A	B	B	B	B	B	X	A	B	B	B	A	A	B	B	B	B	B	A	A	X	B	B	A
Os06g0206700	A	B	B	B	B	B	B	B	B	B	B	A	B	A	B	B	B	B	A	B	B	B	A	B	A	A	B	B	B	B	B	X	A	X	B	B	X	A	X	B	B	B	B	A	A	A	B	B	A
Os06g0209300	A	B	B	B	B	B	B	B	B	B	B	A	B	A	B	B	B	B	A	B	B	B	A	B	X	A	B	B	B	B	B	X	A	B	B	B	X	X	B	B	B	B	B	X	A	A	B	B	A
Os06g0209600	A	B	B	B	B	B	B	B	B	B	B	A	B	X	B	B	B	B	A	B	B	B	A	B	A	A	B	B	B	B	B	X	X	X	B	B	X	A	A	B	B	B	B	X	X	X	B	B	X
Os06g0211500	A	B	B	B	B	B	B	B	B	B	B	A	B	A	B	B	B	B	A	B	B	B	A	B	A	A	B	B	B	B	B	X	A	X	B	B	X	A	X	B	B	B	B	A	A	X	B	B	A
Os06g0219550	A	B	B	B	B	B	B	B	B	B	B	A	B	X	B	B	B	B	A	B	B	B	A	B	A	A	B	B	X	B	B	X	A	X	B	B	X	A	A	B	B	B	B	A	A	X	B	B	A
Os06g0226200	A	B	B	B	B	B	B	B	B	A	B	A	B	A	B	B	B	B	A	B	B	B	A	B	A	A	B	B	B	B	B	X	A	X	B	B	X	A	X	B	B	B	B	A	A	A	B	B	A
Os06g0246000	A	X	A	A	A	A	A	A	A	A	A	A	A	B	A	A	A	A	A	A	A	X	B	A	A	B	A	A	A	A	A	X	B	A	A	A	A	B	A	A	A	A	A	A	B	X	A	A	B
Os06g0248500	A	X	X	A	A	A	A	A	A	A	A	A	A	B	A	A	A	A	A	A	A	X	B	A	A	B	A	A	A	A	A	X	B	A	A	A	A	B	A	A	A	X	A	A	B	X	A	A	B
Os06g0272500	X	X	A	X	A	A	A	A	A	X	X	X	A	B	A	A	A	A	A	A	A	X	B	X	X	B	A	A	A	A	A	X	B	X	A	A	X	B	X	A	A	X	A	X	B	X	X	A	B
Os06g0274000	X	X	A	X	A	A	X	A	A	A	A	X	A	A	X	A	X	A	A	A	A	X	B	A	A	A	A	A	A	A	A	X	A	B	A	A	X	A	B	A	A	X	A	A	A	X	A	A	B
Os06g0294600	A	X	A	A	A	A	A	A	A	A	A	A	A	A	A	A	A	A	A	A	A	X	B	A	A	A	A	A	A	A	A	A	A	B	A	A	X	A	B	A	A	A	A	A	A	A	A	A	B
Os06g0300000	A	X	A	A	A	A	A	A	A	A	A	A	A	A	A	A	A	A	A	A	A	X	B	A	A	A	A	A	A	A	A	A	A	B	A	A	X	A	B	A	A	A	A	A	A	A	A	A	B
Os06g0314450	A	X	A	A	A	A	A	A	A	A	A	A	A	A	A	A	A	A	A	A	A	X	B	A	A	A	A	A	A	A	A	A	A	B	A	A	B	A	B	A	A	A	A	A	A	X	A	A	B
Os06g0325551	A	A	A	A	A	A	A	A	A	A	A	A	A	A	A	A	A	A	A	A	A	A	B	A	A	A	A	A	A	A	A	A	A	B	A	A	A	X	B	A	A	A	A	A	A	A	A	A	B
Os06g0328200	A	X	A	A	A	A	A	A	A	A	A	A	A	A	A	A	A	A	A	A	A	X	B	A	A	A	A	A	A	A	A	A	A	B	A	A	X	A	B	A	A	A	A	A	A	X	A	A	B
Os06g0332150	A	B	B	A	B	A	B	B	A	A	A	A	A	A	B	A	B	A	A	X	B	B	B	A	A	A	B	A	A	A	B	A	A	B	B	B	X	A	B	B	B	X	B	A	A	X	B	B	B
Os06g0340200	A	B	B	A	B	A	B	B	A	A	A	A	A	A	B	A	X	A	A	A	B	B	B	A	A	A	B	A	A	A	X	A	A	A	B	B	B	A	A	B	B	A	B	A	A	A	B	B	B
Os06g0342000	A	X	B	A	B	A	B	B	A	A	A	A	A	A	B	A	B	A	A	A	B	B	B	A	A	A	B	A	A	A	X	A	A	A	B	B	B	A	A	B	B	A	B	A	A	A	B	B	B
Os06g0359750	A	X	B	A	B	A	B	B	A	A	A	A	A	A	B	A	B	A	A	B	B	B	B	A	A	A	B	A	A	A	B	A	A	A	B	B	B	A	A	B	B	A	B	A	A	X	B	B	B
Os06g0488600	A	X	A	A	A	A	A	A	A	A	A	A	A	A	A	A	A	A	A	B	A	X	B	A	A	A	A	A	A	A	A	A	A	A	A	A	B	A	A	A	A	X	A	A	A	X	A	A	B
Os06g0492000	A	B	A	A	A	A	A	A	A	A	A	A	A	A	A	A	A	A	A	B	A	X	B	A	A	A	A	A	A	A	A	A	A	B	A	A	X	A	B	A	X	X	A	A	A	X	A	A	B
Os06g0493266	A	X	A	A	A	A	A	A	A	A	A	A	A	A	A	A	A	A	A	B	A	X	B	A	A	A	A	A	A	A	A	A	A	B	A	A	X	A	B	A	A	X	A	A	A	X	A	A	B
Os06g0495000	A	X	A	A	A	A	A	A	A	A	A	A	A	A	A	A	A	A	A	A	A	X	B	A	A	A	A	A	A	A	A	A	A	B	A	A	X	A	B	A	A	A	A	A	A	X	A	A	B
Os06g0497350	A	X	A	A	A	A	A	A	A	A	A	A	A	A	A	A	A	A	A	A	A	X	B	A	A	A	A	A	A	A	A	A	A	B	A	A	X	A	B	A	A	A	A	A	A	X	A	A	B
Os06g0499100	A	X	A	A	A	A	A	A	A	A	A	A	A	A	A	A	A	A	A	A	A	X	B	A	A	A	A	A	A	A	A	A	A	B	A	A	X	A	B	A	A	A	A	A	A	A	A	A	B
Os06g0499600	A	X	A	A	A	A	A	A	A	A	A	A	A	A	A	A	A	A	A	A	A	X	B	A	A	A	A	A	A	A	A	A	A	B	A	A	X	A	B	A	A	X	A	A	A	X	A	A	B
Os06g0500300	A	B	A	A	A	A	A	A	A	A	A	A	A	A	A	A	A	A	A	A	A	X	B	A	A	A	A	A	A	A	A	A	A	B	A	A	B	A	B	A	A	A	A	A	A	X	A	A	B
Os06g0507150	A	B	B	A	A	A	B	B	A	A	A	A	A	A	B	A	B	A	A	B	B	B	B	A	A	A	B	A	A	A	X	A	A	B	B	B	X	A	B	B	B	X	B	A	A	A	B	B	B
Os06g0523100	A	B	B	A	A	A	B	B	A	A	A	A	A	A	B	A	X	A	A	B	B	B	B	A	A	A	B	A	A	A	X	A	A	B	B	B	B	A	B	B	B	A	B	A	A	A	B	B	B
Os06g0526466	A	X	B	A	A	A	B	B	A	A	A	A	A	A	B	A	B	A	A	B	B	B	B	A	A	A	B	A	A	A	X	A	A	X	B	B	B	A	X	B	B	X	B	A	A	A	B	B	B
Os06g0530300	X	X	B	A	X	X	B	B	X	A	A	X	A	X	B	A	X	A	X	B	B	B	B	A	X	A	B	X	X	X	X	A	A	X	B	B	X	A	A	B	B	X	B	A	A	X	B	B	B
Os06g0530700	A	X	B	A	A	A	B	B	A	A	A	A	A	A	B	A	B	A	A	B	B	X	B	A	A	A	B	A	A	A	X	A	A	A	B	B	X	A	A	B	B	X	B	A	A	X	B	B	B
Os06g0531600	A	X	B	A	A	A	B	B	A	A	A	A	A	A	B	A	B	A	A	B	B	X	B	A	A	A	B	A	A	A	B	A	A	A	B	B	B	A	A	B	B	A	B	A	A	X	B	B	B
Os06g0534800	A	B	B	B	B	B	B	B	B	A	A	A	B	A	B	B	X	B	A	B	B	B	B	A	A	A	B	B	B	B	B	B	A	A	B	B	B	A	A	B	B	A	B	A	A	X	B	B	B
Os06g0534850	A	X	B	B	B	B	B	B	B	A	A	A	B	A	B	B	X	B	A	B	B	B	B	A	A	A	B	B	B	B	B	B	A	A	B	B	B	A	A	B	B	A	B	A	A	X	B	B	B
Os06g0542200	A	B	B	B	B	B	B	B	B	A	A	A	B	A	B	B	B	B	A	B	B	B	B	A	A	A	B	B	B	B	B	B	A	A	B	B	B	A	A	B	B	X	B	A	A	A	B	B	B
Os06g0544100	A	X	B	B	B	B	B	B	B	A	A	A	B	A	B	B	B	B	A	A	B	B	B	A	A	A	B	B	B	B	B	B	A	A	B	B	B	A	A	B	B	A	B	A	A	X	B	B	B
Os06g0547500	A	X	B	B	B	B	X	B	B	A	A	A	B	A	B	B	X	B	A	A	B	X	B	A	A	A	B	B	B	B	B	B	A	A	X	B	B	A	A	B	B	X	B	A	A	X	B	B	B
Os06g0554600	A	B	B	B	B	B	B	B	B	A	B	A	B	A	B	B	B	B	A	A	B	B	B	B	A	A	B	B	B	B	B	B	A	A	B	B	B	A	A	B	B	A	B	A	A	X	B	B	B
Os06g0555500	A	X	B	B	B	B	B	B	B	A	B	A	B	A	B	B	B	B	A	A	B	B	B	B	A	A	B	B	B	B	B	B	A	A	B	B	B	A	A	B	B	A	B	A	A	X	B	B	B
Os06g0562700	A	X	B	B	B	B	B	B	B	A	B	A	B	B	B	B	X	B	A	A	B	B	B	B	A	B	B	B	B	B	B	B	B	A	B	B	B	B	A	B	B	A	B	B	B	X	B	B	B
Os06g0570400	A	A	B	B	B	B	B	B	B	A	B	A	B	B	B	B	B	B	A	A	B	B	B	B	A	B	B	B	B	B	B	B	B	A	B	B	B	B	A	B	B	A	B	B	B	X	B	B	A
Os06g0585966	A	X	B	B	B	B	B	B	B	A	B	A	B	B	B	B	X	B	A	B	B	X	B	B	A	B	B	B	B	B	B	B	B	A	B	B	B	B	A	B	B	A	B	X	B	X	B	B	A
Os06g0607750	A	X	B	B	B	B	B	B	B	A	B	A	B	B	B	B	B	B	A	B	B	X	B	B	A	B	B	B	B	B	B	B	B	A	B	B	B	B	A	B	B	A	B	B	B	X	B	X	A
Os06g0608300	A	X	B	B	B	B	B	B	B	A	B	A	B	B	B	B	B	B	A	B	B	B	B	B	A	B	B	B	B	B	B	B	B	A	B	B	B	B	A	B	B	A	B	B	B	X	B	B	A
Os06g0612800	B	X	B	B	B	B	B	B	B	A	B	A	B	B	B	B	B	B	A	B	B	B	B	B	B	B	B	B	B	B	B	B	B	A	B	B	B	B	A	B	B	A	B	B	B	X	B	B	A
Os06g0614300	B	X	B	B	B	B	B	B	B	A	B	A	B	B	B	B	B	B	A	B	B	B	B	B	B	B	B	B	B	B	B	B	B	A	B	B	B	B	A	B	B	A	B	B	B	X	B	B	A
Os06g0622500	B	B	B	B	B	B	B	B	B	A	B	B	B	B	B	B	B	B	B	B	B	B	B	B	B	B	B	B	B	B	B	B	B	B	B	B	B	B	B	B	B	A	B	A	B	X	B	B	A
Os06g0625200	B	X	B	B	B	B	B	B	B	A	B	B	B	B	B	B	B	B	A	B	B	X	B	B	B	B	B	B	B	B	B	B	B	X	B	B	B	B	B	B	B	A	B	A	B	X	B	B	A
Os06g0625766	B	X	B	B	B	B	B	B	B	A	B	B	B	B	B	B	B	B	A	B	B	B	B	B	B	B	B	B	B	B	B	B	B	B	B	B	B	B	B	B	B	A	B	A	B	X	B	B	A
Os06g0634300	B	X	B	B	B	B	B	B	B	A	B	B	B	B	B	B	B	B	A	B	B	X	B	B	B	B	B	B	B	B	B	B	B	B	B	B	B	B	B	B	B	A	B	A	B	X	B	B	A
Os06g0635300	B	X	B	B	B	B	B	B	B	A	B	B	B	B	B	B	B	B	A	B	B	X	B	B	B	B	B	B	B	B	B	B	B	B	B	B	B	B	B	B	B	A	B	A	B	X	B	B	A
Os06g0635749	B	X	B	B	B	B	B	B	B	A	B	B	B	B	B	B	B	B	A	B	B	X	B	B	B	B	B	B	B	B	B	B	B	B	B	B	B	B	B	B	B	A	B	A	B	X	B	B	A
Os06g0642550	B	X	B	B	B	B	B	B	B	A	B	B	B	B	B	B	B	B	A	B	B	X	B	B	B	B	B	B	B	B	B	B	B	B	B	B	B	B	B	B	B	A	B	A	B	X	B	B	A
Os06g0644600	B	B	B	B	B	B	B	B	B	A	B	B	B	B	B	B	B	B	B	B	B	B	B	B	B	B	B	B	B	B	B	B	B	B	B	B	B	B	B	B	B	A	B	A	B	X	B	B	A
Os06g0646400	B	X	B	B	B	B	B	B	B	A	B	B	B	B	B	B	X	B	B	B	B	X	B	B	B	B	B	B	B	B	B	B	B	B	B	B	B	B	B	B	B	X	B	A	B	X	B	B	A
Os06g0647100	B	B	B	B	B	B	B	B	B	A	B	B	B	B	B	B	B	B	B	B	B	B	B	B	B	B	B	B	B	B	B	B	B	B	B	B	B	B	B	B	B	A	B	B	B	X	B	B	A
Os06g0649600	B	B	B	B	B	B	B	B	B	A	B	B	B	B	B	B	X	B	B	B	B	B	B	B	B	B	B	B	B	B	B	B	B	B	B	B	B	B	B	B	B	A	B	B	B	X	B	B	A
Os06g0649900	B	B	B	B	B	B	B	B	B	A	B	B	B	B	B	B	B	B	B	B	B	B	B	B	B	B	B	B	B	B	B	B	B	B	B	B	B	B	B	B	B	X	X	B	B	X	B	B	A
Os06g0650700	B	B	B	B	B	B	B	B	B	A	B	B	B	B	B	B	B	B	B	B	B	B	B	B	B	B	B	B	B	B	B	B	B	B	B	B	B	B	B	B	B	A	B	B	B	X	B	B	A
Os06g0651200	B	B	B	B	B	B	B	B	B	A	B	B	B	B	B	B	B	B	B	B	B	B	B	B	B	B	B	B	B	B	B	B	B	B	B	B	B	B	B	B	B	A	B	B	B	X	B	B	A
Os06g0653200	B	B	B	B	B	B	B	B	B	A	B	B	B	B	B	B	B	B	B	B	B	X	B	B	B	B	B	B	B	B	B	B	B	B	B	B	B	X	B	B	B	A	B	B	B	X	B	B	A
Os06g0654400	B	B	B	B	B	B	B	B	B	A	B	B	B	B	B	B	B	B	B	B	B	X	B	B	B	B	B	B	B	B	B	B	B	B	B	B	B	X	B	B	B	A	B	B	B	X	B	B	A
Os06g0664800	B	B	B	B	B	B	B	B	B	A	B	B	B	A	B	B	X	B	B	B	B	B	B	B	B	A	B	B	B	B	B	B	A	B	B	B	B	A	B	B	B	A	B	B	A	X	B	B	A
Os06g0665800	B	B	B	B	B	B	B	B	B	A	B	B	B	A	B	B	B	B	B	B	B	B	B	B	B	A	B	B	B	B	B	B	A	B	B	B	B	A	B	B	B	A	B	B	A	X	B	B	A
Os06g0666700	B	B	B	B	B	B	B	B	B	A	B	B	B	A	B	B	B	B	B	B	B	B	B	B	B	A	B	B	B	B	B	B	A	B	B	B	B	A	B	B	B	A	B	B	A	A	B	B	A
Os06g0669200	B	B	B	B	B	B	B	B	B	A	B	B	B	A	B	B	B	B	B	B	B	B	B	B	B	A	B	B	B	B	B	B	A	B	B	B	B	A	B	B	B	A	B	B	A	X	B	B	A
Os06g0671800	B	X	B	B	B	B	B	B	B	A	B	B	B	A	B	B	B	B	B	B	B	B	B	B	B	A	B	B	B	B	B	A	A	B	B	B	A	A	B	B	B	A	B	B	A	X	B	B	A
Os06g0674000	B	X	B	B	B	B	X	B	B	A	B	B	B	A	B	B	X	B	B	B	B	X	B	B	B	A	B	B	B	B	B	A	A	B	B	B	X	A	X	B	B	X	B	B	A	X	B	B	A
Os06g0686700	B	X	B	B	B	B	B	B	B	A	A	B	B	A	B	B	B	B	B	B	B	B	A	A	B	A	B	B	B	B	B	A	A	B	B	B	X	A	B	B	B	A	B	A	A	X	B	B	A
Os06g0687100	B	X	B	B	B	B	B	B	B	A	A	B	B	A	B	B	B	B	B	B	B	X	A	A	B	A	B	B	B	B	B	A	A	B	B	B	X	A	B	B	B	A	B	A	A	X	X	B	A
Os06g0697600	B	X	B	B	B	B	B	B	B	A	A	B	B	A	B	B	B	B	B	B	B	B	A	A	B	A	B	B	B	B	B	A	A	B	B	B	A	A	B	B	B	A	B	A	A	X	B	B	A
Os06g0703300	B	X	B	B	B	B	B	B	B	A	A	B	B	A	B	B	B	B	B	B	B	B	A	A	B	A	B	B	B	B	B	A	A	A	B	B	A	A	A	B	B	A	B	A	A	X	B	B	A
Os06g0705100	B	X	B	B	B	B	B	B	B	A	A	B	B	A	B	B	B	B	B	B	B	B	A	A	B	A	B	B	B	B	B	A	A	A	B	B	X	A	A	B	B	A	B	A	A	X	X	B	A
Os06g0707350	B	X	B	B	B	B	B	B	B	A	A	B	B	A	B	B	B	B	B	B	B	B	A	A	B	A	B	B	B	B	B	A	A	A	B	B	X	A	A	B	B	A	B	A	A	X	B	B	A
Os07g0131375	B	X	X	A	A	A	X	A	X	B	A	B	X	B	X	A	X	A	B	B	A	X	B	A	B	B	A	A	A	A	A	X	B	X	A	A	X	B	A	A	A	X	A	B	B	X	X	X	B
Os07g0168700	B	A	A	A	A	A	A	A	A	A	A	B	A	A	A	A	A	A	B	A	A	A	B	A	B	B	A	A	A	A	A	A	A	B	A	A	A	B	B	A	A	A	A	B	B	B	A	A	A
Os07g0169300	B	A	A	A	A	A	A	A	A	A	A	B	A	A	A	A	A	A	B	A	A	X	B	A	B	B	A	A	A	A	A	A	A	B	A	A	A	B	B	A	A	A	A	B	B	B	A	A	A
Os07g0211601	B	A	A	A	A	A	A	A	A	A	A	A	A	A	A	A	A	A	B	A	A	X	B	A	B	A	A	A	A	A	A	A	A	B	A	A	A	A	B	A	A	A	A	B	A	X	A	A	A
Os07g0232200	B	A	A	A	A	A	A	A	A	A	A	A	A	A	A	A	A	A	B	X	A	X	B	A	B	A	A	A	A	A	A	A	A	B	A	A	A	A	B	A	A	A	A	B	A	X	A	A	A
Os07g0253100	B	A	A	A	A	A	A	A	A	A	A	A	A	A	A	A	A	A	B	A	A	X	B	A	B	A	A	A	A	A	A	A	A	B	A	A	A	A	B	A	A	X	A	B	A	X	A	A	A
Os07g0258400	B	A	A	A	A	A	A	A	A	A	A	A	A	A	A	A	A	A	B	A	A	X	A	A	B	A	A	A	A	A	A	A	A	B	A	A	A	A	B	A	A	A	A	B	A	X	A	A	A
Os07g0287250	B	A	A	A	A	A	A	A	A	A	A	A	A	A	A	A	A	A	B	A	A	X	A	A	B	A	A	A	A	A	A	A	A	B	A	A	A	A	B	A	A	A	A	B	A	X	A	A	A
Os07g0437900	B	A	A	A	A	A	A	A	A	A	A	A	A	A	A	A	X	A	B	A	A	X	A	A	B	A	A	A	A	A	A	A	A	B	A	A	A	A	B	A	A	X	A	B	A	X	A	A	A
Os07g0443302	B	A	A	A	A	A	A	A	A	A	A	A	A	A	A	A	A	A	B	A	A	X	A	A	B	A	A	A	A	A	A	A	A	B	A	A	A	A	B	A	A	A	A	B	A	X	A	A	A
Os07g0461550	B	A	A	A	A	A	A	A	A	A	A	A	A	A	A	A	A	A	B	A	A	X	A	A	B	A	A	A	A	A	A	A	A	B	A	A	A	A	B	A	A	A	A	B	A	X	A	A	A
Os07g0466300	B	A	A	A	A	A	A	A	A	A	A	A	A	A	A	A	A	A	B	A	A	X	A	A	B	A	A	A	A	A	A	A	A	B	A	A	A	A	B	A	A	A	A	B	A	X	A	A	A
Os07g0467500	B	A	A	A	A	A	A	A	A	A	A	A	A	A	A	A	A	A	B	A	A	X	A	A	B	A	A	A	A	A	A	A	A	B	A	A	A	A	B	A	A	A	A	B	A	X	A	A	A
Os07g0469200	B	A	A	A	A	A	A	A	A	A	A	A	A	A	A	A	A	A	B	A	A	X	A	A	B	A	A	A	A	A	A	A	A	B	A	A	A	A	B	A	A	A	A	B	A	X	A	A	A
Os07g0470400	B	A	A	A	A	A	A	A	A	A	A	A	A	A	A	A	A	A	B	A	A	X	A	A	B	A	A	A	A	A	A	A	A	B	A	A	A	A	B	A	A	A	A	B	A	X	A	A	A
Os07g0471000	B	A	A	A	A	A	A	A	A	A	A	A	A	A	A	A	A	A	B	A	A	X	A	A	B	A	A	A	A	A	A	A	A	B	A	A	A	A	B	A	A	A	A	B	A	X	A	A	A
Os07g0471800	B	A	A	A	A	A	A	A	A	A	A	A	A	A	A	A	A	A	B	A	A	X	A	A	B	A	A	A	A	A	A	A	A	B	A	A	A	A	B	A	A	A	A	B	A	X	A	A	A
Os07g0474700	B	A	A	A	A	A	A	A	A	A	A	A	A	A	A	A	A	A	B	A	A	X	A	A	B	A	A	A	A	A	A	A	A	B	A	A	A	A	B	A	A	B	A	B	A	X	A	A	A
Os07g0475000	B	A	A	A	A	A	A	A	A	A	A	A	A	A	A	A	A	A	B	A	A	A	A	A	B	A	A	A	A	A	A	A	A	B	A	A	A	A	B	A	A	B	A	B	A	X	A	A	A
Os07g0475900	B	A	A	A	A	A	A	A	A	A	X	A	A	A	A	A	A	A	B	A	A	X	A	A	B	A	A	A	A	A	A	A	A	B	A	A	A	A	B	A	A	B	A	B	A	X	A	A	A
Os07g0485234	B	A	A	A	A	A	A	A	A	A	A	A	A	A	A	A	A	A	B	A	A	X	B	A	B	A	A	A	A	A	A	A	A	A	A	A	A	A	A	A	A	B	A	B	A	X	A	A	A
Os07g0493033	B	A	A	A	A	A	A	A	A	A	A	A	A	A	A	A	A	A	A	A	A	X	B	A	B	A	A	A	A	A	A	A	A	A	A	A	A	A	A	A	A	B	A	A	A	X	A	A	A
Os07g0493800	B	A	A	A	A	A	A	A	A	A	A	A	A	A	A	A	A	A	A	A	A	X	B	A	B	A	A	A	A	A	A	A	A	A	A	A	A	A	A	A	A	B	A	A	A	X	A	A	A
Os07g0493850	B	A	A	A	A	A	A	A	A	A	A	A	A	A	A	A	A	A	A	A	A	X	B	A	B	A	A	A	A	A	A	A	A	A	A	A	A	A	A	A	A	B	A	A	A	X	A	A	A
Os07g0494300	B	A	A	A	A	A	A	A	A	A	A	A	A	A	A	A	A	A	A	A	A	X	B	A	B	A	A	A	A	A	A	A	A	A	A	A	A	A	A	A	A	B	A	A	A	X	A	A	A
Os07g0536300	A	A	A	A	A	A	A	A	A	A	A	A	A	A	A	A	A	X	A	A	A	X	B	A	A	A	A	A	X	X	X	A	A	A	A	X	A	A	X	A	X	X	X	A	X	X	X	X	B
Os07g0553900	A	A	X	A	A	A	A	A	A	A	A	X	A	A	A	A	A	A	A	A	X	X	B	A	A	X	A	A	A	A	A	A	A	B	X	A	A	A	B	A	A	X	X	X	A	X	A	A	B
Os07g0621400	B	X	A	A	A	A	A	A	A	B	X	X	A	X	A	X	A	A	X	A	X	X	B	X	B	A	A	A	X	A	A	B	A	B	A	A	X	A	B	X	A	B	A	A	X	A	A	A	B
Os07g0628600	B	X	X	A	A	X	X	A	X	X	X	X	A	A	A	A	X	X	A	A	X	X	B	A	B	X	X	A	A	X	A	B	A	A	X	A	X	A	A	A	X	X	X	A	A	X	A	A	X
Os07g0638000	B	X	A	A	X	X	A	A	X	B	A	X	X	A	X	X	A	A	A	X	X	X	B	A	B	A	X	A	X	X	A	B	A	X	X	A	X	X	A	A	X	X	X	A	X	X	X	A	B
Os07g0669800	B	B	B	B	B	B	B	B	B	B	A	A	B	A	B	B	B	B	A	B	B	B	B	A	B	A	B	B	B	B	B	B	A	A	B	B	B	A	A	B	B	B	B	A	A	A	B	B	B
Os07g0675000	B	B	B	B	B	B	B	B	B	B	A	A	B	A	B	B	B	B	A	B	B	B	B	A	B	A	B	B	B	B	B	B	A	A	B	B	B	A	A	B	B	X	B	A	A	A	B	B	B
Os07g0676400	B	B	B	B	B	B	B	B	B	B	A	A	B	A	B	B	B	B	A	B	B	X	B	A	B	A	B	B	B	B	B	B	A	A	B	B	B	A	A	B	B	X	B	A	A	A	B	B	B
Os07g0677900	B	B	B	B	B	B	B	B	B	B	A	A	B	A	B	B	B	B	A	B	B	X	B	A	B	A	B	B	B	B	B	B	A	A	B	B	B	A	A	B	B	B	B	A	A	A	B	B	B
Os07g0680700	B	B	B	B	B	B	B	B	B	B	B	A	B	A	B	B	B	B	A	B	B	B	B	B	B	A	B	B	B	B	B	B	A	B	B	B	B	A	A	B	B	X	B	A	A	A	B	B	B
Os07g0681300	B	B	B	B	B	B	B	B	B	B	B	A	B	A	B	B	B	B	A	B	B	B	B	B	B	A	B	B	B	B	B	B	A	B	B	B	B	A	A	B	B	X	B	A	A	A	B	B	B
Os07g0682850	B	B	B	B	B	B	B	B	B	B	B	A	B	A	B	B	B	B	A	B	B	B	B	B	B	A	B	B	B	B	B	B	A	B	B	B	B	A	A	B	B	A	B	A	A	A	B	B	B
Os07g0683250	B	B	B	B	B	B	B	B	B	B	B	A	B	A	B	B	B	B	A	B	B	B	B	B	B	A	B	B	B	B	B	B	A	B	B	B	B	A	A	B	B	X	B	A	A	A	B	B	B
Os07g0683900	B	B	B	B	B	B	B	B	B	B	B	A	B	A	B	B	B	B	A	B	B	B	B	B	B	A	B	B	B	B	B	B	A	B	B	B	B	A	A	B	B	A	B	A	A	A	B	B	B
Os07g0684000	B	B	B	B	B	B	B	B	B	B	B	A	B	A	B	B	B	B	A	B	B	B	B	B	B	A	B	B	B	B	B	B	A	B	B	B	B	A	A	B	B	A	B	A	A	A	B	B	B
Os07g0684100	B	B	B	B	B	B	B	B	B	B	B	A	B	A	B	B	B	B	A	B	B	B	B	B	B	A	B	B	B	B	B	B	A	B	B	B	B	A	A	B	B	A	B	A	A	A	B	B	B
Os07g0684500	B	B	B	B	B	B	B	B	B	B	B	A	B	A	B	B	B	B	A	B	B	B	B	B	B	A	B	B	B	B	B	B	A	B	B	B	B	A	A	B	B	A	B	A	A	X	B	B	B
Os07g0684800	B	B	B	B	B	B	B	B	B	B	B	A	B	A	B	B	X	B	A	B	B	B	B	B	B	A	B	B	B	B	B	B	A	B	B	B	B	A	A	B	B	A	B	A	A	A	B	B	B
Os07g0685600	B	B	B	B	B	B	B	B	B	B	B	A	B	A	B	B	B	B	A	B	B	B	B	B	B	A	B	B	B	B	B	B	A	B	B	B	B	A	A	B	B	A	B	A	A	A	B	B	B
Os07g0685900	B	B	B	B	B	B	B	B	B	B	B	A	B	A	B	B	B	B	A	B	B	B	B	B	B	A	B	B	B	B	B	B	A	B	B	B	B	A	A	B	B	A	B	A	A	A	B	B	B
Os07g0686950	B	B	B	B	B	B	B	B	B	B	B	B	B	A	B	B	B	B	A	B	B	B	B	B	B	A	B	B	B	B	B	B	A	B	B	B	B	A	A	B	B	A	B	A	A	X	B	B	B
Os07g0688200	B	B	B	B	B	B	B	B	B	B	B	B	B	A	B	B	B	B	A	B	B	B	B	B	B	A	B	B	B	B	B	B	A	B	B	B	B	A	B	B	B	X	B	A	A	X	B	B	B
Os07g0688300	B	B	B	B	B	B	B	B	B	B	B	B	B	A	B	B	X	B	A	B	B	B	B	B	B	A	B	B	B	B	B	B	A	B	B	B	B	A	B	B	B	X	B	A	A	X	B	B	B
Os07g0689900	B	B	B	B	B	B	B	B	B	B	B	B	B	A	B	B	B	B	A	B	B	B	B	B	B	A	B	B	B	B	B	B	A	B	B	B	B	A	B	B	B	A	B	A	A	X	B	B	B
Os07g0692300	B	B	B	B	B	B	B	B	B	B	B	B	B	A	B	B	B	B	A	B	B	B	B	B	B	A	B	B	B	B	B	B	A	B	B	B	B	A	B	B	B	X	B	A	A	X	B	B	B
Os07g0693600	B	B	B	B	B	B	B	B	B	B	B	B	B	A	B	B	B	B	A	B	B	B	B	B	B	A	B	B	B	B	B	B	A	B	B	B	B	A	B	B	B	A	B	A	A	X	B	B	B
Os07g0694200	B	B	B	B	B	B	B	B	B	B	B	B	B	B	B	B	B	B	A	B	B	B	B	B	B	B	B	B	B	B	B	B	B	B	B	B	B	B	B	B	B	A	B	A	B	B	B	B	B
Os07g0694400	B	B	B	B	B	B	B	B	B	B	B	B	B	B	B	B	B	B	A	B	B	B	B	B	B	B	B	B	B	B	B	B	B	B	B	B	B	B	B	B	B	A	B	A	B	B	B	B	B
Os07g0695800	B	B	B	B	B	B	B	B	B	B	B	B	B	B	B	B	B	B	A	B	B	B	B	B	B	B	B	B	B	B	B	B	B	B	B	B	B	B	B	B	B	A	B	A	B	B	B	B	B
Os08g0100600	B	A	B	B	B	B	B	B	B	A	B	A	B	B	B	B	B	B	B	B	B	X	A	B	B	B	B	B	B	B	B	B	B	A	B	B	A	B	A	B	B	A	B	B	B	X	B	B	B
Os08g0109800	A	X	B	B	B	B	B	B	B	A	B	A	B	A	B	B	X	B	B	B	B	B	A	B	A	A	B	B	B	B	B	X	A	A	B	B	A	A	A	B	B	A	B	B	A	X	B	B	B
Os08g0112900	A	X	B	B	B	B	B	B	B	A	A	X	B	X	B	B	X	B	B	B	B	X	A	A	X	A	B	X	B	B	B	X	X	A	B	B	X	A	X	B	B	A	B	B	A	X	X	B	B
Os08g0114187	X	X	B	B	B	B	B	B	B	A	A	A	B	A	B	B	X	B	B	B	B	X	A	A	A	A	B	B	B	B	B	X	A	X	B	B	X	X	A	B	B	A	B	B	A	X	X	B	B
Os08g0114400	A	X	B	B	B	B	B	B	B	A	A	A	B	A	B	B	X	B	B	B	B	B	A	A	A	A	B	B	B	B	B	X	A	A	B	B	X	A	A	B	B	A	B	B	A	X	X	B	B
Os08g0115800	A	X	B	B	B	B	B	B	B	A	A	A	B	A	B	B	X	B	B	B	B	B	A	A	A	A	B	B	B	B	B	X	A	A	B	B	X	A	A	B	X	A	B	B	A	X	X	B	B
Os08g0116100	A	A	B	B	B	B	B	B	B	A	A	A	B	A	B	B	B	B	B	B	B	B	A	A	A	A	B	B	B	B	B	X	A	A	B	B	X	A	A	B	B	A	B	B	A	X	X	B	B
Os08g0116632	B	X	B	B	B	B	B	B	B	A	A	A	B	A	B	B	B	B	B	B	B	B	A	A	B	A	B	B	B	B	B	B	A	A	B	B	X	A	A	B	B	A	B	B	A	X	X	B	B
Os08g0135800	B	A	X	A	X	X	A	A	A	A	A	A	A	A	A	A	A	A	B	A	A	X	A	A	B	X	A	A	A	A	A	A	A	A	A	X	A	X	A	X	X	A	X	B	X	X	A	X	B
Os08g0174200	B	A	X	A	X	X	A	A	A	A	X	A	A	A	A	A	A	A	B	A	A	X	A	A	B	A	A	A	A	A	A	A	A	A	A	X	A	A	A	X	X	A	X	B	A	X	X	X	X
Os08g0193650	B	X	B	B	B	B	B	B	B	A	A	A	B	A	B	B	B	B	B	B	B	X	A	A	B	A	B	B	B	B	B	B	A	A	B	B	A	A	A	B	B	A	B	B	A	X	A	B	A
Os08g0195450	B	X	B	B	B	B	B	B	B	A	A	A	B	A	B	B	B	B	B	B	B	X	A	A	B	A	B	B	B	B	B	B	A	A	B	B	A	A	A	B	B	A	B	B	A	X	A	B	A
Os08g0197025	B	X	B	B	B	B	B	B	B	A	A	A	B	A	B	B	B	B	B	B	B	B	A	A	B	A	B	B	B	B	B	B	A	A	B	B	X	A	A	B	B	A	B	B	A	X	A	B	A
Os08g0200400	B	X	B	B	B	B	B	B	B	A	A	A	B	A	B	B	B	B	B	B	B	X	A	A	B	A	B	B	B	B	B	B	A	A	B	B	X	A	A	B	B	A	B	B	A	X	A	B	A
Os08g0205100	B	X	B	B	B	B	B	B	B	A	A	A	B	A	B	B	B	B	B	A	B	X	A	A	B	A	B	B	B	B	B	B	A	A	B	B	A	A	A	B	B	A	B	B	A	X	A	B	A
Os08g0205500	B	X	B	B	B	B	B	B	B	A	A	A	B	A	B	B	B	B	B	A	B	X	A	A	B	A	B	B	B	B	B	B	A	A	B	B	A	A	A	B	B	A	B	B	A	B	A	B	A
Os08g0233600	A	X	B	B	B	B	B	B	B	B	A	A	B	A	B	B	B	B	B	A	B	B	A	A	A	A	B	B	B	B	B	B	A	A	B	B	A	A	A	B	B	A	B	A	A	B	A	B	A
Os08g0238100	A	A	B	B	B	B	B	B	B	B	A	A	B	A	B	B	B	B	B	A	B	B	A	A	A	A	B	B	B	B	B	B	A	A	B	B	X	A	A	B	B	A	B	A	A	X	A	B	A
Os08g0355500	A	X	A	A	A	A	A	A	A	A	A	A	A	A	A	A	A	A	X	A	A	X	X	A	A	A	A	A	A	A	A	A	A	B	A	A	X	A	B	A	A	A	A	A	A	X	A	A	X
Os08g0365200	X	A	A	A	A	A	A	A	A	A	A	A	A	A	A	A	X	A	B	A	A	X	A	A	X	A	A	A	A	A	A	A	A	B	A	A	A	A	B	A	A	X	A	X	A	X	A	A	A
Os08g0406400	A	X	B	B	B	B	B	B	B	B	A	A	B	B	B	B	B	B	B	B	B	B	A	A	A	B	B	B	B	B	B	B	B	B	B	B	X	B	B	B	B	A	B	A	B	A	A	B	A
Os08g0407600	X	A	B	B	B	B	B	B	B	B	A	A	B	B	B	B	B	B	B	B	B	B	A	A	A	B	B	B	B	B	B	B	B	B	B	B	A	B	B	B	B	A	B	A	B	A	A	B	A
Os08g0408300	A	X	B	B	B	B	B	B	B	B	A	A	B	B	B	B	X	B	B	X	B	X	A	A	A	B	B	B	B	X	B	B	B	B	B	B	X	B	B	B	B	A	B	A	B	X	A	B	A
Os08g0410266	A	X	B	B	B	B	B	B	B	B	A	A	B	B	B	B	X	B	B	X	B	X	A	A	A	B	B	B	B	B	B	B	B	B	B	B	X	B	B	B	B	A	B	A	B	X	A	B	A
Os08g0432500	A	A	A	A	A	A	A	A	A	B	A	A	A	B	A	A	A	A	A	B	A	X	X	A	A	B	A	A	A	A	A	A	B	B	A	A	A	B	B	A	A	A	A	A	B	X	A	A	A
Os08g0436700	A	A	A	A	A	A	A	A	A	B	A	A	A	B	A	A	A	A	A	B	A	X	A	A	A	B	A	A	A	A	A	A	B	B	A	A	A	B	B	A	A	A	A	A	B	X	A	A	A
Os08g0444000	A	A	A	A	A	A	A	A	A	B	A	A	A	B	A	A	A	A	A	B	A	X	A	A	A	B	A	A	A	A	A	A	B	B	A	A	A	B	B	A	A	A	A	A	B	X	A	A	A
Os08g0452900	A	A	A	A	A	A	A	A	A	B	A	A	A	B	A	A	A	A	A	B	A	X	A	A	A	B	A	A	A	A	A	A	B	B	A	A	A	B	B	A	A	A	A	A	B	X	A	A	A
Os08g0463000	A	A	A	A	A	A	A	A	A	B	A	A	A	B	A	A	X	A	A	B	A	X	A	A	A	B	A	A	A	A	A	A	B	B	A	A	A	B	B	A	A	A	A	A	B	X	A	A	A
Os08g0465400	A	A	A	A	A	A	A	A	A	B	A	A	A	B	A	A	A	A	A	B	A	X	A	A	A	B	A	A	A	A	A	A	B	B	A	A	A	B	B	A	A	A	A	A	B	X	A	A	A
Os08g0469100	A	A	A	A	A	A	A	A	A	B	A	A	A	B	A	A	A	A	A	B	A	X	B	A	A	B	A	A	A	A	A	A	B	B	A	A	A	B	B	A	A	A	A	A	B	B	A	A	A
Os08g0476300	A	A	A	A	A	A	A	A	A	B	A	A	A	B	A	A	X	A	A	B	A	X	B	A	A	B	A	A	A	A	A	A	B	B	A	A	A	B	B	A	A	A	A	A	B	X	A	A	A
Os08g0476700	A	A	A	A	A	A	A	A	A	B	A	A	A	B	A	A	A	A	A	B	A	X	B	A	A	B	A	A	A	A	A	A	B	B	A	A	A	B	B	A	A	A	A	A	B	X	A	A	A
Os08g0477600	A	A	A	A	A	A	A	A	A	B	A	A	A	B	A	A	A	A	A	B	A	X	B	A	A	B	A	A	A	A	A	A	B	B	A	A	A	B	B	A	A	A	A	A	B	X	A	A	A
Os08g0478466	A	A	A	A	A	A	A	A	A	A	A	A	A	B	A	A	A	A	A	B	A	X	B	A	A	B	A	A	A	A	A	A	B	B	A	A	A	B	B	A	A	A	A	A	B	X	A	A	A
Os08g0478500	A	A	A	A	A	A	A	A	A	A	A	A	A	B	A	A	X	A	A	B	A	X	B	A	A	X	A	A	A	A	A	A	B	B	A	A	A	B	B	A	A	A	A	A	B	X	A	A	A
Os08g0478632	A	A	A	A	A	A	A	A	A	A	A	A	A	B	A	A	A	A	A	B	A	A	B	A	A	B	A	A	A	A	A	A	B	B	A	A	A	B	B	A	A	A	A	A	B	X	A	A	A
Os08g0479601	A	A	A	A	A	A	A	A	A	A	A	A	A	B	A	A	A	A	A	B	A	X	B	A	A	B	A	A	A	A	A	A	B	B	A	A	A	B	B	A	A	A	A	A	B	X	A	A	A
Os08g0490700	A	A	A	A	A	A	A	A	A	A	A	A	A	B	A	A	X	A	A	A	A	X	B	A	A	B	A	A	A	A	A	A	B	B	A	A	A	B	B	A	A	A	A	A	B	X	A	A	A
Os08g0493500	A	A	A	A	A	A	A	A	A	A	A	A	A	B	A	A	A	A	A	A	A	A	B	A	A	B	A	A	A	A	A	A	B	B	A	A	A	B	B	A	A	A	A	A	B	X	A	A	A
Os08g0499200	A	A	A	A	A	A	A	A	A	B	A	A	A	B	A	A	A	A	A	A	A	A	B	A	A	B	A	A	A	A	A	A	B	B	A	A	A	B	B	A	A	A	A	A	B	X	A	A	A
Os08g0509500	A	X	B	B	B	B	B	B	B	B	A	A	B	B	B	B	B	B	A	A	B	B	B	A	A	B	B	B	B	B	B	B	B	B	B	B	A	B	A	B	B	A	B	A	B	X	B	B	A
Os08g0516600	A	X	B	B	B	B	B	B	B	B	A	A	B	B	B	B	B	B	A	A	B	B	B	A	A	B	B	B	B	B	B	B	B	B	B	B	X	B	A	B	B	A	B	A	B	X	B	B	A
Os08g0525700	A	X	B	B	B	B	B	B	B	B	A	X	B	A	B	B	X	B	A	A	B	X	B	A	A	A	B	B	B	B	B	X	A	B	B	B	X	A	A	B	B	A	B	A	A	X	B	B	A
Os08g0526400	A	X	B	B	B	B	B	B	B	B	A	X	B	A	B	B	B	B	A	X	B	X	B	A	A	A	B	B	B	B	B	B	A	B	B	B	X	A	A	B	B	A	B	A	A	X	B	B	A
Os08g0527400	A	X	B	B	B	B	B	B	B	B	A	X	B	A	B	B	B	B	A	A	B	X	B	A	A	A	B	B	B	B	B	X	A	B	B	B	X	A	A	B	B	A	B	A	A	X	B	B	A
Os08g0528601	A	X	B	B	B	B	B	B	B	B	A	X	B	A	B	B	B	B	A	A	B	X	B	A	A	A	B	B	B	B	B	B	A	B	B	B	X	A	A	B	B	A	B	A	A	X	B	B	A
Os08g0530000	A	X	B	B	B	B	B	B	B	B	A	X	B	A	B	B	B	B	A	X	B	X	B	A	A	A	B	B	B	B	B	B	A	B	B	B	A	A	A	B	B	A	B	A	A	X	B	B	A
Os08g0530200	A	A	B	B	B	B	B	B	B	B	A	X	B	A	B	B	X	B	A	B	B	B	B	A	A	A	B	B	B	B	B	B	A	B	B	B	X	A	A	B	B	A	B	A	A	X	B	B	A
Os08g0547000	A	X	B	B	B	B	B	B	B	B	A	A	B	A	B	B	B	B	A	B	B	X	B	A	A	A	B	B	B	B	B	X	A	A	B	B	X	A	A	B	B	A	B	B	A	X	B	B	A
Os08g0547200	A	B	B	B	B	B	B	B	B	B	A	A	B	A	B	B	B	B	A	B	B	B	B	A	A	A	B	B	B	B	B	B	A	A	B	B	X	A	A	B	B	A	B	B	A	X	B	B	A
Os08g0547350	A	X	B	B	B	B	B	B	B	B	A	A	B	A	B	B	B	B	A	B	B	X	B	A	A	A	B	B	B	B	B	X	A	A	B	B	A	A	A	B	B	A	B	B	A	X	B	B	A
Os08g0547900	A	X	B	B	B	B	B	B	B	B	A	A	B	A	B	B	B	B	A	B	B	B	B	A	A	A	B	B	B	B	B	X	A	A	B	B	X	A	A	B	B	A	B	B	A	X	B	B	A
Os08g0552500	A	B	B	B	B	B	B	B	B	B	A	A	B	A	B	B	B	B	A	B	B	X	B	A	A	A	B	B	B	B	B	X	A	A	B	B	A	A	A	B	B	A	B	B	A	X	B	B	A
Os09g0101100	B	B	B	B	B	B	B	B	B	B	B	B	B	B	B	B	X	B	B	X	B	X	A	B	B	B	B	B	B	B	B	B	B	B	B	B	B	B	X	B	B	B	B	B	B	X	B	B	A
Os09g0112701	B	B	B	B	B	B	B	B	B	B	B	B	B	B	B	B	B	B	B	A	B	X	A	B	X	B	B	B	B	B	B	X	B	B	B	B	B	B	X	B	B	B	B	A	B	X	B	B	A
Os09g0250800	X	B	B	B	B	B	B	B	B	B	B	B	B	B	B	B	B	B	B	A	B	X	A	B	X	B	B	B	B	B	B	B	B	B	B	B	B	B	X	B	B	B	B	A	B	X	B	B	A
Os09g0276600	B	B	B	B	B	B	B	B	B	B	B	X	B	B	B	B	B	B	X	X	B	B	A	B	B	B	B	B	B	B	B	B	B	X	B	B	B	B	A	B	B	X	B	A	B	A	B	B	A
Os09g0280300	A	B	B	B	X	X	B	B	B	B	B	B	B	X	B	B	B	B	B	A	B	X	A	B	A	B	B	B	X	X	B	B	B	B	B	B	B	X	X	B	B	X	B	A	B	X	B	B	A
Os09g0284250	A	B	B	B	B	X	B	X	X	B	X	X	B	X	B	B	X	B	B	A	X	X	A	B	A	X	B	B	B	X	B	X	X	A	X	X	B	B	A	X	X	X	B	A	B	X	X	X	A
Os09g0287600	A	B	B	B	B	B	X	X	B	X	B	X	B	X	B	X	B	B	B	A	X	X	A	X	A	X	B	B	B	B	B	B	B	A	X	B	B	X	A	X	B	X	B	A	B	A	B	B	A
Os09g0301800	X	B	B	B	B	B	B	B	B	B	B	A	B	B	B	B	X	B	X	A	B	X	A	B	X	B	B	B	B	B	B	B	B	A	B	B	B	B	A	B	B	X	B	A	B	X	B	B	A
Os09g0306566	A	B	B	B	B	B	B	B	B	B	B	A	B	B	B	B	B	B	B	A	B	X	A	B	A	B	B	B	B	B	B	B	B	A	B	B	B	B	A	B	B	B	B	B	B	X	B	B	A
Os09g0308033	A	B	B	B	B	B	B	B	B	B	B	A	B	B	B	B	B	B	B	A	B	X	A	B	A	B	B	B	B	B	B	B	B	A	B	B	B	B	A	B	B	B	B	B	B	X	B	B	A
Os09g0314400	A	B	B	X	B	B	B	X	B	B	X	A	B	B	B	B	X	B	B	X	B	X	A	B	A	B	B	X	B	B	X	X	X	X	B	B	B	B	A	B	B	A	B	X	B	X	X	B	A
Os09g0321601	A	X	A	A	X	A	X	A	A	A	B	A	A	B	A	A	A	A	B	B	A	A	A	B	A	B	X	A	A	X	X	X	B	A	A	A	B	B	A	A	A	A	A	B	B	X	X	A	A
Os09g0323400	A	X	A	A	X	A	X	A	A	A	B	A	A	B	A	A	A	A	B	X	A	A	X	B	A	B	X	A	A	X	X	X	B	A	A	A	X	B	X	A	A	A	A	B	B	X	X	A	X
Os09g0326900	A	B	B	B	B	B	B	B	B	A	B	A	B	B	B	B	B	B	B	A	B	X	A	B	A	B	B	B	B	B	B	B	B	A	B	B	B	B	A	B	B	A	B	B	B	X	B	B	A
Os09g0336000	A	B	B	B	B	B	B	B	B	A	B	A	B	B	B	B	B	B	B	A	B	X	A	B	A	B	B	B	B	B	B	B	B	A	B	B	B	B	A	B	B	A	B	B	B	X	B	B	A
Os09g0341801	A	B	B	B	B	B	B	B	B	A	B	A	B	B	B	B	B	B	B	A	B	X	A	B	A	B	B	B	B	B	B	B	B	A	B	B	B	B	A	B	B	A	B	B	B	X	B	B	A
Os09g0359300	A	B	B	B	B	B	B	B	B	A	B	A	B	A	B	B	B	B	B	A	B	X	A	B	A	A	B	B	B	B	B	B	A	A	B	B	B	A	A	B	B	A	B	B	A	A	B	B	A
Os09g0360701	A	B	B	B	B	B	B	B	B	A	B	A	B	A	B	B	B	B	B	X	B	B	A	B	A	A	B	B	B	B	B	B	A	A	B	B	B	A	A	B	B	A	B	B	A	A	B	B	A
Os09g0363900	A	B	B	B	B	B	B	B	B	A	B	A	B	A	B	B	B	B	B	A	B	B	A	B	A	A	B	B	B	B	B	B	A	A	B	B	B	A	A	B	B	A	B	B	A	A	B	B	A
Os09g0369500	A	B	B	B	B	B	B	B	B	A	B	A	B	A	B	B	B	B	B	A	B	B	A	B	A	A	B	B	B	B	B	B	A	A	B	B	B	A	A	B	B	A	B	B	A	A	B	B	A
Os09g0374900	A	B	B	B	B	B	B	B	B	A	B	A	B	A	B	B	B	B	B	X	B	B	A	B	A	A	B	B	B	B	B	B	A	A	B	B	B	A	A	B	B	A	B	B	A	A	B	B	A
Os09g0384900	A	B	B	B	B	B	B	B	B	A	B	A	B	A	B	B	B	B	A	B	B	B	A	B	A	A	B	B	B	B	B	B	A	A	B	B	B	A	A	B	B	B	B	A	A	A	B	B	A
Os09g0385300	A	B	B	B	B	B	B	B	B	A	B	A	B	A	B	B	B	B	A	B	B	B	A	B	A	A	B	B	B	B	B	B	A	A	B	B	B	A	A	B	B	B	B	A	A	A	B	B	A
Os09g0401100	A	X	B	B	B	B	B	B	B	A	B	A	B	A	B	B	X	B	A	X	B	B	A	B	A	A	B	B	B	B	B	X	A	A	B	B	X	A	A	B	B	B	B	A	A	A	B	B	B
Os09g0411900	A	X	B	B	B	B	B	B	B	A	B	A	B	A	B	B	B	B	A	B	B	X	A	B	A	A	B	B	B	B	B	X	A	A	B	B	A	A	A	B	B	B	B	A	A	X	B	B	B
Os09g0413300	A	X	B	B	B	B	B	B	B	A	B	A	B	A	B	B	B	B	A	B	B	X	A	B	A	A	B	B	B	B	B	X	A	A	B	B	A	A	A	B	B	B	B	A	A	A	B	B	B
Os09g0414801	A	X	B	B	B	B	B	B	B	A	B	B	B	B	B	B	B	B	A	B	B	B	A	B	A	A	B	B	B	B	B	X	B	A	B	B	A	A	A	B	B	B	B	A	A	X	B	B	B
Os09g0415300	A	X	B	B	B	B	B	B	B	A	B	B	B	B	B	B	B	B	A	B	B	B	A	B	A	A	B	B	B	B	B	X	B	A	B	B	X	A	A	B	B	B	B	A	A	X	B	B	B
Os09g0415700	A	X	B	B	B	B	B	B	B	A	B	B	B	B	B	B	B	B	A	B	B	B	A	B	A	A	B	B	B	B	B	X	B	A	B	B	A	A	A	B	B	B	B	A	A	X	B	B	B
Os09g0417800	A	X	B	B	B	B	B	B	B	A	B	B	B	B	B	B	X	B	A	B	B	B	A	B	A	A	B	B	B	B	B	X	B	A	B	B	X	A	A	B	B	B	B	A	A	X	B	B	B
Os09g0422250	A	X	B	B	B	B	B	B	B	A	B	B	B	B	B	B	B	B	A	B	B	B	A	B	A	A	B	B	B	B	B	B	B	A	B	B	X	A	A	B	B	B	B	A	A	X	B	B	B
Os09g0429350	A	X	B	B	B	B	B	B	B	A	B	B	B	B	B	B	B	B	A	B	B	B	A	B	A	A	B	B	B	B	B	X	B	A	B	B	X	A	A	B	B	B	B	A	A	X	B	B	B
Os09g0431500	A	X	B	B	B	B	B	B	B	A	B	B	B	B	B	B	X	B	A	B	B	B	A	B	A	X	B	B	B	B	B	X	B	A	B	B	X	A	A	B	B	B	B	A	A	X	B	B	B
Os09g0441650	A	A	B	B	B	B	B	B	B	A	B	B	B	B	B	B	B	B	A	B	B	B	A	B	A	A	B	B	B	B	B	X	B	A	B	B	A	A	A	B	B	B	B	A	A	X	B	B	B
Os09g0452900	A	B	B	B	B	B	B	B	B	B	B	B	B	B	B	B	B	B	B	B	B	B	A	B	A	A	B	B	B	B	B	B	B	A	B	B	B	A	A	B	B	B	B	A	A	X	B	B	B
Os09g0460500	A	B	B	B	B	B	B	B	B	B	B	B	B	B	B	B	B	B	B	B	B	B	A	B	A	A	B	B	B	B	B	B	B	A	B	B	B	A	A	B	B	B	B	A	A	X	B	B	B
Os09g0470701	A	B	B	B	B	B	B	B	B	B	B	B	B	B	B	B	X	B	B	B	B	X	A	B	A	A	B	B	B	B	B	B	B	A	B	B	B	A	A	B	B	B	B	A	A	X	B	B	A
Os09g0476100	A	B	B	B	B	B	B	B	B	A	B	B	B	B	B	B	B	B	B	B	B	B	A	B	A	A	B	B	B	B	B	B	B	A	B	B	B	A	A	B	B	B	B	A	A	X	B	B	A
Os09g0478300	A	B	B	B	B	B	B	B	B	A	B	B	B	B	B	B	B	B	B	B	B	B	A	B	A	A	B	B	B	B	B	B	B	A	B	B	B	A	A	B	B	B	B	A	A	X	B	B	A
Os09g0479133	A	B	B	B	B	B	B	B	B	A	B	A	B	B	B	B	B	B	B	B	B	X	A	B	A	A	B	B	B	B	B	B	B	A	B	B	B	A	A	B	B	B	B	A	A	A	B	B	A
Os09g0481100	A	B	B	B	B	B	B	B	B	A	B	A	B	B	B	B	B	B	B	B	B	B	A	B	A	A	B	B	B	B	B	B	B	A	B	B	B	A	A	B	B	B	B	A	A	A	B	B	A
Os09g0482860	A	B	B	B	B	B	B	B	B	A	B	A	B	B	B	B	B	B	B	B	B	B	A	B	A	A	B	B	B	B	B	B	B	A	B	B	B	A	A	B	B	B	B	A	A	A	B	B	A
Os09g0489500	A	X	B	X	X	B	X	B	B	A	B	A	B	B	X	B	B	B	B	B	B	X	A	X	A	A	B	X	X	B	B	B	B	X	B	B	X	A	A	B	B	B	B	A	A	A	B	B	X
Os09g0492700	A	B	B	B	B	B	B	B	B	A	B	A	B	B	B	B	B	B	B	B	B	B	A	B	A	A	B	B	B	B	B	B	B	A	B	B	B	A	A	B	B	B	B	A	A	A	B	B	A
Os09g0499500	A	B	B	B	B	B	B	B	B	A	B	A	B	B	B	B	B	B	B	B	B	X	A	B	A	A	B	B	B	B	B	B	B	A	B	B	B	A	A	B	B	B	B	A	A	A	B	B	A
Os09g0502600	A	B	B	B	B	B	B	B	B	A	B	A	B	B	B	B	B	B	B	B	B	X	A	B	A	A	B	B	B	B	B	B	B	A	B	B	B	A	A	B	B	B	B	A	A	A	B	B	A
Os09g0504800	A	B	B	B	B	B	B	B	B	A	B	A	B	B	B	B	B	B	B	B	B	X	A	B	A	A	B	B	B	B	B	B	B	A	B	B	B	A	A	B	B	B	B	A	A	A	B	B	A
Os09g0505850	A	B	B	B	B	B	B	B	B	A	B	A	B	B	B	B	B	B	B	B	B	X	A	B	A	A	B	B	B	B	B	B	B	A	B	B	B	A	A	B	B	B	B	A	A	A	B	B	A
Os09g0510500	A	B	B	B	B	B	B	B	B	A	B	A	B	B	B	B	B	B	B	B	B	X	A	B	A	A	B	B	B	B	B	B	B	A	B	B	B	A	A	B	B	B	B	A	A	A	B	B	A
Os09g0511000	A	B	B	B	B	B	B	B	B	A	B	A	B	B	B	B	X	B	B	B	B	X	A	B	A	A	B	B	B	B	B	B	B	A	B	B	B	A	A	B	B	B	B	A	A	X	B	B	A
Os09g0511500	A	B	B	B	B	B	B	B	B	A	B	A	B	B	B	B	X	B	B	B	B	X	A	B	A	A	B	B	B	B	B	B	B	A	B	B	B	A	A	B	B	B	B	A	A	A	B	B	A
Os09g0518500	A	B	B	B	B	B	B	B	B	A	B	A	B	B	B	B	B	B	B	B	B	B	A	B	A	A	B	B	B	B	B	B	B	A	B	B	B	A	A	B	B	B	B	A	A	A	B	B	A
Os09g0530700	A	B	B	B	B	B	B	B	B	A	B	B	B	B	B	B	B	B	B	B	B	X	A	B	A	B	B	B	B	B	B	B	B	A	B	B	B	B	A	B	B	B	B	A	B	B	B	B	A
Os09g0531950	A	B	B	B	B	B	B	B	B	A	B	B	B	B	B	B	X	B	B	B	B	X	A	B	A	B	B	B	B	B	B	B	B	A	B	B	B	B	A	B	B	B	B	A	B	B	B	B	A
Os09g0534700	A	B	B	B	B	B	B	B	B	A	B	B	B	B	B	B	B	B	B	B	B	B	A	B	A	B	B	B	B	B	B	B	B	A	B	B	B	B	A	B	B	B	B	A	B	B	B	B	A
Os09g0535700	A	B	B	B	B	B	B	B	B	A	B	B	B	B	B	B	B	B	B	B	B	X	A	B	A	B	B	B	B	B	B	B	B	A	B	B	B	B	A	B	B	B	B	A	B	B	B	B	A
Os09g0539800	A	B	B	B	B	B	B	B	B	A	B	B	B	B	B	B	B	B	B	B	B	B	A	B	A	B	B	B	B	B	B	B	B	A	B	B	B	B	A	B	B	B	B	A	B	B	B	B	A
Os09g0542100	A	B	B	B	B	B	B	B	B	A	B	B	B	B	B	B	B	B	B	B	B	B	A	B	A	B	B	B	B	B	B	B	B	A	B	B	B	B	A	B	B	B	B	A	B	B	B	B	A
Os09g0555800	A	A	A	A	A	A	A	A	A	A	B	B	A	B	A	A	A	A	B	A	A	A	A	B	A	B	A	A	A	A	A	A	B	B	A	A	A	B	B	A	A	B	A	A	B	B	B	A	A
Os09g0560150	A	A	A	A	A	A	A	A	A	A	A	B	A	B	A	A	X	A	B	A	A	X	A	A	A	B	A	A	A	A	A	A	B	B	A	A	A	B	B	A	A	B	A	A	B	B	A	A	A
Os09g0563901	A	A	A	A	A	A	A	A	A	A	A	B	A	B	A	A	A	A	B	A	A	X	A	A	A	B	A	A	A	A	A	A	B	B	A	A	A	B	B	A	A	B	A	A	B	B	A	A	A
Os09g0564500	A	A	A	A	A	A	A	A	A	A	A	B	A	B	A	A	X	A	B	A	A	X	A	A	A	B	A	A	A	A	A	A	X	B	A	A	A	B	B	A	A	B	A	A	B	B	A	A	A
Os09g0566000	A	A	A	A	A	A	A	A	A	A	A	B	A	B	A	A	A	A	B	A	A	X	A	A	A	B	A	A	A	A	A	A	B	B	A	A	A	B	B	A	A	B	A	A	B	B	A	A	A
Os10g0101000	B	B	B	B	B	B	B	B	B	A	A	B	B	A	B	B	B	B	B	A	B	X	A	A	B	A	B	B	B	B	B	B	A	A	B	B	B	A	A	B	B	B	B	A	A	X	A	B	A
Os10g0101125	B	B	B	B	B	B	B	B	B	A	A	B	B	A	B	B	B	B	B	A	B	X	A	A	B	A	B	B	B	B	B	B	A	A	B	B	B	A	A	B	B	B	B	A	A	X	A	B	A
Os10g0105966	B	B	B	B	B	B	B	B	B	A	A	B	B	A	B	B	B	B	B	B	B	X	A	A	B	A	B	B	B	B	B	B	A	A	B	B	B	A	A	B	B	B	B	A	A	X	A	B	A
Os10g0107400	B	B	B	B	B	B	B	B	B	A	A	B	B	A	B	B	B	B	B	B	B	A	A	A	B	A	B	B	B	B	B	B	A	A	B	B	B	A	A	B	B	B	B	A	A	X	A	B	A
Os10g0115500	B	X	B	B	B	B	B	B	B	A	A	B	B	A	B	B	X	B	B	X	B	X	A	A	X	A	B	B	B	B	B	X	A	A	B	B	B	A	A	B	X	X	B	A	A	X	A	B	A
Os10g0119100	B	B	A	A	A	X	A	A	A	A	A	B	A	A	A	A	A	A	A	X	A	X	A	A	B	A	A	A	A	A	A	B	A	A	A	A	B	A	A	A	A	B	A	A	A	X	A	A	A
Os10g0124451	B	X	A	X	X	X	A	X	X	A	X	X	X	X	X	X	X	X	X	X	A	X	X	X	B	X	A	X	X	A	A	X	X	A	A	A	X	X	A	X	X	X	X	A	X	X	X	A	A
Os10g0145200	B	X	A	X	A	A	A	A	A	A	A	B	X	A	A	A	A	A	A	X	A	X	X	A	B	A	X	A	A	A	X	A	A	B	A	A	A	A	X	A	A	X	A	A	A	X	A	A	A
Os10g0147250	B	X	A	A	A	A	A	A	A	A	A	B	A	A	A	A	A	A	A	X	A	X	A	A	B	A	A	A	A	A	A	A	A	B	A	A	A	A	A	A	A	X	A	A	A	X	A	A	A
Os10g0147400	B	X	A	A	A	A	A	A	A	A	A	B	A	A	A	A	A	A	A	X	A	X	A	A	B	A	A	A	A	A	A	A	A	B	A	A	A	A	A	A	A	B	A	A	A	X	A	A	A
Os10g0154500	B	X	A	A	A	A	A	A	A	A	A	B	A	A	A	A	A	A	A	X	A	X	A	A	B	A	A	A	A	A	A	A	A	B	A	A	A	A	A	A	A	X	A	A	A	X	A	A	A
Os10g0178101	B	X	A	A	A	A	A	A	A	A	A	B	A	A	A	A	A	A	A	X	A	X	A	A	B	A	A	A	A	A	A	A	A	B	A	A	A	A	A	A	A	B	A	A	A	B	A	A	A
Os10g0178650	B	B	A	A	A	A	A	A	A	A	A	B	A	A	A	A	A	A	A	X	A	X	A	A	B	A	A	A	A	A	A	A	A	B	A	A	A	A	A	A	A	B	A	A	A	B	A	A	A
Os10g0178800	B	X	A	A	A	A	A	A	A	A	A	B	A	A	A	A	A	A	A	X	A	X	A	A	B	A	A	A	A	A	A	A	A	B	A	A	A	A	A	A	A	X	A	A	A	X	A	A	A
Os10g0183300	B	B	A	A	A	A	A	A	A	A	A	B	A	A	A	A	A	A	A	X	A	X	A	A	B	A	A	A	A	A	A	A	A	B	A	A	A	A	A	A	A	X	A	A	A	B	A	A	A
Os10g0184200	B	X	A	A	A	A	A	A	A	A	A	B	A	A	A	A	A	A	A	X	A	X	A	A	B	A	A	A	A	A	A	A	A	B	A	A	A	A	A	A	A	B	A	A	A	B	A	A	A
Os10g0186300	B	X	A	A	A	A	A	A	A	A	A	B	A	A	A	A	A	A	A	X	A	X	A	A	B	A	A	A	A	A	A	A	A	B	A	A	A	A	A	A	A	B	A	A	A	B	A	A	A
Os10g0206500	B	B	A	A	A	A	A	A	A	A	A	B	A	A	A	A	A	A	A	X	A	X	A	A	B	A	A	A	A	A	A	A	A	B	A	A	A	A	A	A	A	B	A	A	A	B	A	A	A
Os10g0344900	B	X	A	A	A	A	A	A	A	A	A	B	A	A	A	A	A	A	A	X	A	X	A	A	B	A	A	A	A	A	A	A	A	B	A	A	A	A	A	A	A	X	A	A	A	B	A	A	A
Os10g0358150	B	X	A	A	A	A	A	A	A	A	A	B	A	A	A	A	A	A	B	X	A	X	A	A	B	A	A	A	A	A	A	A	A	B	A	A	A	A	A	A	A	X	A	A	A	B	A	A	A
Os10g0362300	B	X	A	A	A	A	A	A	A	A	A	B	A	A	A	A	A	A	B	X	A	X	A	A	B	A	A	A	A	A	A	A	A	B	A	A	A	A	A	A	A	X	A	A	A	B	A	A	A
Os10g0362400	B	X	A	A	A	A	A	A	A	X	A	B	A	A	A	A	A	A	B	X	A	A	A	A	B	A	A	A	A	A	A	A	A	B	A	A	A	A	A	A	A	X	A	A	A	B	A	A	A
Os10g0368400	B	X	A	A	A	A	A	A	A	A	A	B	A	A	A	A	A	A	B	A	A	X	A	A	B	A	A	A	A	A	A	A	A	B	A	A	A	A	A	A	A	X	A	A	A	B	A	A	B
Os10g0372500	B	X	A	A	A	A	A	A	A	A	A	B	A	A	A	A	A	A	A	A	A	X	A	A	B	A	A	A	A	A	A	A	A	B	A	A	A	A	A	A	A	X	A	A	A	X	A	A	B
Os10g0376900	B	B	A	A	A	A	A	A	A	A	A	B	A	A	A	A	X	A	A	A	A	X	A	A	B	A	A	A	A	A	A	A	A	B	A	A	A	A	A	A	A	X	A	A	A	X	A	A	B
Os10g0389900	B	X	A	A	A	A	A	A	A	A	A	B	A	A	A	A	A	A	A	A	A	X	A	A	B	A	A	A	A	A	A	A	A	B	A	A	A	A	B	A	A	X	A	A	A	A	A	A	B
Os10g0390100	B	X	A	A	A	A	A	A	A	A	A	B	A	A	A	A	A	A	A	A	A	A	A	A	B	A	A	A	A	A	A	A	A	B	A	A	A	A	B	A	A	X	A	A	A	X	A	A	B
Os10g0390750	B	X	B	X	B	B	B	B	B	A	A	B	B	A	B	B	X	B	A	X	B	X	A	A	B	A	B	B	X	B	B	X	A	B	B	B	X	A	B	B	B	X	B	A	A	X	A	B	B
Os10g0403200	B	X	B	B	B	B	B	B	B	A	A	B	B	A	B	B	B	B	A	B	B	B	A	A	B	A	B	B	B	B	B	X	A	B	B	B	A	A	B	B	B	X	B	A	A	B	A	B	B
Os10g0415900	B	X	B	B	B	B	B	B	B	A	A	B	B	A	B	B	X	B	A	X	B	X	X	A	B	B	B	B	B	B	B	X	A	A	B	B	X	B	A	B	B	X	B	A	B	B	A	B	B
Os10g0419200	B	X	B	B	B	B	B	B	B	A	A	B	B	A	B	B	B	B	A	X	B	X	A	A	B	B	B	B	B	B	B	X	A	A	B	B	A	B	A	B	B	A	B	A	B	B	A	B	B
Os10g0421633	B	X	B	B	B	B	B	B	B	A	A	B	B	A	B	B	X	B	A	X	B	X	A	A	B	B	B	B	B	B	B	X	A	X	B	B	X	B	X	B	B	A	B	A	B	X	A	B	B
Os10g0437525	B	X	B	B	B	B	B	B	B	X	A	B	B	A	B	B	B	B	X	X	B	X	X	X	B	B	B	B	B	B	B	X	A	X	B	B	X	B	A	B	B	X	B	X	B	B	X	B	B
Os10g0442700	X	X	B	B	B	B	B	B	B	A	A	B	B	A	B	B	B	B	A	X	B	X	A	A	B	B	B	B	B	B	B	X	X	A	B	B	X	B	X	B	B	A	B	A	B	X	X	B	B
Os10g0456400	B	A	B	B	B	B	B	B	B	B	A	B	B	A	B	B	B	B	A	X	B	X	B	A	B	B	B	B	B	B	B	X	A	A	B	B	A	B	A	B	B	A	B	B	B	B	A	B	B
Os10g0457500	B	X	B	B	B	B	B	B	B	B	A	B	B	A	B	B	B	B	A	B	B	X	B	A	B	B	B	B	B	B	B	X	A	X	B	B	A	B	A	B	B	A	B	B	B	B	A	B	B
Os10g0473400	B	X	B	B	B	B	B	B	B	B	B	B	B	B	B	B	B	B	A	B	B	X	B	B	B	B	B	B	B	B	B	X	B	A	B	B	A	B	A	B	B	A	B	B	B	B	B	B	B
Os10g0475100	B	A	A	A	A	A	A	A	A	B	B	B	A	B	X	A	A	A	A	A	A	X	B	B	B	B	A	A	A	A	A	A	B	X	A	A	X	B	X	A	X	X	A	B	B	X	B	A	B
Os10g0477800	B	A	A	A	A	A	A	A	A	A	B	B	A	B	A	A	X	A	A	A	A	X	B	B	B	B	A	A	A	A	A	A	B	B	A	A	A	B	X	A	A	B	A	B	B	B	B	A	B
Os10g0484400	B	A	A	A	A	A	A	A	A	A	B	B	A	A	A	A	A	A	A	A	A	X	B	B	B	A	A	A	A	A	A	A	A	B	A	A	A	A	X	A	A	B	A	A	A	X	B	A	B
Os10g0488300	B	A	A	A	A	A	A	A	A	A	B	B	A	A	A	A	A	A	A	A	A	X	B	B	B	A	A	A	A	A	A	A	A	B	A	A	A	A	X	A	A	B	A	A	A	X	B	A	B
Os10g0489800	B	A	A	A	A	A	A	A	A	A	B	B	A	A	A	A	A	A	A	A	A	X	B	B	B	A	A	A	A	A	A	A	A	B	A	A	A	A	X	A	A	B	A	A	A	X	B	A	B
Os10g0490666	B	A	A	A	A	A	A	A	A	A	B	B	A	A	A	A	A	A	A	A	A	X	B	B	B	A	A	A	A	A	A	A	X	B	A	A	A	A	X	A	A	B	A	A	A	X	B	A	B
Os10g0491100	B	A	A	A	A	A	A	X	A	A	B	B	A	A	A	A	A	A	A	A	A	X	B	B	B	A	A	A	A	A	A	A	A	B	A	A	A	A	X	A	A	B	A	A	A	X	B	A	B
Os10g0493100	B	X	A	A	A	A	A	A	A	A	B	B	A	A	A	A	A	A	A	A	A	X	B	B	B	A	A	A	A	A	A	A	A	A	A	A	A	A	X	A	A	B	A	A	A	B	B	A	B
Os10g0495466	B	X	A	A	A	A	A	A	A	A	B	B	A	A	A	A	A	A	A	A	A	X	A	B	B	A	A	A	A	A	A	A	A	A	A	A	A	A	X	A	A	B	A	A	A	X	B	A	B
Os10g0496700	B	X	A	A	A	A	A	A	A	A	B	B	A	A	A	A	A	A	A	A	A	X	A	B	B	A	A	A	A	A	A	A	A	A	A	A	A	A	X	A	X	X	A	A	A	X	B	A	B
Os10g0497700	B	X	A	A	A	A	A	A	A	A	B	B	A	A	A	A	A	A	A	A	A	X	A	B	B	A	A	A	A	A	A	A	A	A	A	A	A	A	X	A	A	B	A	A	A	X	B	A	B
Os10g0497800	B	X	A	A	A	A	A	A	A	A	B	B	A	A	A	A	A	A	A	A	A	X	A	B	B	A	A	A	A	A	A	A	A	A	A	A	A	A	X	A	A	B	A	A	A	X	B	A	B
Os10g0501300	B	X	A	A	A	A	A	A	A	X	B	B	A	A	A	A	X	A	A	A	A	X	A	B	B	A	A	A	A	A	A	A	X	X	A	A	A	A	X	A	A	X	A	A	A	X	B	A	B
Os10g0503200	B	X	A	A	A	X	A	A	X	A	B	B	A	B	A	A	A	A	X	A	A	X	A	B	B	B	A	A	A	A	X	X	B	A	A	X	A	X	X	A	A	X	A	A	B	B	B	A	B
Os10g0505000	B	X	A	A	A	A	A	A	A	A	X	X	A	X	X	A	X	A	A	A	A	X	A	B	B	X	A	A	A	A	A	X	B	X	A	A	A	B	X	A	X	B	A	A	X	X	B	A	B
Os10g0505500	B	X	A	A	A	A	A	A	A	A	B	B	A	B	A	A	A	A	A	A	A	X	A	B	B	B	A	A	A	A	A	A	B	A	A	A	A	B	X	A	A	B	A	A	B	B	B	A	B
Os10g0506300	B	X	A	A	A	A	A	A	A	A	B	B	A	B	A	A	A	A	A	A	A	X	A	B	B	B	A	A	A	A	A	A	B	A	A	A	A	B	X	A	A	B	A	A	B	X	B	A	B
Os10g0509000	A	X	A	A	A	A	A	A	A	A	B	B	A	B	A	A	A	A	A	A	A	X	A	B	A	B	A	A	A	A	A	A	B	B	A	A	A	B	B	A	A	B	A	A	B	B	B	A	B
Os10g0513300	A	X	A	A	A	X	A	A	A	A	B	B	A	B	X	A	X	A	A	A	A	X	A	B	A	B	A	A	A	A	A	A	B	B	A	A	A	B	B	A	A	B	A	A	B	B	B	A	B
Os10g0517500	A	X	A	A	A	A	A	A	A	A	B	B	A	B	A	A	A	A	A	A	A	X	A	B	A	B	A	A	A	A	A	A	B	B	A	A	A	B	X	A	A	B	A	A	B	B	B	A	B
Os10g0522000	A	A	A	A	A	A	A	A	A	A	B	B	A	B	A	A	A	A	A	A	A	X	A	B	A	B	A	A	A	A	A	A	B	B	A	A	A	B	B	A	A	X	A	A	B	A	B	A	B
Os10g0522601	A	A	A	A	A	A	A	A	A	A	B	B	A	B	A	A	A	A	A	A	A	X	A	B	A	B	A	A	A	A	A	A	B	B	A	A	A	B	B	A	A	X	A	A	B	A	B	A	B
Os10g0522700	A	A	A	A	A	A	A	A	A	A	B	B	A	B	A	A	A	A	A	A	A	X	A	B	A	B	A	A	A	A	A	A	B	B	A	A	A	B	B	A	A	B	A	B	B	X	B	A	B
Os10g0525500	A	A	A	A	A	A	A	A	A	A	A	B	A	B	A	A	A	A	A	A	A	X	A	A	A	B	A	A	A	A	A	A	B	A	A	A	A	B	B	A	A	X	A	B	B	A	A	A	B
Os10g0534600	A	A	A	A	A	A	A	A	A	A	A	B	A	B	A	A	X	A	A	A	A	X	A	A	A	B	A	A	A	A	A	A	B	A	A	A	A	B	B	A	A	B	A	B	B	B	A	A	B
Os10g0536900	X	A	A	A	X	A	A	A	A	A	A	B	A	B	A	A	A	A	A	A	A	X	A	A	X	B	A	A	A	A	A	A	B	A	A	A	A	B	B	A	A	B	A	B	B	B	A	A	B
Os10g0553900	A	B	B	B	B	B	B	B	B	A	A	B	B	B	B	B	B	B	A	B	B	X	A	A	A	B	B	B	B	B	B	B	B	B	B	B	A	B	A	B	B	B	B	B	B	B	X	B	A
Os10g0554200	A	B	B	B	B	B	B	B	B	A	A	B	B	B	B	B	B	B	A	B	B	X	A	A	A	B	B	B	B	B	B	B	B	B	B	B	A	B	A	B	B	X	B	B	B	X	A	B	A
Os10g0556700	A	B	B	B	B	B	B	B	B	A	A	B	B	B	B	B	B	B	A	B	B	X	A	A	A	B	B	B	B	B	B	B	B	B	B	B	X	B	A	B	B	B	B	B	B	B	A	B	A
Os10g0561400	A	B	B	B	B	B	B	B	B	A	A	B	B	B	B	B	B	B	A	B	B	X	A	A	A	B	B	B	B	B	B	B	B	A	B	B	A	B	A	B	B	A	B	B	B	B	A	B	A
Os10g0568800	A	X	B	B	B	B	B	B	B	A	A	B	B	B	B	B	X	B	B	B	B	X	A	A	A	B	B	B	B	B	B	B	B	A	B	B	X	B	A	B	B	A	B	B	B	B	A	B	A
Os10g0570800	A	X	B	B	B	B	B	B	B	A	A	B	B	B	B	B	B	B	B	B	B	X	A	A	A	B	B	B	B	B	B	B	B	A	B	B	A	B	A	B	B	A	B	B	B	B	A	B	A
Os10g0574500	X	B	B	B	B	B	B	B	B	A	A	B	B	B	B	B	X	B	B	B	B	X	X	A	X	X	B	B	B	X	B	B	B	A	B	B	X	B	A	B	B	X	B	B	X	X	X	B	B
Os10g0577200	A	B	B	B	B	B	B	B	B	A	A	B	B	B	B	B	B	B	B	B	B	X	A	A	A	B	B	B	B	B	B	B	B	A	B	B	A	B	B	B	B	A	B	B	B	X	A	B	B
Os11g0102200	A	X	B	B	B	B	B	B	B	A	A	X	B	B	B	B	B	B	A	B	B	X	B	A	A	B	B	B	B	B	B	A	B	A	B	B	X	B	A	B	B	X	B	X	B	X	X	B	B
Os11g0104300	A	X	B	B	B	B	B	B	B	A	A	X	B	B	B	B	B	B	A	B	B	X	B	A	A	B	B	B	B	B	B	X	B	A	B	B	X	B	A	B	B	X	B	A	B	X	X	B	B
Os11g0106700	X	X	B	B	X	B	B	B	B	X	A	A	B	B	B	B	X	B	A	B	B	X	B	A	A	B	B	B	B	B	B	X	B	A	B	B	X	B	A	B	B	B	B	A	B	X	X	B	B
Os11g0107700	A	B	B	B	B	B	B	B	B	A	A	A	B	B	B	B	B	B	A	B	B	X	B	A	A	B	B	B	B	B	B	A	B	A	B	B	X	B	A	B	B	B	B	A	B	X	X	B	B
Os11g0108932	A	B	B	B	B	B	B	B	B	A	A	A	B	B	B	B	B	B	A	B	B	X	B	A	A	B	B	B	B	B	B	X	B	A	B	B	A	B	A	B	B	X	B	A	B	X	X	B	B
Os11g0109933	X	B	B	B	B	B	B	B	B	X	A	A	B	B	B	B	X	B	A	B	B	X	B	A	X	B	B	B	B	B	B	X	B	A	B	B	X	B	X	B	B	X	B	A	B	X	X	B	B
Os11g0111900	X	B	B	B	B	B	B	B	B	A	X	A	B	B	B	B	X	B	X	B	B	X	B	X	X	B	B	B	B	B	B	X	B	X	B	B	X	B	A	B	B	B	B	A	B	X	X	B	B
Os11g0115301	A	B	B	B	B	B	B	B	B	A	A	A	B	B	B	B	X	B	A	B	B	X	B	A	A	B	B	B	B	B	B	A	B	A	B	B	X	B	A	B	B	B	B	A	B	X	X	B	B
Os11g0115350	A	B	B	B	B	B	B	B	B	A	A	A	B	B	B	B	B	B	A	B	B	X	B	A	A	B	B	B	B	B	B	A	B	A	B	B	X	B	A	B	B	X	B	A	B	X	X	B	B
Os11g0116000	A	B	B	B	B	B	B	B	B	A	A	A	B	B	B	B	B	B	A	B	B	X	B	A	A	B	B	B	B	B	B	X	B	A	B	B	X	B	A	B	B	B	B	A	B	X	X	B	B
Os11g0116500	A	B	B	B	B	B	B	B	B	A	A	A	B	B	B	B	B	B	A	B	B	X	B	A	X	B	B	B	B	B	B	X	B	A	B	B	A	B	A	B	B	B	B	A	B	B	X	B	B
Os11g0127000	A	X	B	B	B	B	B	B	B	A	B	A	B	B	B	B	B	B	A	B	B	B	B	B	A	X	B	B	B	B	B	X	B	X	B	B	A	X	X	B	B	B	B	A	B	X	B	B	B
Os11g0129101	A	X	B	B	B	B	B	B	B	A	B	A	B	B	B	B	B	B	A	B	B	X	B	B	A	B	B	B	B	B	B	A	B	A	B	B	X	B	A	B	B	X	B	A	B	X	B	B	B
Os11g0140400	A	X	B	B	B	B	B	B	B	A	B	B	B	B	B	B	B	B	A	B	B	X	B	B	A	B	B	B	B	B	B	B	B	X	B	B	X	B	X	B	B	X	B	X	B	B	B	B	B
Os11g0141550	A	X	B	B	B	B	B	B	B	A	B	B	B	B	B	B	B	B	A	B	B	X	B	B	A	B	B	B	B	B	B	B	B	A	B	B	A	B	A	B	B	X	B	A	B	B	B	B	B
Os11g0147050	A	X	B	B	B	B	B	B	B	X	B	B	B	B	B	B	B	B	A	B	B	X	B	B	A	B	B	B	B	B	B	B	B	X	B	B	X	B	X	B	B	X	B	A	B	B	B	B	B
Os11g0151900	A	B	B	B	B	B	B	B	B	A	B	B	B	B	B	B	B	B	A	B	B	X	B	B	A	B	B	B	B	B	B	B	B	X	B	B	X	B	X	B	B	X	B	A	B	X	B	B	B
Os11g0154200	A	X	B	B	B	B	B	B	B	A	B	B	B	B	B	B	X	B	A	X	B	X	B	B	A	B	B	B	B	B	B	B	B	A	B	B	X	B	A	B	B	X	B	A	B	B	B	B	B
Os11g0157200	A	B	B	B	B	B	B	B	B	A	B	B	B	B	B	B	B	B	A	B	B	X	B	B	A	B	B	B	B	B	B	B	B	X	B	B	A	B	X	B	B	X	B	A	B	B	B	B	B
Os11g0159900	A	X	B	B	B	B	B	B	B	A	B	B	B	B	B	B	X	B	A	B	B	B	B	B	A	B	B	B	B	B	B	B	B	A	B	B	X	B	A	B	B	X	B	A	B	X	B	B	B
Os11g0162300	A	B	B	B	B	B	B	B	B	A	B	B	B	B	B	B	X	B	A	B	B	X	B	B	A	B	B	B	B	B	B	B	B	B	B	B	A	B	B	B	B	A	B	A	B	B	B	B	B
Os11g0170100	A	B	B	B	B	B	B	B	B	A	B	B	B	B	B	B	B	B	A	B	B	X	B	B	A	B	B	B	B	B	B	B	B	B	B	B	X	B	B	B	B	A	B	A	B	X	B	B	B
Os11g0172750	A	B	B	B	B	B	B	B	B	A	B	B	B	B	B	B	B	B	B	B	B	X	B	B	A	B	B	B	B	B	B	B	B	B	B	B	A	B	B	B	B	A	B	A	B	B	B	B	B
Os11g0174000	A	B	B	B	B	B	B	B	B	A	B	B	B	B	B	B	X	B	B	B	B	X	B	B	A	B	B	B	B	B	B	B	B	B	B	B	X	B	B	B	B	X	B	A	B	B	B	B	B
Os11g0176250	A	B	B	B	B	B	B	B	B	B	B	A	B	B	B	B	B	B	B	B	B	X	B	B	A	A	B	B	B	B	B	B	B	B	B	B	B	A	B	B	B	A	B	A	A	X	B	B	B
Os11g0177925	A	B	B	B	B	B	B	B	B	B	B	A	B	B	B	B	B	B	B	B	B	X	B	B	A	A	B	B	B	B	B	B	B	B	B	B	B	A	B	B	B	A	B	A	A	X	B	B	B
Os11g0185400	A	B	B	B	B	B	X	B	B	B	B	A	B	A	B	B	B	B	B	B	B	B	B	B	A	A	B	B	B	X	B	B	A	B	X	B	X	A	B	B	B	X	B	A	A	X	B	B	B
Os11g0185700	A	B	B	B	B	B	B	B	B	B	B	A	B	A	B	B	B	B	B	B	B	B	B	B	A	A	B	B	B	B	B	B	A	B	B	B	B	A	B	B	B	A	B	A	A	X	B	B	B
Os11g0197500	A	B	B	B	B	B	B	B	B	A	B	A	B	A	B	B	X	B	B	B	B	B	B	B	A	A	B	B	B	B	B	B	A	B	B	B	B	A	B	B	B	A	B	A	A	X	B	B	B
Os11g0200950	A	B	B	B	B	B	B	B	B	A	B	A	B	A	B	B	B	B	B	B	B	B	B	B	A	A	B	B	B	B	B	B	A	B	B	B	B	A	B	B	B	A	B	A	A	A	B	B	B
Os11g0201600	A	B	B	B	B	B	B	B	B	A	B	A	B	A	B	B	B	B	B	B	B	B	B	B	A	A	B	B	B	B	B	B	A	B	B	B	B	A	B	B	B	A	B	A	A	X	B	B	B
Os11g0202350	A	B	B	B	B	B	B	B	B	A	B	A	B	A	B	B	B	B	B	B	B	B	B	B	A	A	B	B	B	B	B	B	A	B	B	B	B	A	B	B	B	A	B	A	A	X	B	B	B
Os11g0207000	A	B	B	B	B	B	B	B	B	A	B	A	B	A	B	B	X	B	B	B	B	B	B	B	A	A	B	B	B	B	B	B	A	B	B	B	B	A	B	B	B	A	B	A	A	X	B	B	B
Os11g0207100	A	B	B	B	B	B	B	B	B	A	B	A	B	A	B	B	X	B	B	B	B	B	B	B	A	A	B	B	B	B	B	B	A	B	B	B	B	A	B	B	B	A	B	A	A	X	B	B	B
Os11g0207300	A	B	B	B	B	B	B	B	B	A	B	A	B	A	B	B	B	B	B	B	B	B	B	B	A	A	B	B	B	B	B	B	A	B	B	B	B	A	B	B	B	A	B	A	A	X	B	B	B
Os11g0208500	A	B	B	B	B	B	B	B	B	A	B	A	B	A	B	B	B	B	B	B	B	X	B	B	A	A	B	B	B	B	B	B	A	B	B	B	B	A	B	B	B	A	B	A	A	X	B	B	B
Os11g0208600	A	B	B	B	B	B	B	B	B	A	B	A	B	A	B	B	X	B	B	B	B	X	B	B	A	A	B	B	B	B	B	B	A	B	B	B	B	A	B	B	B	A	B	A	A	X	B	B	B
Os11g0209200	A	B	B	B	B	B	B	B	B	A	B	A	B	A	B	B	B	B	B	B	B	X	B	B	A	A	B	B	B	B	B	B	A	B	B	B	B	A	B	B	B	A	B	B	A	X	B	B	B
Os11g0210500	A	B	B	B	B	B	B	B	B	A	B	A	B	A	B	B	X	B	B	B	B	X	B	B	A	A	B	B	B	B	B	B	A	B	B	B	B	A	B	B	B	A	B	B	A	X	B	B	B
Os11g0213300	A	B	B	B	B	B	B	B	B	A	B	A	B	A	B	B	B	B	B	B	B	X	B	B	A	A	B	B	B	B	B	B	A	B	B	B	B	A	B	B	B	A	B	B	A	X	B	B	B
Os11g0253100	A	A	A	A	A	A	A	A	A	A	B	A	A	A	A	A	A	A	B	A	A	X	A	B	A	A	A	A	A	A	A	A	A	B	A	A	B	A	B	A	A	X	A	A	A	A	B	A	A
Os11g0264900	X	X	A	A	A	A	X	A	A	A	B	X	A	A	A	A	X	A	A	A	A	X	A	B	A	A	A	A	A	A	A	A	X	B	A	A	X	A	B	A	A	X	A	A	A	A	B	A	A
Os11g0270500	A	X	A	A	X	X	X	A	A	A	B	A	A	A	A	A	X	X	A	A	A	X	A	B	A	A	X	X	A	X	X	A	A	B	X	X	B	X	B	A	A	X	X	X	A	A	B	A	A
Os11g0483201	X	X	A	A	A	A	A	A	A	A	B	A	A	A	A	A	A	A	A	A	A	X	A	B	A	A	A	A	A	A	A	A	A	B	A	A	X	A	B	X	A	B	X	X	A	A	A	X	X
Os11g0496400	X	X	A	A	X	A	A	X	A	A	B	B	A	A	X	X	X	X	A	X	A	X	X	B	A	A	A	A	X	A	A	X	A	B	A	A	X	A	X	A	X	B	A	A	A	X	A	A	A
Os11g0498500	A	X	A	A	A	A	A	A	A	A	B	B	A	A	A	A	A	A	A	A	A	A	A	B	A	A	A	A	A	A	A	A	A	B	A	A	B	A	B	A	A	B	A	A	A	X	A	A	B
Os11g0505300	A	X	A	A	A	A	A	A	A	A	B	B	A	A	A	A	A	A	A	A	A	X	A	B	A	A	A	A	A	A	A	A	A	B	A	A	X	A	B	A	A	B	A	A	A	A	A	A	B
Os11g0516400	A	X	A	A	A	A	A	A	A	A	A	B	A	A	A	A	A	A	A	A	A	X	B	B	A	A	A	A	A	A	A	A	A	B	A	A	X	A	B	A	A	B	A	A	A	X	A	A	B
Os11g0523400	A	X	A	A	A	A	A	A	A	A	X	B	A	A	A	A	A	A	A	A	A	X	B	B	A	A	A	A	A	A	A	A	A	B	A	A	B	A	B	A	A	B	A	A	A	A	A	A	B
Os11g0524300	A	X	A	A	A	A	A	A	A	A	X	B	A	A	A	A	X	A	A	A	A	X	B	B	A	A	A	A	A	A	A	A	A	B	A	A	X	A	X	A	A	B	A	A	A	X	A	A	B
Os11g0539500	X	X	A	A	A	A	A	X	A	X	A	B	A	A	X	A	X	A	B	A	A	A	X	A	A	A	A	A	A	A	A	A	A	X	A	A	X	X	B	X	A	B	A	A	A	X	A	A	B
Os11g0539800	A	X	X	A	A	A	A	A	X	A	A	B	X	X	A	A	A	A	B	X	A	A	B	X	A	X	A	A	A	A	A	A	A	X	A	A	B	X	B	A	A	B	A	A	X	X	X	A	B
Os11g0555600	A	X	B	B	B	B	B	B	B	A	A	A	B	A	B	B	B	B	B	B	B	B	B	A	A	A	B	B	B	B	B	B	A	X	B	B	A	A	B	B	B	B	B	A	A	A	B	B	B
Os11g0556733	A	X	B	B	B	B	B	B	B	A	A	A	B	A	B	B	B	B	B	B	B	X	B	A	A	A	B	B	B	B	B	B	A	B	B	B	A	A	B	B	B	B	B	A	A	A	B	B	B
Os11g0560033	A	X	B	B	B	B	B	B	B	A	A	A	B	A	B	B	X	B	B	B	B	X	B	A	A	A	B	B	B	B	B	B	A	X	B	B	A	A	B	B	B	B	B	A	A	A	B	B	B
Os11g0562600	A	X	B	B	B	B	B	B	B	A	A	A	B	A	B	B	B	B	B	B	B	X	B	A	A	A	B	B	B	B	B	B	A	X	B	B	A	A	B	B	B	B	B	A	A	A	B	B	B
Os11g0566800	A	X	B	B	B	B	B	B	B	A	A	A	B	A	B	B	B	B	B	B	B	X	B	A	A	A	B	B	B	B	B	B	A	X	B	B	X	A	B	B	B	B	B	A	A	A	B	B	B
Os11g0569800	A	X	B	B	B	B	B	B	B	X	A	X	B	X	B	B	B	B	B	B	B	X	B	A	A	X	B	B	B	B	B	B	X	X	B	B	A	X	B	B	X	B	B	X	X	X	B	B	B
Os11g0570000	A	X	B	B	B	B	B	B	B	A	A	A	B	A	B	B	B	B	B	B	B	X	B	A	A	A	B	B	B	B	B	B	A	X	B	B	X	A	B	B	B	B	B	A	A	A	B	B	B
Os11g0578225	A	A	B	B	B	B	B	B	B	A	A	A	B	A	X	B	X	B	B	B	B	B	B	A	X	A	B	B	B	B	B	B	A	B	X	B	A	A	B	B	B	B	B	A	A	A	B	B	B
Os11g0582700	A	X	X	B	B	B	B	B	B	A	A	A	B	A	B	B	X	B	B	B	B	B	A	A	A	A	B	B	B	B	X	B	A	B	B	B	X	A	B	B	B	B	B	A	A	A	B	B	B
Os11g0585900	A	X	B	B	B	B	B	B	B	A	A	A	B	A	B	B	B	B	B	B	B	X	A	A	A	A	B	B	B	B	B	B	A	B	B	B	X	A	B	B	B	B	B	A	A	A	B	B	B
Os11g0601600	A	X	B	B	B	B	B	B	B	B	A	A	B	B	B	B	B	B	B	B	B	X	A	X	A	B	B	B	B	B	B	B	B	B	B	B	A	B	B	B	B	X	B	A	B	X	B	B	B
Os11g0639600	A	A	A	A	A	A	A	A	A	B	A	X	A	B	A	A	A	A	B	A	X	A	A	A	A	B	A	A	A	A	A	X	B	A	A	A	A	B	B	A	X	A	A	B	B	X	A	A	X
Os11g0686500	A	X	A	X	A	A	A	X	A	B	A	A	A	B	A	A	X	X	X	A	X	X	X	A	A	B	A	A	X	A	X	A	B	X	A	X	A	B	B	A	X	A	A	B	B	X	A	A	X
Os12g0134200	B	X	A	A	A	A	A	A	A	B	B	A	A	B	A	A	A	A	A	A	A	B	B	B	B	B	A	A	A	A	A	X	B	B	A	A	B	B	B	A	A	A	A	X	B	A	B	A	B
Os12g0142900	B	X	A	A	A	A	A	A	A	B	B	A	A	B	A	A	A	A	A	A	A	X	B	B	B	B	A	A	A	A	A	X	B	B	A	A	X	B	B	A	A	A	A	X	B	A	B	A	B
Os12g0148600	B	B	A	A	A	A	A	A	A	B	B	A	A	B	A	A	A	A	A	A	A	X	B	B	B	B	A	A	A	A	A	X	B	B	A	A	X	B	B	A	A	A	A	X	B	A	B	A	B
Os12g0153500	B	X	A	A	A	A	A	A	A	B	B	A	A	B	A	A	A	A	A	A	A	X	B	B	B	B	A	A	A	A	A	A	B	B	A	A	X	B	B	A	A	A	A	X	B	A	B	A	B
Os12g0156000	B	X	A	A	A	A	A	A	A	B	B	A	A	B	A	A	A	A	A	A	A	A	B	B	B	B	A	A	A	A	A	X	B	B	A	A	B	B	B	A	A	A	A	B	B	A	B	A	B
Os12g0156883	B	X	A	A	A	A	A	A	A	B	B	A	A	X	A	A	A	A	A	A	A	X	B	B	B	B	A	A	A	A	A	A	B	B	A	A	X	B	B	A	A	A	A	B	B	A	B	A	B
Os12g0158400	B	X	A	A	A	A	A	A	A	B	B	A	A	B	A	A	A	A	A	A	A	A	B	B	B	B	A	A	A	A	A	X	B	B	A	A	X	B	B	A	A	A	A	B	B	A	B	A	B
Os12g0158500	B	X	A	A	A	A	A	A	A	B	B	A	A	B	A	A	A	A	A	A	A	A	B	B	B	B	A	A	A	A	A	A	B	B	A	A	B	B	B	A	A	A	A	B	B	A	B	A	B
Os12g0158700	B	X	A	A	A	A	A	A	A	B	B	A	A	B	A	A	A	A	A	A	A	A	B	B	B	B	A	A	A	A	A	A	B	B	A	A	X	B	B	A	A	A	A	B	B	A	B	A	B
Os12g0170700	B	X	A	A	A	A	A	A	A	B	B	B	A	B	A	A	A	A	A	A	A	X	B	B	B	B	A	A	A	A	A	X	B	B	A	A	X	B	B	A	A	A	A	B	B	X	B	A	B
Os12g0171250	B	X	A	A	A	A	A	A	A	B	B	B	A	B	A	A	A	A	A	A	A	X	B	B	B	B	A	A	A	A	A	X	B	B	A	A	X	B	B	A	A	A	A	B	B	X	B	A	B
Os12g0171500	B	X	A	A	A	A	A	A	A	B	B	B	A	B	A	A	A	A	A	A	A	X	B	B	B	B	A	A	A	A	A	X	B	B	A	A	B	B	B	A	A	A	A	B	B	X	B	A	B
Os12g0174100	B	X	A	A	A	A	A	A	A	B	B	B	A	B	A	A	A	A	A	A	A	X	B	B	B	B	A	A	A	A	A	X	B	B	A	A	X	B	B	A	A	A	A	B	B	X	B	A	B
Os12g0175600	B	B	A	A	A	A	A	A	A	B	B	B	A	B	A	A	A	A	A	A	A	X	B	B	B	B	A	A	A	A	A	A	B	B	A	A	X	B	B	A	A	B	A	B	B	X	B	A	B
Os12g0178700	B	X	A	A	A	A	A	A	A	B	B	B	A	B	A	A	X	A	A	A	A	X	B	B	B	B	A	A	A	A	A	X	B	B	A	A	B	B	B	A	A	X	A	B	B	X	B	A	B
Os12g0179700	B	X	A	A	A	A	A	A	A	B	B	B	A	B	A	A	A	A	A	A	A	X	B	B	B	B	A	A	A	A	A	X	B	B	A	A	X	B	B	A	A	B	A	B	B	A	B	A	B
Os12g0193100	B	X	A	A	A	A	A	A	A	B	B	B	A	B	A	A	A	A	A	A	A	X	B	B	B	B	A	A	A	A	A	A	B	B	A	A	A	B	B	A	A	X	A	B	B	B	X	A	B
Os12g0193501	B	X	A	A	A	A	A	A	A	B	B	B	A	B	A	A	X	A	A	A	A	X	B	B	B	B	A	A	A	A	A	A	B	B	A	A	A	B	B	A	A	X	A	B	B	X	X	A	X
Os12g0193800	B	X	A	A	A	A	A	A	A	B	B	B	A	B	A	A	A	A	A	A	A	X	B	B	B	B	A	A	A	A	A	A	B	B	A	A	A	B	B	A	A	B	A	B	B	X	X	A	B
Os12g0194266	B	X	A	A	A	A	A	A	A	B	B	B	A	B	A	A	A	A	A	A	A	X	B	B	B	B	A	A	A	A	A	A	B	B	A	A	A	B	B	A	A	B	A	B	B	B	X	A	B
Os12g0198200	A	X	A	A	A	A	A	A	A	B	B	B	A	B	A	A	A	A	A	A	A	X	B	B	A	B	A	A	A	A	A	A	B	B	A	A	A	B	B	A	A	B	A	B	B	B	X	A	B
Os12g0203000	A	X	A	A	A	A	A	A	A	B	B	A	A	B	A	A	A	A	A	A	A	X	B	B	A	B	A	A	A	A	A	A	B	B	A	A	A	B	B	A	A	B	A	B	B	X	X	A	B
Os12g0215900	A	X	A	A	A	A	A	A	A	B	B	A	A	B	A	X	X	A	A	A	A	X	B	B	A	B	A	A	A	A	X	A	B	B	A	A	A	B	B	A	A	B	A	B	B	X	X	A	B
Os12g0215950	A	X	A	A	A	A	A	A	A	B	B	A	A	B	A	A	X	A	A	A	A	X	B	B	A	B	A	A	A	A	A	A	B	B	A	A	A	B	B	A	A	B	A	B	B	X	X	A	B
Os12g0224500	A	X	A	A	A	A	A	A	A	B	B	A	A	B	A	A	A	A	A	A	A	X	B	B	A	B	A	A	A	A	A	A	B	B	A	A	A	B	B	A	A	X	A	B	B	X	X	A	B
Os12g0230200	A	B	B	X	B	B	A	A	A	B	B	A	A	B	B	B	X	A	A	A	B	X	B	B	A	B	A	B	A	A	A	A	B	B	X	B	X	B	B	B	B	B	A	B	B	B	B	A	B
Os12g0233100	A	B	B	X	B	B	A	A	A	B	B	A	A	B	B	B	A	A	A	A	B	X	B	B	A	B	A	B	A	A	A	A	B	B	X	B	X	B	B	B	B	B	A	B	B	X	B	A	B
Os12g0236600	A	B	B	X	B	B	A	A	A	B	B	A	A	B	B	B	X	A	A	A	B	X	B	B	A	B	A	B	A	A	A	A	B	B	X	B	X	B	B	B	B	B	A	B	B	X	B	A	B
Os12g0238100	A	B	B	X	B	B	A	A	A	B	B	A	A	B	B	B	A	A	A	A	B	X	B	B	A	B	A	B	A	A	A	A	B	B	X	B	A	B	B	B	B	B	A	B	B	X	B	A	B
Os12g0239300	A	B	B	X	B	B	A	A	A	B	B	A	A	B	B	B	A	A	A	A	B	A	B	B	A	B	A	B	A	A	A	A	B	B	X	B	A	B	B	B	B	X	A	B	B	X	B	A	B
Os12g0242900	A	B	B	X	B	B	A	A	A	B	B	A	A	B	B	B	A	A	A	A	B	A	B	B	A	B	A	B	A	A	A	A	B	B	X	B	A	B	B	B	B	B	A	B	B	B	B	A	B
Os12g0254700	A	X	B	X	B	X	X	X	A	X	X	A	A	X	B	X	X	A	A	X	B	X	B	X	A	X	X	X	A	A	X	A	X	X	B	B	X	X	X	B	B	X	X	X	X	X	B	X	B
Os12g0407100	X	B	B	X	B	B	A	A	A	B	B	X	A	B	B	B	A	A	A	A	B	A	B	B	A	B	A	B	A	A	A	A	B	B	X	B	X	B	B	B	B	B	A	B	B	X	B	A	B
Os12g0432600	A	B	B	X	B	B	A	A	A	B	B	A	A	B	B	B	A	A	A	A	B	A	B	B	A	B	A	B	A	A	A	A	B	B	X	B	A	B	B	B	B	X	A	B	B	X	B	A	B
Os12g0438200	A	B	B	B	B	B	B	B	X	B	B	A	X	B	B	B	B	X	A	B	B	X	B	B	A	B	B	B	X	X	B	X	B	B	B	B	A	B	B	B	B	B	B	B	B	B	B	B	B
Os12g0447466	A	X	B	X	B	X	B	B	A	X	A	A	A	X	X	X	B	A	A	B	B	A	B	A	A	X	B	X	A	A	X	A	X	A	B	B	X	X	A	B	B	X	X	X	X	X	B	B	B
Os12g0506300	A	B	B	B	B	B	B	B	B	B	A	B	B	B	B	B	B	B	B	B	B	B	B	A	A	B	B	B	B	B	B	B	B	A	B	B	A	B	A	B	B	B	B	B	B	X	B	B	B
Os12g0507500	A	X	B	B	B	B	B	B	B	B	A	B	B	B	B	B	B	B	B	B	B	X	B	A	A	B	B	B	B	B	B	B	B	X	B	B	A	B	X	B	B	X	B	B	B	B	B	B	B
Os12g0510000	A	B	B	B	B	B	B	B	B	B	A	B	B	B	B	B	B	B	B	B	B	B	B	A	A	B	B	B	B	B	B	B	B	X	B	B	X	B	X	B	B	B	B	B	B	B	B	B	B
Os12g0517700	A	X	X	B	B	B	B	B	B	B	A	B	B	B	B	B	B	B	B	B	B	X	B	A	A	B	B	B	B	B	B	B	B	A	B	B	X	B	A	B	B	B	B	B	B	B	B	B	B
Os12g0534600	A	X	B	B	B	B	B	B	B	B	A	B	B	B	B	B	B	B	B	B	B	B	B	A	A	B	B	B	B	B	B	B	B	A	B	B	X	B	X	B	B	B	B	B	B	B	B	B	B
Os12g0542500	A	X	B	B	B	B	B	B	B	B	A	B	B	B	B	B	B	B	B	B	B	B	B	A	A	B	B	B	B	B	B	B	X	X	B	B	A	B	X	B	B	B	B	B	B	B	B	B	B
Os12g0548100	A	B	B	B	B	B	B	B	B	B	A	B	B	B	B	B	B	B	B	B	B	X	B	A	A	B	B	B	B	B	B	B	B	A	B	B	A	B	A	B	B	B	B	B	B	B	B	B	B
Os12g0552600	A	X	B	B	B	B	B	B	B	B	A	B	B	B	B	B	B	B	B	B	B	X	B	A	A	B	B	B	B	B	B	B	B	A	B	B	X	B	A	B	B	B	B	B	B	B	B	B	B
Os12g0552700	A	X	B	B	B	B	B	B	B	B	A	B	B	B	B	B	B	B	B	B	B	X	B	A	A	B	B	B	B	B	B	B	B	A	B	B	A	B	A	B	B	B	B	B	B	B	B	B	B
Os12g0557400	A	B	B	B	B	B	B	B	B	B	A	B	B	B	B	B	B	B	B	B	B	X	B	A	A	B	B	B	B	B	B	B	B	A	B	B	X	B	A	B	B	B	B	B	B	B	B	B	B
Os12g0580500	B	X	B	B	B	B	B	B	B	B	B	B	B	B	B	B	X	B	B	B	B	X	B	A	B	B	B	B	B	B	B	B	B	A	B	B	X	B	A	B	B	B	B	B	B	B	B	B	B
Os12g0580900	B	X	B	B	B	B	B	B	B	B	B	B	B	B	B	B	B	B	B	B	B	X	B	A	B	B	B	B	B	B	B	B	B	A	B	B	X	B	A	B	B	B	B	B	B	B	B	B	B
Os12g0580950	B	X	B	B	B	B	B	B	B	B	B	B	B	B	B	B	B	B	B	B	B	X	B	A	B	B	B	B	B	B	B	B	B	A	B	B	X	B	A	B	B	B	B	B	B	B	B	B	B
Os12g0604500	A	X	B	X	B	B	B	B	B	B	A	B	B	B	B	B	B	B	A	B	B	B	B	B	A	B	B	B	B	B	B	X	B	A	B	B	A	B	A	B	B	B	B	A	B	B	B	B	B
Os12g0608200	A	X	B	B	B	B	B	B	B	B	A	B	B	B	B	B	B	B	A	B	B	B	B	B	A	B	B	B	B	B	B	A	B	A	B	B	A	B	A	B	B	B	B	A	B	B	B	B	B
Os12g0611900	X	X	B	B	B	B	B	B	B	B	A	B	B	B	B	B	B	B	A	B	B	B	B	B	A	B	B	B	B	B	B	X	B	A	B	B	X	B	A	B	B	B	B	A	B	B	B	B	B
Os12g0612700	A	X	B	B	B	B	B	B	B	B	A	B	B	B	B	B	B	B	A	B	B	B	B	B	A	B	B	B	B	B	B	A	B	X	B	B	A	B	A	B	B	B	B	A	B	B	B	B	B
Os12g0615400	A	X	B	B	B	B	B	B	B	B	A	B	B	B	B	B	B	B	A	B	B	B	B	B	A	B	B	B	B	B	B	A	B	A	B	B	X	B	A	B	B	B	B	A	B	B	B	B	B
Os12g0621600	B	X	B	B	B	B	B	B	B	B	A	B	B	B	B	B	B	B	A	B	B	B	B	B	B	B	B	B	B	B	B	X	B	A	B	B	X	B	A	B	B	B	B	A	B	B	B	B	B
Os12g0623800	B	X	B	B	B	B	B	B	B	B	A	B	B	B	B	B	B	B	A	B	B	B	B	B	B	B	B	B	B	B	B	X	B	A	B	B	A	B	A	B	B	B	B	A	B	B	B	B	B
Os12g0625000	B	X	B	B	B	B	B	B	B	B	A	B	B	B	B	B	B	B	A	B	B	X	B	B	B	B	B	B	B	B	B	X	B	A	B	B	X	B	A	B	B	B	B	A	B	B	B	B	B
Os12g0630800	B	X	B	B	B	B	B	B	B	B	A	B	B	A	B	B	B	B	A	B	B	X	B	B	B	A	B	B	B	B	B	X	A	A	B	B	A	A	X	B	B	X	B	A	A	X	B	B	B
Os12g0635850	B	B	B	B	B	B	B	B	B	B	A	B	B	A	B	B	B	B	A	B	B	X	B	A	B	A	B	B	B	B	B	X	A	A	B	B	X	A	B	B	B	X	B	A	A	X	B	B	A
Os12g0637100	B	X	A	A	A	A	A	A	A	B	A	B	X	A	A	X	A	A	A	A	A	X	B	X	B	A	X	X	A	A	X	A	A	A	A	X	X	X	B	A	A	X	A	A	A	X	X	A	A
[truncated: 2,073 more columns]

## Sheet: Phenotype
HD_HF	69.5	83.5	73.5	73.5	79.5	76.5	76.5	77	77	77.5	73.5	80.5	78	74.5	82.5	83	77	90.5	95.5	75.5	80	96.5	72.5	83.5	72	76.5	79.5	88	82	84	86	83.5	72	71.5	72.5	73.5	77.5	77.5	71.5	77	77	83.5	75	96.5	77.5	85.5	76	73.5	83.5
PH_HF	100.083	122.533	114.017	120.917	119	123.25	118.85	121.617	120.967	118.6	115.433	115.867	118.817	120.9	125.5	115.85	115.25	119.433	121	125.417	121.583	116.833	96.5333	123.133	115.333	123.567	115.167	119.617	116.233	125.1	116.633	117.133	115.933	123.567	120.267	117.767	115.833	115.233	110.85	114.417	118.333	114.35	125.3	120.15	119.567	121.683	116.8	117.133	118.367
PN_HF	6.33333	5.33333	5.5	5.33333	5.5	5.83333	5.5	5.33333	5.5	5.66667	4.83333	6.16667	5	5.16667	4.5	4.83333	5.16667	5	5	5.33333	5.33333	5.5	6.16667	5.66667	5.5	6	5	5.83333	4.5	5.66667	5.5	6.16667	5.16667	5.16667	5.5	5.83333	5.66667	5.5	5.33333	7.5	6.83333	6.16667	5.66667	5.66667	5	7.33333	5.83333	5.33333	5.16667
FLL_HF	31.2167	30.1917	25.6583	27.475	29.6667	28.6167	26.15	27.4667	27.7333	29.7833	22.8417	28.925	23.9083	24.8083	27.5	25.1333	27.0167	31.3083	32.0417	26.6667	30.7833	32.2333	33.475	30.375	33.75	31.5333	31.85	31.6333	27.05	31.8	29.8	32.3417	31.3417	26.725	29.1333	24.2417	31.8333	30.6667	24.1917	30.8	26.6417	24.95	24.5417	31.9	27.9333	29.8583	30.3417	32.9167	26.2333
FLW_HF	1.825	1.78333	1.7	1.7	1.75833	1.85	1.73333	1.725	1.73333	1.89167	1.7	1.7	1.75833	1.8	1.725	1.775	1.71667	1.9	1.89167	1.75	1.93333	1.95	1.875	1.88333	1.95	1.90833	1.94167	2.00833	1.70833	1.9	1.925	1.93333	1.78333	1.86667	1.88333	1.96667	2.025	1.75833	1.40833	1.9	1.75833	1.75833	1.71667	1.9	1.75833	1.73333	1.94167	2.09167	1.68333
FLA_HF	42.8	40.4175	32.7656	35.0463	39.1556	39.7225	34.04	35.5619	36.1019	42.2969	29.2981	37.0325	31.8344	33.4525	35.6219	33.5069	34.795	44.6412	45.5244	35.0613	44.7456	47.2156	47.0456	42.9544	49.4606	45.2263	46.4956	47.725	34.6912	45.3513	43.0731	46.9331	42.015	37.4338	41.1925	35.7756	48.3844	40.5	25.595	43.9594	35.1063	32.9031	31.865	45.5219	36.8919	38.8406	44.2419	51.7	33.1819
PL_HF	27.1875	26.7375	27.575	27.275	27.8125	27.1	27.95	27.625	28.525	26.6375	29.1875	29.175	26.325	28.8625	25.125	26.225	25.8875	26.7125	26.9625	24.0125	26.2625	25.25	22.8125	26.45	29.675	28.45	25.625	24.3125	27.1	25.55	27.15	25.375	28.375	26.275	26.65	27.3125	27.4	29.85	27.075	28.7875	26.6875	26.0125	28.5875	24.6625	28.575	28.0625	26.6	27.0125	28.8375
FGNP_HF	178.75	128.875	199.25	157.25	197.375	174.75	182.375	162.75	168.75	201.625	184.625	212.5	160.5	187.25	169.25	175.875	173.75	190.25	186.625	173.625	184	202	165.5	185.25	138.875	205.625	190.25	192.125	197.625	169.875	199	171.25	196.25	195.75	192.125	184.25	190.625	190.625	170	185.75	174.75	198.625	209.875	174.875	183.125	212.625	221.25	189.5	242
TGNP_HF	203.375	162.625	219.125	172.375	210.625	193.625	199.125	181.875	186.375	221.25	205.625	257.875	169.25	253.5	181.875	184.75	188.75	202.625	219.875	188.75	194.5	224	182.375	208	193	223.875	208.5	205.5	214.125	185.75	206.5	180.625	217.5	212.75	237	196.25	223.875	211.25	192.875	205.75	190.625	216.625	225.375	206.875	204	230.25	233.25	213.5	252
SF_HF	88.131	79.3337	90.9304	91.2175	93.7515	90.4427	91.5525	89.5424	90.648	91.1571	89.8309	82.222	94.8395	74.027	93.246	95.2013	92.125	93.8817	85.1552	91.7856	94.6306	90.1893	90.7592	89.1692	71.9484	91.9389	91.1969	93.5604	92.2991	91.2408	96.3272	94.8072	90.3723	92.0249	83.0617	93.8549	85.1677	90.2285	88.1589	90.4977	91.6034	91.7042	93.1284	84.527	89.6574	92.4271	94.8273	88.6915	96.03
TGW_HF	23.0645	34.6228	26.1597	27.168	25.5796	27.9146	26.8364	27.0046	27.3925	23.6951	27.5014	24.4681	28.4196	27.1954	27.2745	28.9271	27.7723	29.1813	27.3623	27.8626	27.4065	25.5827	23.9018	29.3078	25.2206	27.0017	26.4516	27.2651	27.0083	28.9186	27.9727	28.1796	26.2471	23.2048	25.6475	26.9748	26.571	26.895	24.7294	27.3424	26.9906	26.2173	26.3381	26.6422	26.304	28.3377	26.8379	26.4183	27.6507
GYP_HF	18.2694	21.15	19.9028	22.4694	24.0278	23.9944	21.2228	23.8878	21.1594	23.9728	22.6506	24.0639	25.3136	26.8208	23.9361	33.9792	21.2056	22.7556	24.0461	26.7644	22.6433	22.6708	21.0125	29.6722	20.9072	25.5333	21.9565	28.2472	25.9542	24.0028	25.5361	23.9833	25.4444	22.5306	22.6147	21.2383	28.2031	25.4389	19.6786	21.2617	21.1814	25.4581	26.9172	28.1128	23.9814	30.9786	22.8375	24.0256	32.7317
HD_NN	64.5	70.5	74	73	72.5	71.5	73	71.5	73	70.5	71	70	73	69	70	72.5	71.5	73	67	67	69.5	77	68.5	70.5	66.5	72	74.5	74	71.5	71.5	71	72	70	67	71.5	76	74	70.5	66.5	76	71	77	73	77	72.5	68.5	71.5	74	76
PH_NN	98.1667	115.5	105	103	113.667	106.333	109	105.333	107.5	99.3333	99.8333	104.167	106.233	99.1333	104.5	106.167	106.5	104.25	101.167	102.167	108	107.833	98.25	104.833	99.5	104.667	107.433	110.833	111.167	109.5	109.333	106.333	102.667	103.2	107.167	106.467	110.833	108.333	100.333	111.667	104	107	112.833	109.533	105.5	110.333	109.25	106.583	107.667
PN_NN	10.0833	9.5	6.83333	7.66667	6.66667	9	9	6.5	7	9.83333	7.33333	9.66667	7.16667	7.5	6.66667	7.33333	8	6	8.16667	7.66667	7	10.8333	11.1667	7.66667	8.16667	8	8.66667	9.16667	9.16667	7.33333	8.5	7	8	9.16667	8	8.33333	8.83333	7.66667	10.8333	8	6.5	8.16667	7.83333	8.33333	9.16667	10	8.66667	8.16667	8.16667
FLL_NN	25.8583	31.1333	22.2833	22.7333	22.125	20.3333	20.875	25.6083	21.4333	26.2167	27.9	25.6333	25.6333	26.4583	20.2667	23.5833	23.7833	24.7583	26.175	26.375	23.9417	40.1417	23.3417	22.4667	27.1708	23.2083	24.1917	25.4167	22.9667	25.0667	22.9	23.0667	22.7583	29.6917	22.725	21.7917	22.7917	27.0417	31.0833	21.575	23.725	20.8333	21.2083	41.05	25.2917	29.8417	26.125	23.6	26.275
FLW_NN	1.64583	1.93333	1.54167	1.66667	1.7	1.65833	1.49167	1.65833	1.59167	1.63333	1.775	1.5	1.70833	1.65	1.59583	1.725	1.65	1.61667	1.525	1.55833	1.58333	1.83333	1.67917	1.79167	1.52083	1.68333	1.7	1.74167	1.625	1.7	1.625	1.83333	1.54167	1.70833	1.65833	1.65833	1.8	1.8	1.375	1.625	1.69167	1.74167	1.49167	1.88333	1.75	1.61667	1.975	1.55833	1.75833
FLA_NN	32.0213	45.1569	25.9225	28.6187	28.4	25.6	24.15	32.145	26.0144	32.3325	36.9612	28.9587	33.2325	33.3781	24.3841	30.7694	29.6375	30.1844	30.6644	30.8706	28.98	54.8994	29.4966	30.1519	31.2259	29.3656	30.6863	33.2094	27.9288	32.3181	28.14	31.665	26.3012	38.2294	28.5975	27.1525	30.9219	36.6063	31.9906	26.5594	30.26	27.3175	23.9594	58.1638	33.49	36.3413	38.8094	27.7138	35.1044
PL_NN	24.3375	24.85	23.9625	23.5	25.1875	22.625	23.6875	23.675	23.6875	23.8125	24.75	25.25	24.225	24.375	23.8	24.875	23.5	24.5125	24.45	22.05	24.975	22.8125	21.6	22.9375	25.5625	25.0625	23.575	24	24.375	22.625	23.725	25.075	24.25	24.8	24.5	22.1875	24.1625	24.3125	22.1375	22.7875	22.425	23.55	24.15	25.1875	25.0625	24.5875	23.3125	24.5625	26.7125
FGNP_NN	139	93.875	127	120	149.25	143.875	138.625	124.875	119	152.625	119.375	145.125	133.25	142.375	134.75	133.125	142.375	149.5	147	155.875	163.25	141.625	126.375	136.375	170	153.75	156.75	125.125	156.625	108.75	134.25	136.5	130.5	160.375	142.75	119.625	123.625	128	114.25	121.875	119.875	118.75	136.5	126.625	131.5	92.75	171.375	168	164.375
TGNP_NN	161.625	147	142.875	141.25	158.25	163.25	150	146.75	135.25	190.125	152.5	215.125	146.25	193	155.375	145.25	153.75	158.625	163.125	166.75	170.125	207.625	137.5	155.875	199.625	185.625	174.5	154.125	164	131.875	163.5	163.875	167.375	195.75	173.25	135.625	162.25	167.25	127.25	131.25	141.875	143.5	157.125	204.5	171.125	160.625	179.75	185.125	191.375
SF_NN	86.1133	63.8323	88.9278	84.9688	94.3742	88.1524	92.0686	85.1698	88.196	80.181	78.1235	67.4591	90.9183	74.7587	86.7789	91.561	92.6829	93.8467	89.935	93.2504	95.9441	67.9465	91.3616	87.4334	85.4523	82.7497	89.1201	81.2333	95.5471	82.5692	82.5874	82.7868	77.6561	81.9213	81.9195	88.2925	76.6757	77.216	89.8108	92.9013	85.1856	82.7272	87.7591	61.7526	76.8315	57.5687	95.3195	90.7639	85.8895
TGW_NN	27.7301	34.878	29.039	28.75	29.2448	29.5645	28.5835	28.7552	29.0271	26.2705	31.8554	26.3137	29.6876	28.8377	28.3983	30.6105	28.7401	29.5581	29.2897	28.7051	29.7081	21.4579	28.656	32.4903	25.1076	28.5247	26.576	28.8362	29.4219	29.1956	27.8493	29.7331	28.5294	26.0136	28.2827	28.8215	28.2227	28.8521	26.3842	29.3211	30.133	28.1816	27.7919	27.3254	28.233	29.4734	28.8585	26.9104	28.383
GYP_NN	53.975	42.4417	43.0417	47.4333	52.6361	45.9444	45.8625	49.6889	42.4361	46.0867	50.2889	42.5139	47.55	41.4639	41.9611	49.2389	48.1306	33.7556	38.8569	40.9264	47.1889	47.9056	54.975	47.0972	64.9944	50.9722	48.125	54.1361	51.5806	43.4833	56.9417	42.5722	39.7111	43.1472	46.45	39.0972	50.775	44.7083	36.0644	51.35	51.9139	39.6306	53.6222	56.3194	51.3806	43.9444	51.6528	52.6694	51.5917
HD_DY	84	91	93	91	92.5	91	91	89.5	92	92.5	89.5	91.5	92.5	89	93	92.5	NA	93.5	96.5	91.5	91	111	88	90	83.5	90.5	92.5	93	92.5	91	92	91.5	89	86	91.5	91.5	94.5	91	91	92	92	98	92.5	101.5	92.5	98.5	90.5	92.5	95.5
PH_DY	102.5	120.5	117.833	113.333	117.167	113.833	115.667	117.333	113.5	109.833	107.333	109.5	124	117.5	112.667	114.167	NA	113.5	119.833	106.333	115.333	123.5	95.4167	114	110.333	114	116.333	131.667	120.5	115.833	116	110.333	111.167	108.833	112.5	113.667	119.333	117.833	103.5	116.167	112.167	111.167	116.5	125.167	117.167	114.667	124	117.5	121.5
PN_DY	10.8333	11.1667	6.66667	7.16667	6.16667	9	9.33333	9	8	8.5	6.83333	6.66667	8.66667	8	7.16667	8	NA	6.33333	8.33333	7.5	5.5	10.8333	11.8333	6.33333	13	8.5	12.5	10.6667	10	10.3333	8.66667	10.5	5.83333	9	7.66667	8.16667	6.83333	7.66667	9.16667	7.33333	8.16667	10	8.66667	7	7.16667	9.16667	8	10.6667	9.33333
FLL_DY	34.8333	29.1667	24.1667	23.9167	22.4167	23.8333	24.5	25.75	26.1667	29.3333	24	35.25	23.5833	26.5833	26.0833	23.4167	NA	25.0833	28.5	26.75	24.1667	40.25	27.25	25	38.4167	27.9167	27.6667	32.0833	28.0833	30.25	29.8333	30.5833	31.4167	35.1667	23.0833	22.75	24.75	28.1667	32.75	25.25	25.8333	25.5833	23.3333	34.9167	25	31.25	25.75	27.1667	27
FLW_DY	1.74167	2.075	1.95	1.91667	1.94167	1.79167	1.81667	1.825	1.88333	1.94167	1.96667	1.68333	1.90833	2.14167	2.125	1.86667	NA	1.74167	1.60833	1.59167	1.80833	2.075	2.04167	1.90833	1.76667	2	2.1	2.09167	1.96667	1.96667	1.93333	1.94167	1.95	2.03333	1.81667	1.98333	1.98333	1.875	1.64167	1.90833	1.94167	2.08333	1.83333	2.125	1.96667	1.71667	2.16667	1.975	1.99167
FLA_DY	45.525	45.2375	35.2125	34.525	32.7375	32.1187	33.4625	35.2313	36.9312	42.7188	35.775	44.475	33.6938	42.6562	41.5438	32.9688	NA	32.5938	34.5312	32.1875	32.8813	62.7125	41.8188	35.6688	50.7	41.7938	42.9937	50.5312	41.2812	44.525	43.4625	44.775	45.975	53.625	31.75	33.9125	36.9375	39.725	40.4062	36.2563	37.5	39.9688	31.95	55.9	36.7	40.2188	41.7687	40.5875	40.4
PL_DY	25.45	26.55	25.4125	23.8375	24.75	24.3625	25.7125	24.4875	23.675	24.8	23.4375	25.775	24.675	24.775	24.325	23.9375	NA	23.725	27.875	22.45	24.625	24.25	21.4875	23.925	27.3125	26.475	23.9375	26.3	23.6125	24.075	24.0375	24.2375	25.025	20.55	24.05	23.5875	24.45	24.7875	22.85	25.6	24.775	24.6875	24.5875	26.3125	25.7375	27.1625	22.9625	23.525	26.2375
FGNP_DY	167.625	154.75	195.875	181.75	191.125	195	216.875	180.25	172.125	225	186.375	224	185.5	204.375	183.875	176.5	NA	167.5	223.25	198.75	217.875	227.25	171.625	186.625	202.75	231.375	217.75	233.5	186.125	187.25	178.75	191.625	230.625	148.625	222.25	226.625	217.875	206	189.25	201.875	216.5	213.875	207.5	268.5	221.625	216.75	233.625	161	221.25
TGNP_DY	232.625	215.5	225.25	197	212.375	214	236.75	205.625	197.25	282.5	213.25	289.375	211.375	234.875	210.125	194.25	NA	193.75	241.625	233.25	239.125	263.375	232.125	241.625	261.5	270.125	232.25	313.375	210.5	208.125	194.375	223.625	259.875	169.75	241	246.25	276.625	252.25	212.75	236	244.625	241	221	282.25	263.125	243.5	255.375	175	244.875
SF_DY	71.832	71.333	87.4218	92.2672	89.96	91.1522	91.6076	87.5592	87.1748	79.7138	87.2577	80.1223	87.7106	86.9915	87.5256	90.8732	NA	86.4653	92.3313	85.2208	91.0835	86.2851	74.2337	77.2099	76.9157	85.6398	93.6954	74.5018	88.4316	90.074	91.9716	85.9458	88.8576	87.6294	92.0533	92.0896	78.7547	81.4782	89.1304	85.5998	88.7826	88.8169	93.6745	95.1218	83.9732	89.0101	91.4211	91.8628	90.4801
TGW_DY	26.6071	36.4648	29.2979	30.3209	29.4273	29.9971	29.6798	28.8141	29.8945	26.8256	29.8553	25.7594	29.4464	30.5118	29.5154	30.5972	NA	28.963	29.9847	27.6144	29.6767	20.081	25.3427	30.4232	27.4544	28.8466	28.3182	27.0274	29.5513	30.0365	29.486	29.1541	29.181	26.8188	29.187	29.5982	28.4017	28.3741	25.3701	30.6477	28.4062	27.0487	29.4537	26.7569	27.8173	28.4264	29.5701	29.8634	28.4789
GYP_DY	31.8889	38.6667	37.6944	41.8333	41.0833	40.8	37.1833	39.25	38.5833	41.7167	30.8333	31.6111	45.9167	39.1806	39.3	35.9667	NA	25.4722	41.4583	31.7083	32.0833	36.675	34.6167	32.8889	35.05	40.6	47.6111	43.9222	44.3333	43.2361	43.9167	42.7222	35.1556	36.6944	35.7778	45.9306	37.4722	33.6389	32	38.9722	38.3333	38.55	42.1389	35.9167	35.8	29.3	36.5	41.2778	39.6667
[truncated: 2,073 more columns]
